# Supplementary material for: Cellular Heterogeneity–Adjusted cLonal Methylation (CHALM) improves prediction of gene expression
Source: Nat Commun. 2021 Jan 15;12:400. doi: 10.1038/s41467-020-20492-7 (PMC7811027; doi:10.1038/s41467-020-20492-7)
Supplement: Supplementary file 4 — Supplementary Data 1 [file 41467_2020_20492_MOESM4_ESM.xlsx]

## Sheet: Sheet1
List of promoter CGIs
ID	Gene_symbol	chrom	strand	txStart	txEnd	Promoter_up	Promoter_down	CGI_chrom	CGI_start	CGI_end
NR_015380	A1BG-AS1	chr19	+	58863335	58866549	58862335	58864335	chr19	58861341	58862406
NR_026971	A2M-AS1	chr12	+	9217772	9220651	9216772	9218772	chr12	9217328	9217715
NM_017436	A4GALT	chr22	-	43088120	43116916	43117916	43115916	chr22	43116151	43117121
NM_001173466	AAAS	chr12	-	53701239	53715412	53716412	53714412	chr12	53715133	53715516
NM_001319840	AACS	chr12	+	125549912	125627879	125548912	125550912	chr12	125549672	125550311
NM_001286682	AADAT	chr4	-	170981372	171011372	171012372	171010372	chr4	171010943	171011503
NM_153698	AAED1	chr9	-	99403532	99417599	99418599	99416599	chr9	99416904	99417592
NM_001316958	AAMDC	chr11	+	77532159	77611831	77531159	77533159	chr11	77531186	77532262
NM_001166579	AANAT	chr17	+	74449432	74466199	74448432	74450432	chr17	74448388	74449424
NM_015511	AAR2	chr20	+	34824338	34844863	34823338	34825338	chr20	34824287	34824622
NM_001025357	AARD	chr8	+	117950463	117956239	117949463	117951463	chr8	117950472	117950717
NM_020745	AARS2	chr6	-	44266462	44281063	44282063	44280063	chr6	44280719	44281198
NM_001261434	AARSD1	chr17	-	41102542	41116515	41117515	41115515	chr17	41116349	41116551
NM_181806	AASDH	chr4	-	57204450	57253674	57254674	57252674	chr4	57253468	57253745
NM_015423	AASDHPPT	chr11	+	105948291	105969419	105947291	105949291	chr11	105948097	105948830
NM_005763	AASS	chr7	-	121713597	121784344	121785344	121783344	chr7	121783946	121784663
NM_012138	AATF	chr17	+	35306174	35414171	35305174	35307174	chr17	35305758	35306757
NR_027255	AATK-AS1	chr17	+	79139306	79156964	79138306	79140306	chr17	79139501	79140028
NM_020686	ABAT	chr16	+	8768443	8878432	8767443	8769443	chr16	8768256	8768619
NM_005502	ABCA1	chr9	-	107543283	107690527	107691527	107689527	chr9	107689847	107690798
NR_002451	ABCA11P	chr4	-	419223	467998	468998	466998	chr4	467471	467839
NR_003574	ABCA17P	chr16	+	2390922	2476700	2389922	2391922	chr16	2389706	2392164
NM_172232	ABCA5	chr17	-	67240575	67323323	67324323	67322323	chr17	67322709	67323837
NM_019112	ABCA7	chr19	+	1040101	1065570	1039101	1041101	chr19	1039764	1040254
NM_012089	ABCB10	chr1	-	229652328	229694442	229695442	229693442	chr1	229693772	229695074
NM_018849	ABCB4	chr7	-	87031360	87105019	87106019	87104019	chr7	87104723	87105305
NM_005689	ABCB6	chr2	-	220074487	220083712	220084712	220082712	chr2	220082991	220084012
NM_001282292	ABCB8	chr7	+	150725508	150744869	150724508	150726508	chr7	150725173	150726018
NM_001243014	ABCB9	chr12	-	123405497	123451056	123452056	123450056	chr12	123450868	123451207
NM_004996	ABCC1	chr16	+	16043433	16236930	16042433	16044433	chr16	16043218	16043927
NM_001198934	ABCC10	chr6	+	43395291	43418163	43394291	43396291	chr6	43395188	43395894
NM_003786	ABCC3	chr17	+	48712217	48769063	48711217	48713217	chr17	48712050	48712705
NM_001105515	ABCC4	chr13	-	95748024	95953700	95954700	95952700	chr13	95953337	95954211
NM_001320032	ABCC5	chr3	-	183637723	183735748	183736748	183734748	chr3	183735183	183736103
NM_001171	ABCC6	chr16	-	16243421	16317328	16318328	16316328	chr16	16317236	16317564
NR_003569	ABCC6P1	chr16	+	18582569	18609607	18581569	18583569	chr16	18582324	18582652
NR_023387	ABCC6P2	chr16	-	14916288	14918559	14919559	14917559	chr16	14918471	14918799
NM_000352	ABCC8	chr11	-	17414431	17498392	17499392	17497392	chr11	17497463	17498626
NM_000033	ABCD1	chrX	+	152990322	153010216	152989322	152991322	chrX	152988874	152991719
NM_002858	ABCD3	chr1	+	94883932	94984219	94882932	94884932	chr1	94883525	94884402
NM_005050	ABCD4	chr14	-	74751979	74769767	74770767	74768767	chr14	74769366	74769815
NM_002940	ABCE1	chr4	+	146019155	146050676	146018155	146020155	chr4	146019163	146019826
NM_001090	ABCF1	chr6	+	30539169	30559309	30538169	30540169	chr6	30538983	30539487
NM_007189	ABCF2	chr7	-	150908569	150924460	150925460	150923460	chr7	150923880	150924536
NM_018358	ABCF3	chr3	+	183903862	183911795	183902862	183904862	chr3	183903386	183904495
NM_016818	ABCG1	chr21	+	43639266	43717354	43638266	43640266	chr21	43638948	43640132
NM_004827	ABCG2	chr4	-	89011415	89080011	89081011	89079011	chr4	89079756	89080454
NM_001142505	ABCG4	chr11	+	119020298	119033374	119019298	119021298	chr11	119019643	119020887
NM_032604	ABHD1	chr2	+	27346656	27353680	27345656	27347656	chr2	27346380	27346766
NM_001272069	ABHD10	chr3	+	111697722	111712215	111696722	111698722	chr3	111697739	111698143
NM_148913	ABHD11	chr7	-	73150426	73153184	73154184	73152184	chr7	73152564	73153716
NM_015600	ABHD12	chr20	-	25275378	25371618	25372618	25370618	chr20	25370335	25371823
NM_001206673	ABHD12B	chr14	+	51338877	51371688	51337877	51339877	chr14	51338712	51339146
NM_032859	ABHD13	chr13	+	108870762	108886603	108869762	108871762	chr13	108870502	108871328
NM_015407	ABHD14A	chr3	+	52009041	52015216	52008041	52010041	chr3	52007710	52008248
NM_021160	ABHD16A	chr6	-	31654725	31671137	31672137	31670137	chr6	31670594	31671274
NM_080622	ABHD16B	chr20	+	62492565	62494341	62491565	62493565	chr20	62492849	62494249
NM_031213	ABHD17A	chr19	-	1876974	1885518	1886518	1884518	chr19	1884768	1885608
NM_021214	ABHD17C	chr15	+	80987651	81047962	80986651	80988651	chr15	80987196	80988664
NM_001039717	ABHD18	chr4	+	128886460	128952455	128885460	128887460	chr4	128886004	128886971
NM_152924	ABHD2	chr15	+	89631380	89745591	89630380	89632380	chr15	89631546	89632209
NM_001308256	ABHD3	chr18	-	19230857	19284766	19285766	19283766	chr18	19284165	19285052
NM_022060	ABHD4	chr14	+	23067146	23081265	23066146	23068146	chr14	23067443	23067773
NM_016006	ABHD5	chr3	+	43732374	43764217	43731374	43733374	chr3	43731998	43733108
NM_001320126	ABHD6	chr3	+	58223228	58280463	58222228	58224228	chr3	58223101	58224364
NM_024527	ABHD8	chr19	-	17402939	17414282	17415282	17413282	chr19	17413733	17414486
NM_001178119	ABI1	chr10	-	27035524	27150016	27151016	27149016	chr10	27149166	27150229
NM_005759	ABI2	chr2	+	204192961	204296896	204191961	204193961	chr2	204192655	204193740
NM_007313	ABL1	chr9	+	133589267	133763062	133588267	133590267	chr9	133587865	133588901
NM_005157	ABL1	chr9	+	133710641	133763062	133709641	133711641	chr9	133710260	133711285
NM_001168236	ABL2	chr1	-	179068461	179198819	179199819	179197819	chr1	179198163	179199200
NM_001130087	ABLIM2	chr4	-	7967036	8160559	8161559	8159559	chr4	8159728	8160893
NM_014945	ABLIM3	chr5	+	148521045	148640001	148520045	148522045	chr5	148520992	148521467
NM_020469	ABO	chr9	-	136130562	136150630	136151630	136149630	chr9	136150031	136151365
NM_001256847	ABR	chr17	-	906757	935081	936081	934081	chr17	934417	935088
NM_001282149	ABR	chr17	-	906757	982386	983386	981386	chr17	981508	981748
NM_001092	ABR	chr17	-	906757	1012340	1013340	1011340	chr17	1011844	1012968
NM_021962	ABR	chr17	-	906757	1083268	1084268	1082268	chr17	1082376	1083833
NM_021243	ABRACL	chr6	+	139349818	139364439	139348818	139350818	chr6	139349955	139350740
NM_013375	ABT1	chr6	+	26597170	26600277	26596170	26598170	chr6	26596046	26596321
NR_033429	ABTB1	chr3	+	127391780	127399769	127390780	127392780	chr3	127391011	127392434
NM_145804	ABTB2	chr11	-	34172533	34379555	34380555	34378555	chr11	34378229	34379993
NM_001130410	ACAA1	chr3	-	38164200	38178733	38179733	38177733	chr3	38178002	38178750
NM_198836	ACACA	chr17	-	35441926	35716059	35717059	35715059	chr17	35715796	35716627
NM_025247	ACAD10	chr12	+	112123856	112194911	112122856	112124856	chr12	112123246	112124059
NM_014384	ACAD8	chr11	+	134123433	134135746	134122433	134124433	chr11	134122762	134122981
NR_033426	ACAD9	chr3	+	128598332	128631957	128597332	128599332	chr3	128598176	128598703
NM_001608	ACADL	chr2	-	211052715	211090215	211091215	211089215	chr2	211089413	211090176
NM_000016	ACADM	chr1	+	76190031	76229363	76189031	76191031	chr1	76189916	76190730
NM_001302554	ACADS	chr12	+	121163540	121177811	121162540	121164540	chr12	121163472	121163913
NM_001609	ACADSB	chr10	+	124768428	124817806	124767428	124769428	chr10	124767758	124768897
NM_001033859	ACADVL	chr17	+	7123149	7128586	7122149	7124149	chr17	7123038	7123718
NM_001135	ACAN	chr15	+	89346673	89418585	89345673	89347673	chr15	89346043	89347203
NM_012287	ACAP2	chr3	-	194995464	195163817	195164817	195162817	chr3	195162891	195164119
NM_000019	ACAT1	chr11	+	107992257	108018891	107991257	107993257	chr11	107992004	107992731
NM_005891	ACAT2	chr6	+	160182988	160200087	160181988	160183988	chr6	160182429	160183770
NM_022735	ACBD3	chr1	-	226332379	226374423	226375423	226373423	chr1	226374035	226374760
NM_001135704	ACBD4	chr17	+	43209966	43221543	43208966	43210966	chr17	43209347	43210746
NM_001042473	ACBD5	chr10	-	27484142	27531068	27532068	27530068	chr10	27529218	27530102
NM_032360	ACBD6	chr1	-	180257351	180472022	180473022	180471022	chr1	180471325	180472277
NM_001039844	ACBD7	chr10	-	15117473	15130775	15131775	15129775	chr10	15130386	15130913
NM_032592	ACCS	chr11	+	44087811	44105569	44086811	44088811	chr11	44087518	44088165
NM_000789	ACE	chr17	+	61554421	61575741	61553421	61555421	chr17	61553834	61555063
NM_001010887	ACER2	chr9	+	19408924	19452500	19407924	19409924	chr9	19408498	19409285
NM_018367	ACER3	chr11	+	76571916	76737841	76570916	76572916	chr11	76571963	76572291
NM_015831	ACHE	chr7	-	100487614	100493541	100494541	100492541	chr7	100492217	100494941
NM_001303275	ACLY	chr17	-	40023169	40075275	40076275	40074275	chr17	40074291	40075380
NM_001278352	ACO1	chr9	+	32384600	32450832	32383600	32385600	chr9	32384420	32384911
NM_001098	ACO2	chr22	+	41865128	41924993	41864128	41866128	chr22	41864420	41865443
NM_001037161	ACOT1	chr14	+	74003927	74010498	74002927	74004927	chr14	74004122	74004683
NM_130767	ACOT12	chr5	-	80625946	80689988	80690988	80688988	chr5	80689818	80690228
NM_001160094	ACOT13	chr6	+	24667262	24705295	24666262	24668262	chr6	24666538	24667395
NM_006821	ACOT2	chr14	+	74035762	74042362	74034762	74036762	chr14	74036127	74036662
NM_152331	ACOT4	chr14	+	74058409	74062470	74057409	74059409	chr14	74058400	74059116
NM_007274	ACOT7	chr1	-	6324331	6453826	6454826	6452826	chr1	6452814	6454185
NM_001033583	ACOT9	chrX	-	23721776	23761407	23762407	23760407	chrX	23761070	23761610
NM_001142807	ACOXL	chr2	+	111490149	111875799	111489149	111491149	chr2	111489977	111490884
NM_007099	ACP1	chr2	+	264868	278282	263868	265868	chr2	263400	265238
NM_001111034	ACP5	chr19	-	11685474	11689592	11690592	11688592	chr19	11689417	11689768
NM_016361	ACP6	chr1	-	147119167	147142634	147143634	147141634	chr1	147141842	147142918
NM_001004318	ACP7	chr19	+	39574944	39602128	39573944	39575944	chr19	39574700	39575137
NM_032489	ACRBP	chr12	-	6747241	6756580	6757580	6755580	chr12	6756001	6756679
NM_052957	ACRC	chrX	+	70797873	70833433	70796873	70798873	chrX	70798022	70798353
NM_001288970	ACSF2	chr17	+	48503518	48552206	48502518	48504518	chr17	48503056	48503887
NR_110232	ACSF2	chr17	+	48545689	48552206	48544689	48546689	chr17	48545570	48546900
NM_001127214	ACSF3	chr16	+	89160216	89222254	89159216	89161216	chr16	89160018	89160706
NM_001995	ACSL1	chr4	-	185676748	185747268	185748268	185746268	chr4	185746557	185747827
NM_203372	ACSL3	chr2	+	223725731	223808119	223724731	223726731	chr2	223725558	223726423
NM_001318510	ACSL4	chrX	-	108884558	108976632	108977632	108975632	chrX	108976162	108976894
NM_001205248	ACSL6	chr5	-	131285666	131347607	131348607	131346607	chr5	131346892	131347776
NM_032501	ACSS1	chr20	-	24986865	25038818	25039818	25037818	chr20	25037707	25039211
NM_001076552	ACSS2	chr20	+	33464327	33515769	33463327	33465327	chr20	33464156	33464645
NM_024560	ACSS3	chr12	+	81471808	81649582	81470808	81472808	chr12	81471569	81472119
NM_001100	ACTA1	chr1	-	229566992	229569843	229570843	229568843	chr1	229567206	229570684
NM_001101	ACTB	chr7	-	5566778	5570232	5571232	5569232	chr7	5569062	5570594
NM_001614	ACTG1	chr17	-	79476996	79479892	79480892	79478892	chr17	79478235	79482426
NM_001024675	ACTL10	chr20	+	32254303	32256331	32253303	32255303	chr20	32254811	32255989
NM_004301	ACTL6A	chr3	+	179280667	179306193	179279667	179281667	chr3	179280362	179281463
NM_006686	ACTL7B	chr9	-	111616868	111618275	111619275	111617275	chr9	111617320	111618144
NM_178525	ACTL9	chr19	-	8807746	8809180	8810180	8808180	chr19	8807813	8808794
NR_073422	ACTN1-AS1	chr14	+	69446398	69454180	69445398	69447398	chr14	69444639	69446826
NM_001278343	ACTN2	chr1	+	236849753	236927927	236848753	236850753	chr1	236849472	236850323
NM_001104	ACTN3	chr11	+	66314311	66330800	66313311	66315311	chr11	66313169	66313822
NM_004924	ACTN4	chr19	+	39138266	39221171	39137266	39139266	chr19	39138062	39138570
NM_018477	ACTR10	chr14	+	58666832	58702353	58665832	58667832	chr14	58666567	58667198
NM_005736	ACTR1A	chr10	-	104238985	104262512	104263512	104261512	chr10	104262224	104262524
NM_005735	ACTR1B	chr2	-	98272401	98280561	98281561	98279561	chr2	98280063	98280871
NM_001005386	ACTR2	chr2	+	65454828	65498390	65453828	65455828	chr2	65454553	65455444
NM_005721	ACTR3	chr2	+	114647510	114719129	114646510	114648510	chr2	114647669	114648312
NM_020445	ACTR3B	chr7	+	152456833	152552464	152455833	152457833	chr7	152456740	152457511
NM_024855	ACTR5	chr20	+	37377096	37401089	37376096	37378096	chr20	37376621	37377430
NM_022496	ACTR6	chr12	+	100593864	100618202	100592864	100594864	chr12	100593253	100593814
NM_022899	ACTR8	chr3	-	53901093	53916229	53917229	53915229	chr3	53915731	53916320
NM_080431	ACTRT2	chr1	+	2938045	2939467	2937045	2939045	chr1	2938633	2939043
NM_032487	ACTRT3	chr3	-	169484710	169487683	169488683	169486683	chr3	169487145	169487522
NM_004302	ACVR1B	chr12	+	52345450	52390863	52344450	52346450	chr12	52345531	52345903
NM_001111031	ACVR1C	chr2	-	158383278	158454072	158455072	158453072	chr2	158453799	158454111
NM_001111032	ACVR1C	chr2	-	158383278	158485399	158486399	158484399	chr2	158484858	158485695
NM_001616	ACVR2A	chr2	+	148602563	148688396	148601563	148603563	chr2	148601280	148602859
NM_001106	ACVR2B	chr3	+	38495789	38534633	38494789	38496789	chr3	38495088	38497151
NM_000020	ACVRL1	chr12	+	52301201	52317145	52300201	52302201	chr12	52300801	52301583
NM_000666	ACY1	chr3	+	52017299	52023218	52016299	52018299	chr3	52017056	52017592
NM_001320586	ACYP2	chr2	+	54198239	54532435	54197239	54199239	chr2	54197776	54198490
NM_138448	ACYP2	chr2	+	54342409	54532435	54341409	54343409	chr2	54342634	54343088
NM_000022	ADA	chr20	-	43248162	43280376	43281376	43279376	chr20	43280061	43280727
NM_001159295	ADAD1	chr4	+	123300594	123350947	123299594	123301594	chr4	123300407	123300805
NM_001145400	ADAD2	chr16	+	84224722	84230772	84223722	84225722	chr16	84224731	84225085
NM_001012969	ADAL	chr15	+	43622553	43641615	43621553	43623553	chr15	43621830	43622953
NM_001320570	ADAM10	chr15	-	58887402	59042177	59043177	59041177	chr15	59041081	59042283
NM_002390	ADAM11	chr17	+	42836546	42859214	42835546	42837546	chr17	42835776	42836242
NM_021641	ADAM12	chr10	-	127729910	128077127	128078127	128076127	chr10	128076155	128077482
NR_048577	ADAM15	chr1	+	155023747	155035252	155022747	155024747	chr1	155022988	155024332
NM_003183	ADAM17	chr2	-	9628614	9695949	9696949	9694949	chr2	9695522	9696606
NM_033274	ADAM19	chr5	-	156904311	157002831	157003831	157001831	chr5	157002174	157003182
NM_004194	ADAM22	chr7	+	87563565	87811428	87562565	87564565	chr7	87563342	87564571
NM_003812	ADAM23	chr2	+	207308367	207485854	207307367	207309367	chr2	207308266	207308907
NM_021794	ADAM30	chr1	-	120436155	120439147	120440147	120438147	chr1	120439013	120439220
NM_145004	ADAM32	chr8	+	38965047	39142436	38964047	38966047	chr8	38965013	38965423
NM_025220	ADAM33	chr20	-	3648619	3662778	3663778	3661778	chr20	3662310	3663187
NR_024107	ADAM3A	chr8	-	39308563	39380508	39381508	39379508	chr8	39380225	39380533
NM_001164489	ADAM8	chr10	-	135075919	135090407	135091407	135089407	chr10	135089969	135090491
NR_027878	ADAM9	chr8	+	38854504	38962779	38853504	38855504	chr8	38853700	38855116
NM_006988	ADAMTS1	chr21	-	28208605	28217728	28218728	28216728	chr21	28216558	28218117
NM_001282352	ADAMTS10	chr19	-	8645123	8657080	8658080	8656080	chr19	8656788	8657917
NM_030957	ADAMTS10	chr19	-	8645123	8675620	8676620	8674620	chr19	8674332	8674764
NM_030955	ADAMTS12	chr5	-	33527286	33892124	33893124	33891124	chr5	33892191	33892403
NM_139155	ADAMTS14	chr10	+	72432558	72522195	72431558	72433558	chr10	72432242	72432738
NM_139055	ADAMTS15	chr11	+	130318868	130346539	130317868	130319868	chr11	130318234	130320198
NM_139056	ADAMTS16	chr5	+	5140442	5320412	5139442	5141442	chr5	5139441	5140941
NM_139057	ADAMTS17	chr15	-	100511642	100882183	100883183	100881183	chr15	100880957	100882438
NM_199355	ADAMTS18	chr16	-	77316024	77469011	77470011	77468011	chr16	77468309	77469074
NM_133638	ADAMTS19	chr5	+	128796102	129074376	128795102	128797102	chr5	128795503	128797417
NM_014244	ADAMTS2	chr5	-	178537851	178772431	178773431	178771431	chr5	178770724	178772794
NM_025003	ADAMTS20	chr12	-	43748011	43945724	43946724	43944724	chr12	43944719	43946285
NM_014243	ADAMTS3	chr4	-	73146685	73434516	73435516	73433516	chr4	73433783	73434289
NM_007038	ADAMTS5	chr21	-	28290230	28339439	28340439	28338439	chr21	28337856	28340237
NM_014272	ADAMTS7	chr15	-	79051544	79103805	79104805	79102805	chr15	79102715	79104628
NM_007037	ADAMTS8	chr11	-	130274817	130298888	130299888	130297888	chr11	130297401	130298517
NR_038264	ADAMTS9-AS2	chr3	+	64670545	64997143	64669545	64671545	chr3	64671087	64673957
NM_014694	ADAMTSL2	chr9	+	136399974	136440641	136398974	136400974	chr9	136399367	136400274
NM_207517	ADAMTSL3	chr15	+	84322837	84708593	84321837	84323837	chr15	84322322	84323771
NM_019032	ADAMTSL4	chr1	+	150521844	150533412	150520844	150522844	chr1	150521349	150522368
NM_213604	ADAMTSL5	chr19	-	1505016	1513188	1514188	1512188	chr19	1512961	1514034
NM_001284311	ADAP1	chr7	-	937536	960526	961526	959526	chr7	959724	959959
NM_001284310	ADAP1	chr7	-	937536	966852	967852	965852	chr7	965987	966266
NM_001284309	ADAP1	chr7	-	937536	985452	986452	984452	chr7	985613	985913
NM_006869	ADAP1	chr7	-	937536	994319	995319	993319	chr7	993401	994574
NM_018404	ADAP2	chr17	+	29248753	29286211	29247753	29249753	chr17	29248847	29249926
NM_015841	ADAR	chr1	-	154554533	154580724	154581724	154579724	chr1	154580380	154580797
NM_001025107	ADAR	chr1	-	154554533	154600456	154601456	154599456	chr1	154599763	154600505
NM_015833	ADARB1	chr21	+	46494492	46646478	46493492	46495492	chr21	46494173	46495472
NM_018702	ADARB2	chr10	-	1223252	1779670	1780670	1778670	chr10	1778784	1780018
NR_036460	ADAT1	chr16	-	75632246	75657221	75658221	75656221	chr16	75656905	75657360
NM_138422	ADAT3	chr19	+	1905370	1913446	1904370	1906370	chr19	1905106	1905835
NM_020421	ADCK1	chr14	+	78266425	78400297	78265425	78267425	chr14	78266347	78266735
NM_052853	ADCK2	chr7	+	140372952	140394908	140371952	140373952	chr7	140372743	140373443
NM_020247	ADCK3	chr1	+	227127937	227175246	227126937	227128937	chr1	227127069	227128430
NM_001142555	ADCK4	chr19	-	41197433	41221011	41222011	41220011	chr19	41220886	41221205
NM_174922	ADCK5	chr8	+	145597703	145618453	145596703	145598703	chr8	145597414	145598588
NM_021116	ADCY1	chr7	+	45614124	45762714	45613124	45615124	chr7	45613386	45615504
NR_026938	ADCY10P1	chr6	+	41068772	41108573	41067772	41069772	chr6	41068475	41069343
NM_020546	ADCY2	chr5	+	7396342	7830194	7395342	7397342	chr5	7394986	7397022
NM_001320613	ADCY3	chr2	-	25042038	25142886	25143886	25141886	chr2	25142472	25143689
NM_001198592	ADCY4	chr14	-	24787554	24804277	24805277	24803277	chr14	24803678	24804353
NM_183357	ADCY5	chr3	-	123001142	123167392	123168392	123166392	chr3	123166218	123168567
NM_001115	ADCY8	chr8	-	131792546	132052835	132053835	132051835	chr8	132052203	132054749
NM_001116	ADCY9	chr16	-	4012649	4166186	4167186	4165186	chr16	4164808	4166258
NM_001099733	ADCYAP1	chr18	+	904943	912173	903943	905943	chr18	904578	909574
NM_001118	ADCYAP1R1	chr7	+	31092075	31151093	31091075	31093075	chr7	31091717	31093077
NM_014190	ADD1	chr4	+	2845583	2931802	2844583	2846583	chr4	2845031	2846258
NM_001185054	ADD2	chr2	-	70889215	70994847	70995847	70993847	chr2	70994447	70995385
NM_001121	ADD3	chr10	+	111767693	111895323	111766693	111768693	chr10	111767087	111768355
NM_024694	ADGB	chr6	+	146920135	147136597	146919135	146921135	chr6	146920034	146920245
NM_001083909	ADGRA1	chr10	+	134901507	134945179	134900507	134902507	chr10	134901198	134902619
NM_032777	ADGRA2	chr8	+	37654400	37701504	37653400	37655400	chr8	37654048	37656100
NM_145290	ADGRA3	chr4	-	22388996	22517677	22518677	22516677	chr4	22516856	22518048
NM_001702	ADGRB1	chr8	+	143545376	143626368	143544376	143546376	chr8	143545445	143546178
NM_001294336	ADGRB2	chr1	-	32192705	32229664	32230664	32228664	chr1	32228347	32230252
NM_001704	ADGRB3	chr6	+	69345631	70099403	69344631	69346631	chr6	69345216	69345483
NM_001184837	ADGRG2	chrX	-	19007424	19140755	19141755	19139755	chrX	19139937	19140629
NM_153834	ADGRG4	chrX	+	135383121	135499047	135382121	135384121	chrX	135382457	135382676
NM_198569	ADGRG6	chr6	+	142623055	142767403	142622055	142624055	chr6	142622583	142623453
NM_014921	ADGRL1	chr19	-	14258548	14316997	14317997	14315997	chr19	14316090	14318456
NM_001297705	ADGRL2	chr1	+	82266081	82458422	82265081	82267081	chr1	82265998	82269048
NM_022159	ADGRL4	chr1	-	79355448	79472495	79473495	79471495	chr1	79472281	79472537
NR_003149	ADGRV1	chr5	+	89854616	90460033	89853616	89855616	chr5	89854290	89854956
NM_144650	ADHFE1	chr8	+	67344717	67381044	67343717	67345717	chr8	67344497	67344989
NM_001306077	ADI1	chr2	-	3501689	3521518	3522518	3520518	chr2	3522270	3523617
NM_015999	ADIPOR1	chr1	-	202909952	202927524	202928524	202926524	chr1	202926879	202927476
NM_024551	ADIPOR2	chr12	+	1800246	1897845	1799246	1801246	chr12	1799874	1800739
NM_006829	ADIRF	chr10	+	88728187	88730666	88727187	88729187	chr10	88728039	88728720
NM_001202450	ADK	chr10	+	75910942	76469061	75909942	75911942	chr10	75910836	75911480
NM_001202449	ADK	chr10	+	75936246	76469061	75935246	75937246	chr10	75936217	75936726
NM_001124	ADM	chr11	+	10326526	10328949	10325526	10327526	chr11	10326048	10326590
NM_001253845	ADM2	chr22	+	50920152	50924866	50919152	50921152	chr22	50919453	50920376
NM_001101340	ADM5	chr19	+	50191941	50194247	50190941	50192941	chr19	50191330	50191559
NR_110009	ADNP-AS1	chr20	+	49547520	49561671	49546520	49548520	chr20	49547068	49547516
NM_032804	ADO	chr10	+	64564515	64568239	64563515	64565515	chr10	64564435	64565818
NM_000674	ADORA1	chr1	+	203096835	203136533	203095835	203097835	chr1	203097233	203097496
NM_001278500	ADORA2A	chr22	+	24819564	24838328	24818564	24820564	chr22	24819537	24820810
NM_000676	ADORA2B	chr17	+	15848230	15879210	15847230	15849230	chr17	15847757	15849513
NR_040107	ADPGK-AS1	chr15	+	73075175	73090540	73074175	73076175	chr15	73075586	73076663
NM_001125	ADPRH	chr3	+	119298279	119308792	119297279	119299279	chr3	119298284	119298983
NM_017825	ADPRHL2	chr1	+	36554452	36559533	36553452	36555452	chr1	36554325	36554955
NM_020233	ADPRM	chr17	+	10600926	10614875	10599926	10601926	chr17	10600425	10601199
NM_033303	ADRA1A	chr8	-	26605666	26722922	26723922	26721922	chr8	26721642	26724566
NM_000679	ADRA1B	chr5	+	159343739	159400017	159342739	159344739	chr5	159343215	159343574
NM_000678	ADRA1D	chr20	-	4201277	4229659	4230659	4228659	chr20	4228532	4230496
NM_000681	ADRA2A	chr10	+	112836789	112840662	112835789	112837789	chr10	112835990	112839303
NM_000682	ADRA2B	chr2	-	96778622	96781984	96782984	96780984	chr2	96781406	96782971
NM_000683	ADRA2C	chr4	+	3768295	3770253	3767295	3769295	chr4	3767072	3769789
NM_000684	ADRB1	chr10	+	115803805	115806667	115802805	115804805	chr10	115803358	115805468
NM_000024	ADRB2	chr5	+	148206155	148208197	148205155	148207155	chr5	148206075	148206482
NM_000025	ADRB3	chr8	-	37820513	37824184	37825184	37823184	chr8	37822486	37824008
NM_001619	ADRBK1	chr11	+	67033904	67054029	67032904	67034904	chr11	67033675	67034660
NM_005160	ADRBK2	chr22	+	25960860	26125258	25959860	25961860	chr22	25960959	25961368
NM_001281438	ADRM1	chr20	+	60877951	60883918	60876951	60878951	chr20	60877499	60879008
NM_000026	ADSL	chr22	+	40742503	40762752	40741503	40743503	chr22	40742403	40742944
NM_001126	ADSS	chr1	-	244571793	244615436	244616436	244614436	chr1	244614522	244615601
NM_152328	ADSSL1	chr14	+	105190533	105213662	105189533	105191533	chr14	105189927	105190864
NM_001114176	AEBP2	chr12	+	19592607	19675173	19591607	19593607	chr12	19592183	19593685
NM_022767	AEN	chr15	+	89164526	89175512	89163526	89165526	chr15	89164376	89164952
NM_001130	AES	chr19	-	3052907	3062371	3063371	3061371	chr19	3061188	3061952
NM_001146337	AFAP1L1	chr5	+	148651400	148721367	148650400	148652400	chr5	148650920	148651772
NM_001287824	AFAP1L2	chr10	-	116054582	116164537	116165537	116163537	chr10	116163391	116164599
NM_001166693	AFF1	chr4	+	87856153	88062206	87855153	87857153	chr4	87855873	87857204
NM_005935	AFF1	chr4	+	87928152	88062206	87927152	87929152	chr4	87927928	87928667
NM_002025	AFF2	chrX	+	147582138	148082193	147581138	147583138	chrX	147581861	147582072
NM_014423	AFF4	chr5	-	132211070	132299354	132300354	132298354	chr5	132298789	132299740
NR_003227	AFG3L1P	chr16	+	90038987	90063028	90037987	90039987	chr16	90038530	90039583
NM_006796	AFG3L2	chr18	-	12328942	12377275	12378275	12376275	chr18	12376538	12377306
NR_027083	AFMID	chr17	+	76183397	76193641	76182397	76184397	chr17	76183077	76183449
NM_001002243	AFTPH	chr2	+	64751438	64820138	64750438	64752438	chr2	64751141	64752083
NM_000027	AGA	chr4	-	178351928	178363657	178364657	178362657	chr4	178363239	178363708
NM_014914	AGAP1	chr2	+	236402732	237040444	236401732	236403732	chr2	236401799	236403946
NM_133447	AGAP11	chr10	+	88730497	88769960	88729497	88731497	chr10	88730554	88731632
NM_001122772	AGAP2	chr12	-	58118075	58132029	58133029	58131029	chr12	58130870	58132047
NR_027032	AGAP2-AS1	chr12	+	58120022	58122139	58119022	58121022	chr12	58119909	58121551
NM_001281300	AGAP3	chr7	+	150782917	150841523	150781917	150783917	chr7	150783076	150783293
NM_024783	AGBL2	chr11	-	47681142	47736928	47737928	47735928	chr11	47736739	47737106
NM_178563	AGBL3	chr7	+	134671258	134820530	134670258	134672258	chr7	134671119	134671750
NM_032785	AGBL4	chr1	-	48998526	50489626	50490626	50488626	chr1	50489417	50489846
NM_021831	AGBL5	chr2	+	27274490	27293490	27273490	27275490	chr2	27274165	27274953
NR_046730	AGBL5-AS1	chr2	-	27272550	27273132	27274132	27272132	chr2	27272846	27273400
NM_001135189	AGFG1	chr2	+	228336887	228425938	228335887	228337887	chr2	228336752	228337875
NM_006076	AGFG2	chr7	+	100136833	100165843	100135833	100137833	chr7	100136448	100136919
NM_018046	AGGF1	chr5	+	76326209	76361058	76325209	76327209	chr5	76326120	76326871
NM_018238	AGK	chr7	+	141251077	141354209	141250077	141252077	chr7	141251013	141251472
NM_000643	AGL	chr1	+	100316044	100389579	100315044	100317044	chr1	100315420	100316009
NM_024758	AGMAT	chr1	-	15898193	15911605	15912605	15910605	chr1	15911088	15911608
NM_012199	AGO1	chr1	+	36348795	36389899	36347795	36349795	chr1	36348501	36349731
NM_012154	AGO2	chr8	-	141541263	141645646	141646646	141644646	chr8	141644429	141645598
NM_024852	AGO3	chr1	+	36396682	36522063	36395682	36397682	chr1	36396249	36397262
NM_017629	AGO4	chr1	+	36273827	36323490	36272827	36274827	chr1	36273499	36274461
NM_006412	AGPAT2	chr9	-	139567594	139581911	139582911	139580911	chr9	139580969	139582615
NM_018361	AGPAT5	chr8	+	6565877	6619021	6564877	6566877	chr8	6565314	6566658
NM_003659	AGPS	chr2	+	178257470	178408564	178256470	178258470	chr2	178257227	178257892
NM_001305275	AGRN	chr1	+	955502	991499	954502	956502	chr1	954768	956343
NM_001286717	AGTPBP1	chr9	-	88161453	88356944	88357944	88355944	chr9	88356140	88357365
NM_004835	AGTR1	chr3	+	148415657	148460790	148414657	148416657	chr3	148415442	148415932
NM_001040194	AGTRAP	chr1	+	11796141	11810828	11795141	11797141	chr1	11795975	11796263
NM_015446	AHCTF1	chr1	-	247002401	247094726	247095726	247093726	chr1	247094485	247095667
NM_000687	AHCY	chr20	-	32868070	32891215	32892215	32890215	chr20	32890559	32891378
NM_001242673	AHCYL1	chr1	+	110527386	110566364	110526386	110528386	chr1	110527248	110528026
NM_001130720	AHCYL2	chr7	+	128864854	129070052	128863854	128865854	chr7	128864320	128865655
NM_001029882	AHDC1	chr1	-	27860755	27930005	27931005	27929005	chr1	27929705	27930866
NM_024060	AHNAK	chr11	-	62201013	62314332	62315332	62313332	chr11	62313282	62314314
NM_138420	AHNAK2	chr14	-	105403590	105444694	105445694	105443694	chr14	105444319	105445225
NM_001621	AHR	chr7	+	17338275	17385775	17337275	17339275	chr7	17338252	17339101
NM_012111	AHSA1	chr14	+	77924372	77935815	77923372	77925372	chr14	77923870	77924596
NM_152392	AHSA2	chr2	+	61404554	61414686	61403554	61405554	chr2	61404048	61405361
NM_031426	AIF1L	chr9	+	133971862	133998539	133970862	133972862	chr9	133971670	133972578
NM_001130847	AIFM1	chrX	-	129263337	129299861	129300861	129298861	chrX	129299432	129300105
NM_001198696	AIFM2	chr10	-	71872022	71892690	71893690	71891690	chr10	71892092	71892802
NM_001018060	AIFM3	chr22	+	21319417	21335649	21318417	21320417	chr22	21319178	21319912
NM_016108	AIG1	chr6	+	143381978	143661480	143380978	143382978	chr6	143381444	143381918
NM_001624	AIM1	chr6	+	106959729	107018324	106958729	106960729	chr6	106959764	106960985
NM_006303	AIMP2	chr7	+	6048881	6063465	6047881	6049881	chr7	6048396	6049255
NM_003977	AIP	chr11	+	67250499	67258579	67249499	67251499	chr11	67250344	67250864
NM_000383	AIRE	chr21	+	45705720	45718102	45704720	45706720	chr21	45705428	45706044
NM_018836	AJAP1	chr1	+	4715104	4843851	4714104	4716104	chr1	4713989	4716555
NM_032876	AJUBA	chr14	-	23440382	23451851	23452851	23450851	chr14	23449886	23452174
NM_000476	AK1	chr9	-	130628758	130640022	130641022	130639022	chr9	130639738	130640143
NM_001625	AK2	chr1	-	33476825	33502512	33503512	33501512	chr1	33502201	33502719
NM_016282	AK3	chr9	-	4709556	4741309	4742309	4740309	chr9	4740694	4741868
NM_203464	AK4	chr1	+	65613231	65697828	65612231	65614231	chr1	65613041	65614898
NM_174858	AK5	chr1	+	77747661	78025654	77746661	77748661	chr1	77747314	77748224
NM_152327	AK7	chr14	+	96858447	96955764	96857447	96859447	chr14	96857611	96858125
NM_003488	AKAP1	chr17	+	55162552	55198710	55161552	55163552	chr17	55162173	55163908
NM_007202	AKAP10	chr17	-	19807764	19881169	19882169	19880169	chr17	19880676	19881633
NM_016248	AKAP11	chr13	+	42846288	42897403	42845288	42847288	chr13	42845853	42846807
NM_005100	AKAP12	chr6	+	151561133	151679694	151560133	151562133	chr6	151560766	151560993
NM_144497	AKAP12	chr6	+	151646665	151679694	151645665	151647665	chr6	151646668	151646958
NM_007200	AKAP13	chr15	+	85923846	86292589	85922846	85924846	chr15	85923604	85924680
NM_005088	AKAP17A	chrX	+	1710485	1721411	1709485	1711485	chrX	1710353	1711034
NM_001198656	AKAP2	chr9	+	112810877	112934791	112809877	112811877	chr9	112810858	112811128
NM_004857	AKAP5	chr14	+	64932216	64941221	64931216	64933216	chr14	64931879	64932542
NM_016377	AKAP7	chr6	+	131456825	131604675	131455825	131457825	chr6	131456364	131457157
NM_005858	AKAP8	chr19	-	15464331	15490612	15491612	15489612	chr19	15489856	15491258
NM_001291478	AKAP8L	chr19	-	15490858	15529932	15530932	15528932	chr19	15529290	15529902
NM_147185	AKAP9	chr7	+	91570188	91739987	91569188	91571188	chr7	91569986	91570348
NM_020642	AKIP1	chr11	+	8932700	8941626	8931700	8933700	chr11	8932573	8933294
NM_024595	AKIRIN1	chr1	+	39456915	39471737	39455915	39457915	chr1	39456655	39457271
NM_018064	AKIRIN2	chr6	-	88384577	88411985	88412985	88410985	chr6	88411325	88412168
NM_153326	AKR1A1	chr1	+	46016454	46035723	46015454	46017454	chr1	46016403	46016694
NM_001628	AKR1B1	chr7	-	134127106	134143888	134144888	134142888	chr7	134143115	134144063
NR_073126	AKR1E2	chr10	+	4868368	4890251	4867368	4869368	chr10	4868125	4868949
NM_012067	AKR7A3	chr1	-	19609056	19615280	19616280	19614280	chr1	19614998	19615660
NR_040289	AKR7L	chr1	-	19592475	19600568	19601568	19599568	chr1	19600249	19600942
NM_001014431	AKT1	chr14	-	105235686	105262080	105263080	105261080	chr14	105261334	105261624
NM_001626	AKT2	chr19	-	40736223	40791302	40792302	40790302	chr19	40790737	40791607
NM_001012398	AKTIP	chr16	-	53524951	53537216	53538216	53536216	chr16	53536501	53537685
NM_001003945	ALAD	chr9	-	116148591	116163618	116164618	116162618	chr9	116163208	116163848
NM_199166	ALAS1	chr3	+	52232098	52248343	52231098	52233098	chr3	52231942	52232541
NM_001627	ALCAM	chr3	+	105085556	105295757	105084556	105086556	chr3	105085990	105086223
NM_153329	ALDH16A1	chr19	+	49956472	49974305	49955472	49957472	chr19	49956279	49956837
NM_002860	ALDH18A1	chr10	-	97365685	97416567	97417567	97415567	chr10	97415860	97416726
NM_001206897	ALDH1A2	chr15	-	58245621	58358121	58359121	58357121	chr15	58357309	58358776
NM_000693	ALDH1A3	chr15	+	101419896	101456830	101418896	101420896	chr15	101419261	101421133
NM_000692	ALDH1B1	chr9	+	38392660	38398662	38391660	38393660	chr9	38392509	38393187
NR_046383	ALDH1L1-AS2	chr3	+	125898907	125929011	125897907	125899907	chr3	125898662	125899568
NR_027752	ALDH1L2	chr12	-	105413561	105478341	105479341	105477341	chr12	105478089	105478517
NM_000690	ALDH2	chr12	+	112204690	112247789	112203690	112205690	chr12	112204498	112204979
NM_001135168	ALDH3A1	chr17	-	19641297	19648772	19649772	19647772	chr17	19648139	19648492
NM_000382	ALDH3A2	chr17	+	19552063	19580908	19551063	19553063	chr17	19551344	19552483
NM_003748	ALDH4A1	chr1	-	19197923	19229293	19230293	19228293	chr1	19228828	19229634
NM_001080	ALDH5A1	chr6	+	24495196	24537435	24494196	24496196	chr6	24494664	24495670
NM_001201377	ALDH7A1	chr5	-	125877532	125931082	125932082	125930082	chr5	125930601	125931049
NM_000034	ALDOA	chr16	+	30064410	30081741	30063410	30065410	chr16	30064200	30064678
NM_001127617	ALDOA	chr16	+	30075817	30081741	30074817	30076817	chr16	30076310	30077872
NM_019109	ALG1	chr16	+	5121809	5137380	5120809	5122809	chr16	5121749	5122192
NM_032834	ALG10	chr12	+	34175215	34181236	34174215	34176215	chr12	34175230	34175455
NM_001013620	ALG10B	chr12	+	38710556	38723528	38709556	38711556	chr12	38710392	38710643
NM_001004127	ALG11	chr13	+	52586522	52603780	52585522	52587522	chr13	52585314	52586567
NM_001099922	ALG13	chrX	+	110924345	111003875	110923345	110925345	chrX	110924384	110925275
NM_144988	ALG14	chr1	-	95448278	95538507	95539507	95537507	chr1	95538251	95538551
NR_073388	ALG1L9P	chr11	-	71506860	71524905	71525905	71523905	chr11	71524539	71524853
NM_013338	ALG5	chr13	-	37523907	37573504	37574504	37572504	chr13	37573273	37573612
NM_013339	ALG6	chr1	+	63833260	63904233	63832260	63834260	chr1	63833109	63833821
NM_001077690	ALG9	chr11	-	111652918	111742305	111743305	111741305	chr11	111741953	111742292
NM_004304	ALK	chr2	-	29415639	30144477	30145477	30143477	chr2	30142831	30144624
NM_001205180	ALKBH2	chr12	-	109525992	109531293	109532293	109530293	chr12	109531107	109531359
NM_139178	ALKBH3	chr11	+	43902356	43941825	43901356	43903356	chr11	43902254	43902528
NM_017758	ALKBH5	chr17	+	18086866	18113267	18085866	18087866	chr17	18086258	18088360
NM_032306	ALKBH7	chr19	+	6372443	6375261	6371443	6373443	chr19	6372722	6373218
NM_015120	ALMS1	chr2	+	73612885	73837046	73611885	73613885	chr2	73612655	73613661
NM_000697	ALOX12	chr17	+	6899383	6914055	6898383	6900383	chr17	6898820	6900427
NR_120453	ALOX12P2	chr17	+	6797095	6803668	6796095	6798095	chr17	6797429	6797724
NM_001140	ALOX15	chr17	-	4534213	4544960	4545960	4543960	chr17	4542715	4544934
NR_045985	ALOX15P1	chr17	+	6561037	6564701	6560037	6562037	chr17	6559363	6560803
NM_001256154	ALOX5	chr10	+	45869623	45941567	45868623	45870623	chr10	45868718	45870156
NM_001165960	ALOXE3	chr17	-	7999217	8022234	8023234	8021234	chr17	8022050	8022306
NM_020778	ALPK3	chr15	+	85359910	85416713	85358910	85360910	chr15	85360192	85360574
NM_001177520	ALPL	chr1	+	21835850	21904905	21834850	21836850	chr1	21835548	21836344
NM_031313	ALPPL2	chr2	+	233271551	233275424	233270551	233272551	chr2	233272404	233272700
NM_020919	ALS2	chr2	-	202564985	202645895	202646895	202644895	chr2	202645387	202646155
NM_147129	ALS2CL	chr3	-	46710484	46735194	46736194	46734194	chr3	46734731	46735717
NM_001168216	ALS2CR11	chr2	-	202352143	202483905	202484905	202482905	chr2	202483584	202483957
NM_006982	ALX1	chr12	+	85674035	85695561	85673035	85675035	chr12	85673878	85674700
NM_006492	ALX3	chr1	-	110602996	110613322	110614322	110612322	chr1	110610265	110613303
NM_021926	ALX4	chr11	-	44282277	44331716	44332716	44330716	chr11	44330542	44331761
NM_014324	AMACR	chr5	-	33987090	34008220	34009220	34007220	chr5	34007796	34008105
NM_001300731	AMBRA1	chr11	-	46417961	46615619	46616619	46614619	chr11	46615197	46615664
NM_001287215	AMD1	chr6	+	111135823	111216915	111134823	111136823	chr6	111135515	111136913
NR_109768	AMD1	chr6	+	111195986	111216915	111194986	111196986	chr6	111195383	111197576
NM_152435	AMDHD1	chr12	+	96337070	96362370	96336070	96338070	chr12	96336245	96337411
NM_001145815	AMDHD2	chr16	+	2570362	2580955	2569362	2571362	chr16	2569559	2571071
NM_152424	AMER1	chrX	-	63404996	63425624	63426624	63424624	chrX	63424198	63426190
NM_199138	AMER2	chr13	-	25735816	25746305	25747305	25745305	chr13	25743998	25746127
NM_001105194	AMER3	chr2	+	131513863	131525707	131512863	131514863	chr2	131513363	131514183
NM_001144	AMFR	chr16	-	56395363	56459450	56460450	56458450	chr16	56458735	56459748
NM_020703	AMIGO1	chr1	-	110049445	110052336	110053336	110051336	chr1	110051954	110052505
NM_198722	AMIGO3	chr3	-	49754266	49757238	49758238	49756238	chr3	49755763	49757317
NM_001025580	AMMECR1	chrX	-	109437413	109561380	109562380	109560380	chrX	109560703	109561534
NM_001199140	AMMECR1L	chr2	-	128619206	128643514	128644514	128642514	chr2	128642787	128644407
NM_030943	AMN	chr14	+	103388992	103397179	103387992	103389992	chr14	103389016	103390248
NR_103523	AMN1	chr12	-	31824070	31882108	31883108	31881108	chr12	31881630	31882461
NM_133265	AMOT	chrX	-	112018104	112084043	112085043	112083043	chrX	112083564	112084815
NM_130847	AMOTL1	chr11	+	94501507	94609918	94500507	94502507	chr11	94501366	94502696
NM_001278683	AMOTL2	chr3	-	134074186	134094259	134095259	134093259	chr3	134092257	134093741
NM_004037	AMPD2	chr1	+	110163202	110174677	110162202	110164202	chr1	110162464	110162716
NM_001172431	AMPD3	chr11	+	10471867	10529126	10470867	10472867	chr11	10472000	10472857
NM_001635	AMPH	chr7	-	38423296	38671167	38672167	38670167	chr7	38670439	38671008
NM_133463	AMZ1	chr7	+	2719155	2755070	2718155	2720155	chr7	2718826	2719124
NM_001284355	AMZ1	chr7	+	2727835	2755070	2726835	2728835	chr7	2727682	2728392
NM_001033569	AMZ2	chr17	+	66244144	66253305	66243144	66245144	chr17	66243583	66244403
NR_026903	AMZ2P1	chr17	-	62962667	62971703	62972703	62970703	chr17	62971515	62972293
NM_022662	ANAPC1	chr2	-	112525213	112641741	112642741	112640741	chr2	112641337	112641906
NM_001002246	ANAPC11	chr17	+	79849588	79858409	79848588	79850588	chr17	79848512	79849981
NM_001278493	ANAPC15	chr11	-	71820632	71823318	71824318	71822318	chr11	71823668	71823975
NM_001242548	ANAPC16	chr10	+	73975757	73995618	73974757	73976757	chr10	73975671	73976115
NR_037931	ANAPC1P1	chr2	+	87088947	87122165	87087947	87089947	chr2	87088816	87089037
NM_001286756	ANAPC4	chr4	+	25378847	25420120	25377847	25379847	chr4	25378793	25379275
NM_016237	ANAPC5	chr12	-	121746047	121790265	121791265	121789265	chr12	121789970	121790274
NM_016238	ANAPC7	chr12	-	110810704	110841535	110842535	110840535	chr12	110841021	110841548
NM_001145	ANG	chr14	+	21152335	21162345	21151335	21153335	chr14	21152483	21152740
NM_015305	ANGEL1	chr14	-	77253585	77279283	77280283	77278283	chr14	77278573	77279409
NM_144567	ANGEL2	chr1	-	213165523	213189217	213190217	213188217	chr1	213188519	213189261
NR_104213	ANGPTL4	chr19	+	8429010	8439259	8428010	8430010	chr19	8428965	8429492
NM_001191054	ANHX	chr12	-	133794897	133812422	133813422	133811422	chr12	133812403	133813102
NM_020476	ANK1	chr8	-	41510743	41655140	41656140	41654140	chr8	41654875	41655984
NM_001142446	ANK1	chr8	-	41510743	41754280	41755280	41753280	chr8	41753340	41755250
NM_001204403	ANK3	chr10	-	61786055	62493284	62494284	62492284	chr10	62492785	62493376
NM_182703	ANKDD1A	chr15	+	65204100	65251041	65203100	65205100	chr15	65203730	65204392
NM_001276713	ANKDD1B	chr5	+	74907300	74967671	74906300	74908300	chr5	74907286	74907770
NM_022096	ANKEF1	chr20	+	10015646	10037410	10014646	10016646	chr20	10015610	10015914
NR_047571	ANKFY1	chr17	-	4066664	4167274	4168274	4166274	chr17	4166705	4167353
NM_054027	ANKH	chr5	-	14704908	14871887	14872887	14870887	chr5	14871391	14871611
NM_017747	ANKHD1	chr5	+	139781398	139919441	139780398	139782398	chr5	139780307	139782108
NM_019004	ANKIB1	chr7	+	91875547	92030698	91874547	91876547	chr7	91874781	91875851
NM_178510	ANKK1	chr11	+	113258512	113271140	113257512	113259512	chr11	113258443	113258821
NM_001278445	ANKLE1	chr19	+	17392453	17398455	17391453	17393453	chr19	17392383	17393775
NM_015114	ANKLE2	chr12	-	133302252	133338474	133339474	133337474	chr12	133337981	133338989
NM_017844	ANKMY1	chr2	-	241418838	241497438	241498438	241496438	chr2	241496576	241497600
NM_020319	ANKMY2	chr7	-	16639400	16685442	16686442	16684442	chr7	16684239	16684505
NM_017664	ANKRD10	chr13	-	111530886	111567454	111568454	111566454	chr13	111566486	111568366
NM_001256182	ANKRD11	chr16	-	89334028	89556969	89557969	89555969	chr16	89555775	89557753
NM_015208	ANKRD12	chr18	+	9136750	9285983	9135750	9137750	chr18	9136088	9137594
NM_033121	ANKRD13A	chr12	+	110437234	110477235	110436234	110438234	chr12	110437137	110437651
NM_152345	ANKRD13B	chr17	+	27920526	27941779	27919526	27921526	chr17	27919874	27921105
NM_207354	ANKRD13D	chr11	+	67056761	67069955	67055761	67057761	chr11	67055931	67057249
NM_198889	ANKRD17	chr4	-	73939682	74124515	74125515	74123515	chr4	74124405	74125130
NM_001244752	ANKRD18B	chr9	+	33524410	33573001	33523410	33525410	chr9	33523494	33524796
NR_003291	ANKRD18DP	chr3	-	197784403	197807542	197808542	197806542	chr3	197807029	197808734
NR_026868	ANKRD19P	chr9	+	95571892	95600739	95570892	95572892	chr9	95569429	95572255
NM_032250	ANKRD20A1	chr9	+	67926760	67969840	67925760	67927760	chr9	67925459	67927188
NR_027270	ANKRD20A11P	chr21	-	15316095	15352765	15353765	15351765	chr21	15351908	15352658
NM_001012419	ANKRD20A3	chr9	-	43089971	43133510	43134510	43132510	chr9	43133116	43134845
NM_001098805	ANKRD20A4	chr9	+	69381980	69425109	69380980	69382980	chr9	69380679	69382408
NR_040113	ANKRD20A5P	chr18	+	14179095	14227049	14178095	14180095	chr18	14178943	14179710
NR_003366	ANKRD20A8P	chr2	-	95426672	95522820	95523820	95521820	chr2	95522598	95524188
NM_133475	ANKRD24	chr19	+	4183350	4224811	4182350	4184350	chr19	4182259	4182803
NM_014915	ANKRD26	chr10	-	27293044	27389427	27390427	27388427	chr10	27389075	27389622
NM_015199	ANKRD28	chr3	-	15708743	15901053	15902053	15900053	chr3	15900497	15901990
NM_173505	ANKRD29	chr18	-	21178889	21242849	21243849	21241849	chr18	21242366	21242805
NM_052997	ANKRD30A	chr10	+	37414784	37521495	37413784	37415784	chr10	37414145	37414769
NM_001145029	ANKRD30B	chr18	+	14748238	14852737	14747238	14749238	chr18	14747516	14748231
NR_027020	ANKRD30BL	chr2	-	132905163	133015542	133016542	133014542	chr2	133013777	133015740
NR_026916	ANKRD30BP2	chr21	+	14410486	14490571	14409486	14411486	chr21	14409412	14410501
NM_001164443	ANKRD31	chr5	-	74364121	74532703	74533703	74531703	chr5	74532626	74532899
NM_001164440	ANKRD33B	chr5	+	10564434	10657928	10563434	10565434	chr5	10562816	10565680
NM_001039888	ANKRD34A	chr1	+	145470507	145475647	145469507	145471507	chr1	145470241	145470673
NM_001004441	ANKRD34B	chr5	-	79852573	79866304	79867304	79865304	chr5	79864842	79866447
NM_001146341	ANKRD34C	chr15	+	79575145	79590581	79574145	79576145	chr15	79574830	79575211
NR_038997	ANKRD34C-AS1	chr15	-	79484048	79576287	79577287	79575287	chr15	79576059	79576270
NM_001164315	ANKRD36	chr2	+	97779232	97930257	97778232	97780232	chr2	97778469	97779540
NM_025190	ANKRD36B	chr2	-	98121260	98206428	98207428	98205428	chr2	98206120	98207224
NR_015424	ANKRD36BP2	chr2	+	89065418	89106109	89064418	89066418	chr2	89064493	89065513
NM_001310154	ANKRD36C	chr2	-	96515295	96658068	96659068	96657068	chr2	96657486	96658496
NM_181726	ANKRD37	chr4	+	186317839	186321399	186316839	186318839	chr4	186317143	186318255
NM_016466	ANKRD39	chr2	-	97513723	97523756	97524756	97522756	chr2	97523356	97524186
NM_052855	ANKRD40	chr17	-	48770550	48785270	48786270	48784270	chr17	48784561	48785331
NM_001300976	ANKRD42	chr11	+	82904780	82926242	82903780	82905780	chr11	82904478	82905660
NM_153697	ANKRD44	chr2	-	197964194	198175521	198176521	198174521	chr2	198174658	198175535
NM_198493	ANKRD45	chr1	-	173577474	173639001	173640001	173638001	chr1	173638662	173639045
NM_001270379	ANKRD46	chr8	-	101521979	101572014	101573014	101571014	chr8	101571515	101572104
NM_017704	ANKRD49	chr11	+	94227152	94232744	94226152	94228152	chr11	94226672	94227412
NM_020337	ANKRD50	chr4	-	125585203	125633887	125634887	125632887	chr4	125633390	125634275
NM_173595	ANKRD52	chr12	-	56631590	56652143	56653143	56651143	chr12	56651692	56652527
NM_001115116	ANKRD53	chr2	+	71205574	71212629	71204574	71206574	chr2	71205563	71206529
NM_001242809	ANKRD6	chr6	+	90142896	90343553	90141896	90143896	chr6	90142751	90143635
NM_001304369	ANKRD60	chr20	-	56791181	56803709	56804709	56802709	chr20	56803282	56804112
NM_001277333	ANKRD62	chr18	+	12093847	12129748	12092847	12094847	chr18	12093607	12093842
NM_001190479	ANKRD63	chr15	-	40570572	40574787	40575787	40573787	chr15	40573628	40576118
NM_001145210	ANKRD65	chr1	-	1353799	1356824	1357824	1355824	chr1	1355159	1356000
NM_152326	ANKRD9	chr14	-	102973197	102976128	102977128	102975128	chr14	102973317	102976666
NM_015245	ANKS1A	chr6	+	34857037	35059190	34856037	34858037	chr6	34856826	34857664
NM_001204065	ANKS1B	chr12	-	99137751	99288674	99289674	99287674	chr12	99288222	99289374
NM_152788	ANKS1B	chr12	-	99128568	100378432	100379432	100377432	chr12	100378243	100378582
NM_173551	ANKS6	chr9	-	101494290	101558824	101559824	101557824	chr9	101558329	101559214
NM_018089	ANKZF1	chr2	+	220094478	220101391	220093478	220095478	chr2	220093972	220094697
NM_001284302	ANLN	chr7	+	36429411	36493401	36428411	36430411	chr7	36429250	36429806
NM_018043	ANO1	chr11	+	69924407	70035652	69923407	69925407	chr11	69924338	69925197
NM_001204832	ANO10	chr3	-	43407817	43663560	43664560	43662560	chr3	43663169	43663484
NM_031418	ANO3	chr11	+	26353677	26684836	26352677	26354677	chr11	26353537	26353812
NM_213599	ANO5	chr11	+	22214721	22304913	22213721	22215721	chr11	22214172	22215320
NM_001204803	ANO6	chr12	+	45609769	45826134	45608769	45610769	chr12	45609713	45610752
NM_000216	ANOS1	chrX	-	8496914	8700227	8701227	8699227	chrX	8698857	8700500
NM_006305	ANP32A	chr15	-	69070874	69113261	69114261	69112261	chr15	69109708	69114001
NM_006401	ANP32B	chr9	+	100745488	100778224	100744488	100746488	chr9	100744982	100747768
NM_001136479	ANP32E	chr1	-	150190716	150207026	150208026	150206026	chr1	150206971	150207842
NM_001150	ANPEP	chr15	-	90328125	90358072	90359072	90357072	chr15	90357402	90358573
NM_018153	ANTXR1	chr2	+	69240275	69373496	69239275	69241275	chr2	69240083	69241004
NM_058172	ANTXR2	chr4	-	80822770	80994477	80995477	80993477	chr4	80993375	80994410
NM_001157	ANXA11	chr10	-	81914879	81965328	81966328	81964328	chr10	81964681	81965558
NM_004039	ANXA2	chr15	-	60639349	60690185	60691185	60689185	chr15	60689749	60690430
NM_001014279	ANXA2R	chr5	-	43039181	43040447	43041447	43039447	chr5	43040345	43040633
NM_005139	ANXA3	chr4	+	79472741	79531605	79471741	79473741	chr4	79472806	79473177
NM_001320698	ANXA4	chr2	+	69870936	70053609	69869936	69871936	chr2	69869986	69871716
NM_001153	ANXA4	chr2	+	69969105	70053609	69968105	69970105	chr2	69968749	69969592
NM_001154	ANXA5	chr4	-	122589151	122618147	122619147	122617147	chr4	122617462	122618623
NM_001155	ANXA6	chr5	-	150480266	150537443	150538443	150536443	chr5	150537019	150537418
NM_004034	ANXA7	chr10	-	75135188	75173841	75174841	75172841	chr10	75173411	75173950
NM_001159	AOX1	chr2	+	201450730	201536217	201449730	201451730	chr2	201450526	201451027
NM_018569	AP1AR	chr4	+	113152894	113191211	113151894	113153894	chr4	113152512	113153656
NM_001127	AP1B1	chr22	-	29723668	29784572	29785572	29783572	chr22	29784169	29784779
NM_001128	AP1G1	chr16	-	71762904	71842976	71843976	71841976	chr16	71841923	71843101
NM_003917	AP1G2	chr14	-	24028771	24037045	24038045	24036045	chr14	24036399	24037076
NM_032493	AP1M1	chr19	+	16308664	16346156	16307664	16309664	chr19	16308557	16309313
NM_001300887	AP1M2	chr19	-	10683346	10697991	10698991	10696991	chr19	10697786	10698099
NM_001283	AP1S1	chr7	+	100797685	100804557	100796685	100798685	chr7	100797532	100798479
NM_003916	AP1S2	chrX	-	15843928	15873137	15874137	15872137	chrX	15872215	15873762
NR_110906	AP1S3	chr2	-	224620046	224702319	224703319	224701319	chr2	224701962	224702790
NM_014203	AP2A1	chr19	+	50270179	50310369	50269179	50271179	chr19	50269632	50270505
NM_001242837	AP2A2	chr11	+	925808	1012245	924808	926808	chr11	925183	926083
NM_004068	AP2M1	chr3	+	183892633	183901879	183891633	183893633	chr3	183892455	183893184
NM_021575	AP2S1	chr19	-	47341414	47354252	47355252	47353252	chr19	47353614	47354150
NM_001271769	AP3B1	chr5	-	77298149	77590579	77591579	77589579	chr5	77590137	77590721
NM_004644	AP3B2	chr15	-	83328032	83378660	83379660	83377660	chr15	83378007	83379068
NM_001261826	AP3D1	chr19	-	2100986	2151556	2152556	2150556	chr19	2150990	2151963
NM_001134296	AP3M2	chr8	+	42010463	42028701	42009463	42011463	chr8	42009723	42011098
NM_001002924	AP3S1	chr5	+	115177302	115249778	115176302	115178302	chr5	115177234	115178256
NM_005829	AP3S2	chr15	-	90373830	90437617	90438617	90436617	chr15	90437025	90437602
NR_125965	AP4B1-AS1	chr1	+	114355233	114443859	114354233	114356233	chr1	114354373	114355300
NM_007347	AP4E1	chr15	+	51200868	51298097	51199868	51201868	chr15	51200258	51201270
NM_004722	AP4M1	chr7	+	99699129	99704803	99698129	99700129	chr7	99698173	99699646
NM_001128126	AP4S1	chr14	+	31494675	31565656	31493675	31495675	chr14	31494794	31496056
NM_138368	AP5B1	chr11	-	65541368	65548062	65549062	65547062	chr11	65547499	65549261
NM_018229	AP5M1	chr14	+	57735605	57756797	57734605	57736605	chr14	57735106	57735704
NM_001204447	AP5S1	chr20	+	3801170	3805954	3800170	3802170	chr20	3800761	3801546
NM_014855	AP5Z1	chr7	+	4815261	4834026	4814261	4816261	chr7	4815019	4815542
NM_001160	APAF1	chr12	+	99039077	99129211	99038077	99040077	chr12	99038272	99039483
NM_001163	APBA1	chr9	-	72042448	72287275	72288275	72286275	chr9	72286804	72288081
NM_001164	APBB1	chr11	-	6416353	6440341	6441341	6439341	chr11	6439863	6440732
NM_019043	APBB1IP	chr10	+	26727265	26856732	26726265	26728265	chr10	26727061	26727992
NM_001166053	APBB2	chr4	-	40812043	40859209	40860209	40858209	chr4	40858884	40859162
NM_001166050	APBB2	chr4	-	40812043	41216635	41217635	41215635	chr4	41215871	41216813
NM_001127511	APC	chr5	+	112043201	112181936	112042201	112044201	chr5	112043079	112043917
NM_005883	APC2	chr19	+	1450147	1473243	1449147	1451147	chr19	1450056	1450387
NM_153000	APCDD1	chr18	+	10454624	10488698	10453624	10455624	chr18	10454082	10454296
NR_034147	APCDD1L-AS1	chr20	+	57090434	57194948	57089434	57091434	chr20	57089460	57090237
NM_001640	APEH	chr3	+	49711434	49720934	49710434	49712434	chr3	49710968	49712279
NM_001641	APEX1	chr14	+	20923289	20925931	20922289	20924289	chr14	20922740	20924023
NM_001271748	APEX2	chrX	+	55026755	55034306	55025755	55027755	chrX	55026359	55026985
NM_001243771	APH1A	chr1	-	150237798	150241609	150242609	150240609	chr1	150241047	150241654
NM_001145646	APH1B	chr15	+	63569748	63601325	63568748	63570748	chr15	63569296	63570100
NM_001142930	API5	chr11	+	43333504	43366080	43332504	43334504	chr11	43333439	43333887
NM_199006	APITD1-CORT	chr1	+	10490158	10512060	10489158	10491158	chr1	10490200	10491072
NM_173545	APLF	chr2	+	68694690	68807294	68693690	68695690	chr2	68694047	68695097
NM_017413	APLN	chrX	-	128779235	128788933	128789933	128787933	chrX	128788003	128789195
NM_005166	APLP1	chr19	+	36359400	36370699	36358400	36360400	chr19	36359232	36359775
NR_024516	APLP2	chr11	+	129939715	130014706	129938715	129940715	chr11	129938936	129940798
NM_020531	APMAP	chr20	-	24943579	24973425	24974425	24972425	chr20	24972665	24973700
NR_126362	APOA1-AS	chr11	+	116706832	116726445	116705832	116707832	chr11	116706481	116706910
NM_144772	APOA1BP	chr1	+	156561557	156564091	156560557	156562557	chr1	156561485	156561880
NM_000384	APOB	chr2	-	21224300	21266945	21267945	21265945	chr2	21266669	21266961
NM_001130415	APOLD1	chr12	+	12878850	12944399	12877850	12879850	chr12	12876630	12879002
NM_001256169	APOM	chr6	+	31620186	31625987	31619186	31621186	chr6	31619856	31620525
NR_028471	APOOP5	chr16	-	59788044	59789095	59790095	59788095	chr16	59788792	59789072
NM_001302652	APOPT1	chr14	+	104029293	104057236	104028293	104030293	chr14	104028308	104029671
NM_201414	APP	chr21	-	27252860	27543138	27544138	27542138	chr21	27541893	27543524
NM_001282476	APPBP2	chr17	-	58520509	58603601	58604601	58602601	chr17	58603022	58603710
NM_012096	APPL1	chr3	+	57261764	57307498	57260764	57262764	chr3	57261455	57262598
NM_001251904	APPL2	chr12	-	105567074	105630008	105631008	105629008	chr12	105629690	105630099
NM_001030018	APRT	chr16	-	88875876	88878342	88879342	88877342	chr16	88877712	88878936
NM_175073	APTX	chr9	-	32972603	33001639	33002639	33000639	chr9	33001216	33001668
NM_173039	AQP11	chr11	+	77300679	77321401	77299679	77301679	chr11	77300360	77301391
NM_004925	AQP3	chr9	-	33441151	33447631	33448631	33446631	chr9	33447446	33447824
NM_004028	AQP4	chr18	-	24432001	24442874	24443874	24441874	chr18	24443200	24443458
NM_001651	AQP5	chr12	+	50355278	50359465	50354278	50356278	chr12	50354839	50356163
NM_014691	AQR	chr15	-	35148551	35261995	35262995	35260995	chr15	35261686	35262124
NM_000044	AR	chrX	+	66763873	66950461	66762873	66764873	chrX	66763684	66764077
NM_001654	ARAF	chrX	+	47420498	47431320	47419498	47421498	chrX	47420402	47421099
NM_001040118	ARAP1	chr11	-	72396113	72463434	72464434	72462434	chr11	72463092	72463717
NM_015193	ARC	chr8	-	143692404	143695833	143696833	143694833	chr8	143694430	143696166
NM_001142281	ARCN1	chr11	+	118443101	118473747	118442101	118444101	chr11	118443087	118443631
NM_001657	AREG	chr4	+	75310814	75320726	75309814	75311814	chr4	75310686	75311140
NM_001024226	ARF1	chr1	+	228270360	228286913	228269360	228271360	chr1	228269729	228271501
NM_001659	ARF3	chr12	-	49329991	49351252	49352252	49350252	chr12	49350839	49351387
NR_132369	ARF4-AS1	chr3	+	57583515	57586642	57582515	57584515	chr3	57583020	57583611
NM_001662	ARF5	chr7	+	127228405	127231759	127227405	127229405	chr7	127227758	127229039
NM_001663	ARF6	chr14	+	50359735	50363772	50358735	50360735	chr14	50359340	50360797
NM_018209	ARFGAP1	chr20	+	61904136	61921142	61903136	61905136	chr20	61903907	61904701
NR_104023	ARFGAP1	chr20	+	61915466	61921142	61914466	61916466	chr20	61915934	61916290
NM_032389	ARFGAP2	chr11	-	47185848	47198676	47199676	47197676	chr11	47198027	47198885
NM_014570	ARFGAP3	chr22	-	43192531	43253408	43254408	43252408	chr22	43252653	43253667
NM_006421	ARFGEF1	chr8	-	68109883	68255912	68256912	68254912	chr8	68255129	68256274
NM_006420	ARFGEF2	chr20	+	47538274	47653230	47537274	47539274	chr20	47538163	47538672
NM_020340	ARFGEF3	chr6	+	138483052	138665800	138482052	138484052	chr6	138482534	138483710
NM_001025593	ARFIP1	chr4	+	153701088	153833063	153700088	153702088	chr4	153700539	153701491
NM_001172	ARG2	chr14	+	68086578	68118436	68085578	68087578	chr14	68086277	68086957
NM_018011	ARGLU1	chr13	-	107195661	107220514	107221514	107219514	chr13	107219926	107220664
NM_024605	ARHGAP10	chr4	+	148653452	148993927	148652452	148654452	chr4	148652848	148653918
NM_014783	ARHGAP11A	chr15	+	32907690	32932150	32906690	32908690	chr15	32907658	32907950
NM_001039841	ARHGAP11B	chr15	+	30918878	30931013	30917878	30919878	chr15	30918312	30918565
NM_001270698	ARHGAP12	chr10	-	32094325	32217804	32218804	32216804	chr10	32216901	32217102
NM_018054	ARHGAP17	chr16	-	24930704	25026699	25027699	25025699	chr16	25026067	25026538
NR_037909	ARHGAP19-SLIT1	chr10	-	98912798	99052430	99053430	99051430	chr10	99051934	99052490
NM_001258415	ARHGAP20	chr11	-	110447758	110582773	110583773	110581773	chr11	110581839	110583883
NM_020824	ARHGAP21	chr10	-	24872537	25012597	25013597	25011597	chr10	25011963	25013816
NM_001256024	ARHGAP22	chr10	-	49654067	49813176	49814176	49812176	chr10	49812852	49813352
NR_045675	ARHGAP22	chr10	-	49654067	49864310	49865310	49863310	chr10	49863620	49864601
NM_001199417	ARHGAP23	chr17	+	36584719	36668628	36583719	36585719	chr17	36584420	36585453
NM_001135608	ARHGAP26	chr5	+	142150291	142608572	142149291	142151291	chr5	142149599	142150832
NM_001282290	ARHGAP27	chr17	-	43471267	43507663	43508663	43506663	chr17	43506828	43510380
NM_004815	ARHGAP29	chr1	-	94634462	94703307	94704307	94702307	chr1	94702690	94703344
NM_020754	ARHGAP31	chr3	+	119013219	119138323	119012219	119014219	chr3	119012891	119013724
NR_046748	ARHGAP31-AS1	chr3	-	119033139	119041607	119042607	119040607	chr3	119041382	119042255
NM_052948	ARHGAP33	chr19	+	36266416	36279724	36265416	36267416	chr19	36266234	36266622
NM_001282607	ARHGAP36	chrX	+	130192215	130223859	130191215	130193215	chrX	130192131	130192735
NM_025251	ARHGAP39	chr8	-	145754562	145831080	145832080	145830080	chr8	145830699	145831212
NM_001308208	ARHGAP39	chr8	-	145754562	145911197	145912197	145910197	chr8	145909676	145912846
NM_001164741	ARHGAP4	chrX	-	153172829	153191714	153192714	153190714	chrX	153191469	153191740
NM_001164431	ARHGAP40	chr20	+	37230576	37279295	37229576	37231576	chr20	37230523	37230742
NM_152432	ARHGAP42	chr11	+	100558406	100861656	100557406	100559406	chr11	100557923	100558401
NM_014859	ARHGAP44	chr17	+	12692828	12894960	12691828	12693828	chr17	12692737	12693690
NM_001173	ARHGAP5	chr14	+	32546494	32628934	32545494	32547494	chr14	32545276	32547141
NM_001287242	ARHGAP6	chrX	-	11155662	11445905	11446905	11444905	chrX	11445527	11446182
NR_109776	ARHGAP6	chrX	-	11155662	11683821	11684821	11682821	chrX	11682333	11684544
NM_001185078	ARHGDIA	chr17	-	79825594	79829282	79830282	79828282	chr17	79828636	79830135
NM_001176	ARHGDIG	chr16	+	330605	333003	329605	331605	chr16	330060	330994
NM_004706	ARHGEF1	chr19	+	42387266	42411604	42386266	42388266	chr19	42386865	42387485
NM_014629	ARHGEF10	chr8	+	1772141	1906807	1771141	1773141	chr8	1771361	1772760
NM_018125	ARHGEF10L	chr1	+	17866329	18024370	17865329	17867329	chr1	17865863	17866630
NM_014784	ARHGEF11	chr1	-	156904631	157015162	157016162	157014162	chr1	157015149	157016229
NM_001198665	ARHGEF12	chr11	+	120207617	120360645	120206617	120208617	chr11	120206460	120207649
NM_014448	ARHGEF16	chr1	+	3371146	3397677	3370146	3372146	chr1	3370905	3371683
NM_014786	ARHGEF17	chr11	+	73019662	73080425	73018662	73020662	chr11	73018452	73020563
NM_015318	ARHGEF18	chr19	+	7459998	7537371	7458998	7460998	chr19	7459779	7460376
NM_001130955	ARHGEF18	chr19	+	7504573	7537371	7503573	7505573	chr19	7504923	7505186
NM_004723	ARHGEF2	chr1	-	155916629	155947966	155948966	155946966	chr1	155947678	155948490
NM_182947	ARHGEF25	chr12	+	58005217	58011028	58004217	58006217	chr12	58003880	58004249
NM_001251962	ARHGEF26	chr3	+	153838791	153975616	153837791	153839791	chr3	153838787	153840380
NM_001080479	ARHGEF28	chr5	+	72921982	73237818	72920982	72922982	chr5	72921593	72922527
NM_019555	ARHGEF3	chr3	-	56761445	56835995	56836995	56834995	chr3	56835650	56836210
NM_001128615	ARHGEF3	chr3	-	56761445	57113336	57114336	57112336	chr3	57112567	57113908
NM_001001669	ARHGEF37	chr5	+	148961134	149014527	148960134	148962134	chr5	148960797	148961203
NM_032818	ARHGEF39	chr9	-	35659340	35665278	35666278	35664278	chr9	35665059	35665364
NM_015320	ARHGEF4	chr2	+	131674223	131804826	131673223	131675223	chr2	131673686	131674150
NM_001278530	ARHGEF40	chr14	+	21538418	21558406	21537418	21539418	chr14	21538006	21538665
NM_005435	ARHGEF5	chr7	+	144052488	144077725	144051488	144053488	chr7	144052115	144052650
NM_001306177	ARHGEF6	chrX	-	135747711	135849551	135850551	135848551	chrX	135849030	135850178
NM_003899	ARHGEF7	chr13	+	111806060	111958081	111805060	111807060	chr13	111805638	111806531
NM_001173480	ARHGEF9	chrX	-	62854847	62975031	62976031	62974031	chrX	62974713	62975218
NM_006015	ARID1A	chr1	+	27022521	27108601	27021521	27023521	chr1	27021833	27024101
NM_152641	ARID2	chr12	+	46123619	46301819	46122619	46124619	chr12	46120726	46124104
NM_005224	ARID3A	chr19	+	926036	972803	925036	927036	chr19	925120	926816
NM_006465	ARID3B	chr15	+	74833517	74890472	74832517	74834517	chr15	74833241	74833961
NM_001017363	ARID3C	chr9	-	34621454	34628011	34629011	34627011	chr9	34628795	34629061
NM_023000	ARID4A	chr14	+	58765221	58840451	58764221	58766221	chr14	58764507	58764961
NM_001319085	ARID5A	chr2	+	97202455	97218375	97201455	97203455	chr2	97202313	97203787
NM_005744	ARIH1	chr15	+	72766666	72878896	72765666	72767666	chr15	72766260	72767693
NM_006321	ARIH2	chr3	+	48956252	49022971	48955252	48957252	chr3	48955810	48956938
NM_001177	ARL1	chr12	-	101786897	101801598	101802598	101800598	chr12	101801047	101802153
NM_001317948	ARL10	chr5	+	175792470	175796959	175791470	175793470	chr5	175792355	175793505
NR_033427	ARL13B	chr3	+	93698982	93774522	93697982	93699982	chr3	93698763	93699433
NM_152316	ARL14EP	chr11	+	30344645	30359770	30343645	30345645	chr11	30344536	30344946
NM_019087	ARL15	chr5	-	53180613	53606403	53607403	53605403	chr5	53605932	53606798
NM_001113738	ARL17A	chr17	-	44412267	44439163	44440163	44438163	chr17	44438565	44439569
NM_001288813	ARL17A	chr17	-	44604454	44657088	44658088	44656088	chr17	44656490	44657494
NR_037650	ARL2-SNX15	chr11	+	64781584	64808044	64780584	64782584	chr11	64781450	64782385
NM_012106	ARL2BP	chr16	+	57279037	57287545	57278037	57280037	chr16	57278758	57279377
NM_001195396	ARL4A	chr7	+	12726910	12730558	12725910	12727910	chr7	12726156	12727248
NM_001282431	ARL4C	chr2	-	235401685	235405697	235406697	235404697	chr2	235404502	235406541
NM_001661	ARL4D	chr17	+	41476352	41478504	41475352	41477352	chr17	41476220	41476715
NM_012097	ARL5A	chr2	-	152657479	152685009	152686009	152684009	chr2	152684475	152685131
NM_178815	ARL5B	chr10	+	18948312	18966940	18947312	18949312	chr10	18948113	18948711
NM_001143968	ARL5C	chr17	-	37313146	37322414	37323414	37321414	chr17	37321482	37322099
NR_103511	ARL6	chr3	+	97483364	97520086	97482364	97484364	chr3	97483140	97483618
NM_015161	ARL6IP1	chr16	-	18802988	18813000	18814000	18812000	chr16	18812387	18813399
NR_103512	ARL6IP4	chr12	+	123464606	123467460	123463606	123465606	chr12	123464820	123465972
NM_006407	ARL6IP5	chr3	+	69134089	69155239	69133089	69135089	chr3	69134086	69134479
NM_152522	ARL6IP6	chr2	+	153574406	153617767	153573406	153575406	chr2	153573743	153575553
NM_001256129	ARL8A	chr1	-	202102531	202113871	202114871	202112871	chr1	202113151	202114143
NM_018184	ARL8B	chr3	+	5163929	5222601	5162929	5164929	chr3	5163838	5164540
NM_206919	ARL9	chr4	+	57371374	57390058	57370374	57372374	chr4	57371582	57372022
NM_001286702	ARMC1	chr8	-	66514690	66546452	66547452	66545452	chr8	66546058	66546400
NM_001161013	ARMC10	chr7	+	102715327	102740210	102714327	102716327	chr7	102715106	102716015
NM_001286609	ARMC2	chr6	+	109169618	109295675	109168618	109170618	chr6	109169468	109170103
NM_001290020	ARMC4	chr10	-	28101092	28287835	28288835	28286835	chr10	28287447	28288057
NM_001105247	ARMC5	chr16	+	31470316	31478488	31469316	31471316	chr16	31469982	31471302
NM_033415	ARMC6	chr19	+	19144386	19168987	19143386	19145386	chr19	19143924	19144827
NM_024585	ARMC7	chr17	+	73106046	73126360	73105046	73107046	chr17	73105229	73106667
NM_015396	ARMC8	chr3	+	137906089	138017228	137905089	137907089	chr3	137906035	137906861
NM_025139	ARMC9	chr2	+	232063259	232209914	232062259	232064259	chr2	232063173	232063616
NR_028407	ARMCX4	chrX	+	100673250	100790975	100672250	100674250	chrX	100673191	100673673
NR_045864	ARMCX4	chrX	+	100740240	100790975	100739240	100741240	chrX	100740221	100740601
NM_001168480	ARMCX5	chrX	+	101854095	101859085	101853095	101855095	chrX	101854275	101854527
NM_001286562	ARMT1	chr6	+	151773392	151791234	151772392	151774392	chr6	151773043	151774070
NM_001668	ARNT	chr1	-	150782180	150849244	150850244	150848244	chr1	150848994	150849265
NM_014862	ARNT2	chr15	+	80696691	80890277	80695691	80697691	chr15	80696076	80697393
NM_001297719	ARNTL	chr11	+	13299273	13408812	13298273	13300273	chr11	13298796	13300735
NM_001248002	ARNTL2	chr12	+	27485786	27578746	27484786	27486786	chr12	27485683	27486676
NM_001190996	ARPC1A	chr7	+	98923495	98963885	98922495	98924495	chr7	98923235	98923975
NM_005720	ARPC1B	chr7	+	98972297	98992404	98971297	98973297	chr7	98971649	98973170
NM_005731	ARPC2	chr2	+	219082119	219119071	219081119	219083119	chr2	219081653	219082032
NM_001287222	ARPC3	chr12	-	110872694	110888216	110889216	110887216	chr12	110887861	110888245
NM_001198780	ARPC4	chr3	+	9834800	9848789	9833800	9835800	chr3	9833992	9834985
NM_030978	ARPC5L	chr9	+	127624396	127640012	127623396	127625396	chr9	127623557	127624486
NM_006628	ARPP19	chr15	-	52839241	52861329	52862329	52860329	chr15	52860752	52861410
NM_001267617	ARPP21	chr3	+	35682509	35835988	35681509	35683509	chr3	35680509	35681628
NM_004041	ARRB1	chr11	-	74971165	75062875	75063875	75061875	chr11	75062224	75062977
NM_004313	ARRB2	chr17	+	4613788	4624795	4612788	4614788	chr17	4613400	4614423
NM_001317968	ARRDC1	chr9	+	140500091	140509812	140499091	140501091	chr9	140499458	140500891
NM_001025604	ARRDC2	chr19	+	18111940	18124911	18110940	18112940	chr19	18111566	18112481
NM_001286826	ARRDC2	chr19	+	18118976	18124911	18117976	18119976	chr19	18117908	18118305
NR_027435	ARRDC3-AS1	chr5	+	90676163	90716532	90675163	90677163	chr5	90675822	90676930
NM_183376	ARRDC4	chr15	+	98503932	98517068	98502932	98504932	chr15	98503534	98504649
NM_001085428	ARSA	chr22	-	51061181	51066601	51067601	51065601	chr22	51066107	51067051
NM_198709	ARSB	chr5	-	78111333	78281766	78282766	78280766	chr5	78280317	78281300
NM_001669	ARSD	chrX	-	2822010	2847416	2848416	2846416	chrX	2846195	2847511
NM_014960	ARSG	chr17	+	66255322	66417000	66254322	66256322	chr17	66255192	66255556
NM_001267727	ARSG	chr17	+	66287635	66417000	66286635	66288635	chr17	66286541	66288532
NM_001012301	ARSI	chr5	-	149675908	149682525	149683525	149681525	chr5	149681702	149682601
NM_024590	ARSJ	chr4	-	114821439	114900878	114901878	114899878	chr4	114900355	114900810
NM_198150	ARSK	chr5	+	94890824	94940806	94889824	94891824	chr5	94890407	94891169
NM_001079536	ART5	chr11	-	3659735	3663546	3664546	3662546	chr11	3663052	3663802
NM_001136215	ARTN	chr1	+	44398991	44402912	44397991	44399991	chr1	44399068	44399535
NM_022786	ARV1	chr1	+	231114822	231136479	231113822	231115822	chr1	231113871	231114873
NM_139058	ARX	chrX	-	25021812	25034065	25035065	25033065	chrX	25033664	25034712
NM_020682	AS3MT	chr10	+	104629209	104661655	104628209	104630209	chr10	104629038	104629479
NM_001079516	ASAH2B	chr10	+	52499687	52514569	52498687	52500687	chr10	52499392	52500021
NM_001247996	ASAP1	chr8	-	131064350	131455906	131456906	131454906	chr8	131455248	131456285
NM_001135191	ASAP2	chr2	+	9346893	9545812	9345893	9347893	chr2	9346383	9347944
NM_017707	ASAP3	chr1	-	23755055	23810750	23811750	23809750	chr1	23809977	23810693
NM_001040445	ASB1	chr2	+	239335625	239360891	239334625	239336625	chr2	239335160	239336263
NR_024581	ASB13	chr10	-	5680819	5708558	5709558	5707558	chr10	5707980	5708798
NM_001202403	ASB6	chr9	-	132396882	132404448	132405448	132403448	chr9	132403872	132404743
NM_198243	ASB7	chr15	+	101142754	101191904	101141754	101143754	chr15	101141975	101143137
NM_001319296	ASB8	chr12	-	48541570	48551378	48552378	48550378	chr12	48550824	48551518
NM_032204	ASCC2	chr22	-	30184596	30234293	30235293	30233293	chr22	30233923	30234399
NM_006828	ASCC3	chr6	-	100956070	101329248	101330248	101328248	chr6	101328747	101329451
NM_004316	ASCL1	chr12	+	103351451	103354294	103350451	103352451	chr12	103351579	103352695
NM_005170	ASCL2	chr11	-	2289727	2292182	2293182	2291182	chr11	2290104	2292932
NM_203436	ASCL4	chr12	+	108168161	108170421	108167161	108169161	chr12	108168986	108169570
NM_001270601	ASCL5	chr1	-	201083080	201084500	201085500	201083500	chr1	201083458	201084567
NM_014034	ASF1A	chr6	+	119215240	119230335	119214240	119216240	chr6	119215454	119216457
NR_027023	ASH1L-AS1	chr1	+	155531771	155533735	155530771	155532771	chr1	155531914	155533280
NM_004674	ASH2L	chr8	+	37963010	37997598	37962010	37964010	chr8	37962449	37963453
NM_001095	ASIC1	chr12	+	50451419	50477405	50450419	50452419	chr12	50451197	50451943
NM_183377	ASIC2	chr17	-	31340105	31620006	31621006	31619006	chr17	31618345	31620465
NM_001094	ASIC2	chr17	-	31340105	32483825	32484825	32482825	chr17	32484007	32484280
NM_020321	ASIC3	chr7	+	150745378	150749843	150744378	150746378	chr7	150746002	150746381
NM_182847	ASIC4	chr2	+	220378891	220403494	220377891	220379891	chr2	220377743	220377946
NM_000048	ASL	chr7	+	65540775	65558329	65539775	65541775	chr7	65540543	65541104
NM_001173474	ASMTL	chrX	-	1522031	1571870	1572870	1570870	chrX	1571573	1571949
NM_004317	ASNA1	chr19	+	12848305	12859137	12847305	12849305	chr19	12848278	12848586
NM_133436	ASNS	chr7	-	97481428	97501477	97502477	97500477	chr7	97501183	97501919
NM_019048	ASNSD1	chr2	+	190526124	190535557	190525124	190527124	chr2	190526058	190526419
NM_001080464	ASPG	chr14	+	104552022	104579046	104551022	104553022	chr14	104552012	104552478
NM_181718	ASPHD1	chr16	+	29912146	29917377	29911146	29913146	chr16	29911347	29912042
NM_020437	ASPHD2	chr22	+	26825279	26840978	26824279	26826279	chr22	26824978	26825680
NM_152792	ASPRV1	chr2	-	70187223	70189397	70190397	70188397	chr2	70188511	70188726
NM_001251888	ASPSCR1	chr17	+	79935425	79975282	79934425	79936425	chr17	79935137	79936051
NM_001083926	ASRGL1	chr11	+	62104773	62160887	62103773	62105773	chr11	62104779	62105636
NM_054012	ASS1	chr9	+	133320093	133376661	133319093	133321093	chr9	133319864	133320810
NM_004319	ASTN1	chr1	-	176830199	177134040	177135040	177133040	chr1	177133392	177133846
NM_014010	ASTN2	chr9	-	119187503	120177317	120178317	120176317	chr9	120175253	120177496
NM_015338	ASXL1	chr20	+	30946146	31027122	30945146	30947146	chr20	30945647	30947033
NM_018263	ASXL2	chr2	-	25962252	26101312	26102312	26100312	chr2	26100513	26101653
NM_130768	ASZ1	chr7	-	117003275	117067577	117068577	117066577	chr7	117067403	117067666
NM_014109	ATAD2	chr8	-	124332090	124408705	124409705	124407705	chr8	124408092	124409038
NM_017552	ATAD2B	chr2	-	23971533	24149984	24150984	24148984	chr2	24149256	24150354
NM_018188	ATAD3A	chr1	+	1447522	1470067	1446522	1448522	chr1	1446878	1448205
NM_031921	ATAD3B	chr1	+	1407134	1431584	1406134	1408134	chr1	1406844	1407821
NM_001317238	ATAD3B	chr1	+	1413494	1431584	1412494	1414494	chr1	1414034	1414532
NM_024857	ATAD5	chr17	+	29158987	29222883	29157987	29159987	chr17	29158878	29159423
NM_033064	ATCAY	chr19	+	3880617	3928080	3879617	3881617	chr19	3880718	3881278
NR_120495	ATE1-AS1	chr10	+	123687826	123711480	123686826	123688826	chr10	123686972	123688109
NM_005171	ATF1	chr12	+	51157788	51214943	51156788	51158788	chr12	51157498	51158842
NM_001880	ATF2	chr2	-	175936977	176032934	176033934	176031934	chr2	176032385	176033275
NM_001040619	ATF3	chr1	+	212781969	212794119	212780969	212782969	chr1	212780151	212783086
NM_182810	ATF4	chr22	+	39916568	39918691	39915568	39917568	chr22	39915622	39917193
NM_012068	ATF5	chr19	+	50431958	50437193	50430958	50432958	chr19	50432354	50433138
NM_006856	ATF7	chr12	-	53905842	54020199	54021199	54019199	chr12	54019812	54020283
NM_001286514	ATF7IP	chr12	+	14518565	14655869	14517565	14519565	chr12	14518525	14518975
NM_001256160	ATF7IP2	chr16	+	10479911	10577495	10478911	10480911	chr16	10479686	10480254
NM_001131028	ATG10	chr5	+	81267843	81551216	81266843	81268843	chr5	81267577	81268367
NM_001098673	ATG101	chr12	+	52463757	52471279	52462757	52464757	chr12	52463348	52464202
NM_001142673	ATG13	chr11	+	46638825	46697568	46637825	46639825	chr11	46638637	46639486
NM_014924	ATG14	chr14	-	55833108	55878576	55879576	55877576	chr14	55878302	55878681
NM_001190267	ATG16L1	chr2	+	234160216	234204320	234159216	234161216	chr2	234160100	234160735
NM_033388	ATG16L2	chr11	+	72525450	72540680	72524450	72526450	chr11	72525005	72526098
NM_015104	ATG2A	chr11	-	64662003	64684722	64685722	64683722	chr11	64684599	64684826
NM_178270	ATG4A	chrX	+	107334898	107397901	107333898	107335898	chrX	107334420	107335139
NM_178326	ATG4B	chr2	+	242577026	242613271	242576026	242578026	chr2	242575706	242577492
NR_104024	ATG4D	chr19	+	10654569	10664099	10653569	10655569	chr19	10654228	10655042
NM_004849	ATG5	chr6	-	106632351	106773695	106774695	106772695	chr6	106773187	106773803
NM_001136031	ATG7	chr3	+	11314009	11599139	11313009	11315009	chr3	11313889	11314137
NM_025092	ATHL1	chr11	+	289137	295688	288137	290137	chr11	288847	289239
NM_004044	ATIC	chr2	+	216176678	216214496	216175678	216177678	chr2	216176549	216177132
NM_001127713	ATL1	chr14	+	50999799	51099784	50998799	51000799	chr14	50998577	50999711
NM_181598	ATL1	chr14	+	51026742	51099784	51025742	51027742	chr14	51026872	51027570
NM_001308076	ATL2	chr2	-	38521098	38603672	38604672	38602672	chr2	38603569	38604510
NM_015459	ATL3	chr11	-	63391553	63439202	63440202	63438202	chr11	63438301	63439314
NM_000051	ATM	chr11	+	108093558	108239826	108092558	108094558	chr11	108093211	108093969
NM_001300728	ATMIN	chr16	+	81070786	81080951	81069786	81071786	chr16	81069532	81070163
NM_001940	ATN1	chr12	+	7037479	7051484	7036479	7038479	chr12	7036955	7037924
NM_005172	ATOH1	chr4	+	94750077	94751142	94749077	94751077	chr4	94749495	94750998
NM_145178	ATOH7	chr10	-	69990351	69991870	69992870	69990870	chr10	69990893	69991523
NM_032827	ATOH8	chr2	+	85980908	86018506	85979908	85981908	chr2	85980499	85982198
NM_004045	ATOX1	chr5	-	151122382	151138210	151139210	151137210	chr5	151137992	151138418
NM_024490	ATP10A	chr15	-	25923859	26108349	26109349	26107349	chr15	26107503	26108818
NM_015205	ATP11A	chr13	+	113344642	113541482	113343642	113345642	chr13	113343853	113345188
NR_109811	ATP11A-AS1	chr13	-	113407013	113409045	113410045	113408045	chr13	113410004	113410362
NM_014616	ATP11B	chr3	+	182511290	182639421	182510290	182512290	chr3	182510866	182512282
NM_001676	ATP12A	chr13	+	25254548	25285923	25253548	25255548	chr13	25254393	25255093
NM_020410	ATP13A1	chr19	-	19756009	19774503	19775503	19773503	chr19	19773991	19774767
NM_022089	ATP13A2	chr1	-	17312452	17338467	17339467	17337467	chr1	17337829	17338590
NM_000701	ATP1A1	chr1	+	116915794	116947396	116914794	116916794	chr1	116915291	116916813
NR_027646	ATP1A1-AS1	chr1	-	116935486	116961244	116962244	116960244	chr1	116961182	116961542
NM_001256214	ATP1A3	chr19	-	42470733	42498428	42499428	42497428	chr19	42497819	42498560
NM_001677	ATP1B1	chr1	+	169075946	169101960	169074946	169076946	chr1	169074766	169076411
NM_001678	ATP1B2	chr17	+	7554207	7561089	7553207	7555207	chr17	7554139	7555338
NM_001679	ATP1B3	chr3	+	141595469	141645382	141594469	141596469	chr3	141594486	141596288
NM_001286075	ATP2A1	chr16	+	28891363	28915830	28890363	28892363	chr16	28890954	28891868
NM_001681	ATP2A2	chr12	+	110719031	110788897	110718031	110720031	chr12	110718392	110720062
NM_174955	ATP2A3	chr17	-	3827162	3867758	3868758	3866758	chr17	3867059	3868095
NM_001001331	ATP2B2	chr3	-	10365706	10547268	10548268	10546268	chr3	10547178	10547389
NM_014382	ATP2C1	chr3	+	130613291	130722046	130612291	130614291	chr3	130612285	130613485
NM_001286527	ATP2C2	chr16	+	84402128	84497793	84401128	84403128	chr16	84401957	84402497
NM_001257335	ATP5A1	chr18	-	43664109	43678319	43679319	43677319	chr18	43677956	43678352
NM_005174	ATP5C1	chr10	+	7830092	7849762	7829092	7831092	chr10	7829588	7830517
NM_001687	ATP5D	chr19	+	1241748	1244824	1240748	1242748	chr19	1241619	1242569
NM_006886	ATP5E	chr20	-	57603732	57607422	57608422	57606422	chr20	57607045	57607782
NM_001688	ATP5F1	chr1	+	111991742	112004525	111990742	111992742	chr1	111991304	111992202
NM_005175	ATP5G1	chr17	+	46970147	46973232	46969147	46971147	chr17	46969695	46970125
NM_005176	ATP5G2	chr12	-	54058943	54070109	54071109	54069109	chr12	54069625	54070177
NM_001689	ATP5G3	chr2	-	176040985	176046490	176047490	176045490	chr2	176045969	176046504
NM_007100	ATP5I	chr4	-	666224	668127	669127	667127	chr4	667273	667601
NM_001039178	ATP5J2	chr7	-	99055783	99063824	99064824	99062824	chr7	99063423	99063624
NR_033759	ATP5L	chr11	+	118272103	118280562	118271103	118273103	chr11	118272261	118272546
NM_001697	ATP5O	chr21	-	35275756	35288158	35289158	35287158	chr21	35287803	35288208
NR_033761	ATP5S	chr14	+	50779046	50792946	50778046	50780046	chr14	50778680	50779544
NM_018035	ATP5SL	chr19	-	41937222	41945843	41946843	41944843	chr19	41945690	41945904
NM_001183	ATP6AP1	chrX	+	153656977	153664863	153655977	153657977	chrX	153656733	153657363
NM_001017971	ATP6AP1L	chr5	+	81575280	81614465	81574280	81576280	chr5	81573833	81574295
NM_005765	ATP6AP2	chrX	+	40440215	40465888	40439215	40441215	chrX	40439739	40440705
NM_001130020	ATP6V0A1	chr17	+	40610861	40674597	40609861	40611861	chr17	40610746	40611032
NM_012463	ATP6V0A2	chr12	+	124196864	124246301	124195864	124197864	chr12	124196646	124197507
NM_004047	ATP6V0B	chr1	+	44440319	44443972	44439319	44441319	chr1	44440142	44441256
NM_001694	ATP6V0C	chr16	+	2563870	2570224	2562870	2564870	chr16	2563430	2564903
NR_037141	ATP6V0CP3	chr6	+	42695313	42695932	42694313	42696313	chr6	42694963	42695631
NM_004691	ATP6V0D1	chr16	-	67471916	67515089	67516089	67514089	chr16	67514398	67515345
NM_003945	ATP6V0E1	chr5	+	172410762	172461900	172409762	172411762	chr5	172410691	172411161
NM_145230	ATP6V0E2	chr7	+	149570056	149577801	149569056	149571056	chr7	149570366	149571272
NM_001690	ATP6V1A	chr3	+	113465865	113530905	113464865	113466865	chr3	113464437	113465159
NM_001693	ATP6V1B2	chr8	+	20054703	20079207	20053703	20055703	chr8	20054546	20055027
NM_001695	ATP6V1C1	chr8	+	104033247	104085285	104032247	104034247	chr8	104033147	104033564
NM_001039362	ATP6V1C2	chr2	+	10861774	10925236	10860774	10862774	chr2	10861206	10862382
NM_001696	ATP6V1E1	chr22	-	18074902	18111588	18112588	18110588	chr22	18111132	18111672
NM_001198909	ATP6V1F	chr7	+	128502856	128505903	128501856	128503856	chr7	128502715	128503276
NM_004888	ATP6V1G1	chr9	+	117349993	117361152	117348993	117350993	chr9	117349887	117350388
NM_213619	ATP6V1H	chr8	-	54628102	54755871	54756871	54754871	chr8	54755576	54756109
NM_001282224	ATP7A	chrX	+	77166152	77305892	77165152	77167152	chrX	77165924	77166295
NM_006095	ATP8A1	chr4	-	42410391	42659122	42660122	42658122	chr4	42658278	42659550
NM_016529	ATP8A2	chr13	+	25946148	26599989	25945148	25947148	chr13	25945993	25946953
NM_001313741	ATP8A2	chr13	+	26042911	26599989	26041911	26043911	chr13	26042693	26043486
NM_005603	ATP8B1	chr18	-	55313658	55470327	55471327	55469327	chr18	55469056	55471263
NM_001005855	ATP8B2	chr1	+	154298035	154310322	154297035	154299035	chr1	154298205	154298544
NM_020452	ATP8B2	chr1	+	154300275	154323780	154299275	154301275	chr1	154300975	154301528
NM_138813	ATP8B3	chr19	-	1782073	1812275	1813275	1811275	chr19	1811954	1812337
NM_006045	ATP9A	chr20	-	50213313	50384950	50385950	50383950	chr20	50383675	50384904
NM_198531	ATP9B	chr18	+	76829274	77138282	76828274	76830274	chr18	76828638	76829796
NM_022745	ATPAF1	chr1	-	47100710	47134099	47135099	47133099	chr1	47133674	47134395
NM_178190	ATPIF1	chr1	+	28562601	28564616	28561601	28563601	chr1	28562510	28562976
NM_001184	ATR	chr3	-	142168076	142297668	142298668	142296668	chr3	142297219	142297849
NM_001170795	ATRAID	chr2	+	27435218	27440046	27434218	27436218	chr2	27434432	27435720
NM_130384	ATRIP	chr3	+	48488113	48507054	48487113	48489113	chr3	48487793	48488581
NM_139321	ATRN	chr20	+	3451664	3631769	3450664	3452664	chr20	3451291	3452231
NM_207303	ATRNL1	chr10	+	116853123	117708509	116852123	116854123	chr10	116852261	116854094
NM_000489	ATRX	chrX	-	76760355	77041755	77042755	77040755	chrX	77041003	77041725
NM_000332	ATXN1	chr6	-	16299342	16761721	16762721	16760721	chr6	16760178	16762985
NM_001167621	ATXN10	chr22	+	46067677	46241187	46066677	46068677	chr22	46067451	46068490
NM_001137675	ATXN1L	chr16	+	71879893	71891236	71878893	71880893	chr16	71879763	71880296
NM_001310121	ATXN2	chr12	-	111890017	112037477	112038477	112036477	chr12	112035612	112037558
NM_148415	ATXN2L	chr16	+	28834368	28848558	28833368	28835368	chr16	28833904	28835873
NM_001164779	ATXN3	chr14	-	92524895	92572965	92573965	92571965	chr14	92572554	92573103
NM_000333	ATXN7	chr3	+	63850232	63989136	63849232	63851232	chr3	63849046	63850357
NM_152749	ATXN7L1	chr7	-	105400635	105517031	105518031	105516031	chr7	105516844	105517963
NM_153340	ATXN7L2	chr1	+	110026560	110035420	110025560	110027560	chr1	110026630	110026903
NM_001098833	ATXN7L3	chr17	-	42269172	42275529	42276529	42274529	chr17	42276291	42276738
NM_001136262	ATXN7L3B	chr12	+	74931550	74935232	74930550	74932550	chr12	74931492	74931879
NR_002717	ATXN8OS	chr13	+	70681344	70713885	70680344	70682344	chr13	70681732	70682219
NM_001698	AUH	chr9	-	93976096	94124206	94125206	94123206	chr9	94123793	94124201
NM_024037	AUNIP	chr1	-	26160496	26185949	26186949	26184949	chr1	26185472	26186356
NM_017900	AURKAIP1	chr1	-	1309109	1310818	1311818	1309818	chr1	1309140	1311039
NM_004217	AURKB	chr17	-	8108048	8113944	8114944	8112944	chr17	8113632	8113966
NM_003160	AURKC	chr19	+	57742376	57746916	57741376	57743376	chr19	57741955	57742457
NM_001127232	AUTS2	chr7	+	69063904	69755772	69062904	69064904	chr7	69062374	69065037
NM_020371	AVEN	chr15	-	34158427	34331303	34332303	34330303	chr15	34330569	34331478
NM_015060	AVL9	chr7	+	32535037	32628353	32534037	32536037	chr7	32535086	32535540
NM_021732	AVPI1	chr10	-	99437180	99447015	99448015	99446015	chr10	99446696	99447400
NM_000707	AVPR1B	chr1	+	206224282	206231482	206223282	206225282	chr1	206223537	206224028
NM_144696	AXDND1	chr1	+	179334854	179523870	179333854	179335854	chr1	179334794	179335338
NM_004655	AXIN2	chr17	-	63524682	63557740	63558740	63556740	chr17	63555902	63557362
NM_001278599	AXL	chr19	+	41732659	41767672	41731659	41733659	chr19	41732006	41732556
NR_126339	AZIN1-AS1	chr8	+	103876498	103990104	103875498	103877498	chr8	103875222	103877084
NM_001301825	AZIN2	chr1	+	33547778	33586132	33546778	33548778	chr1	33546524	33547243
NM_004048	B2M	chr15	+	45003684	45010357	45002684	45004684	chr15	45003460	45004345
NM_001038628	B3GALNT1	chr3	-	160801670	160823160	160824160	160822160	chr3	160822494	160823260
NM_152490	B3GALNT2	chr1	-	235610504	235667781	235668781	235666781	chr1	235667089	235668619
NM_003782	B3GALT4	chr6	+	33244916	33246602	33243916	33245916	chr6	33244677	33245554
NM_080605	B3GALT6	chr1	+	1167628	1170420	1166628	1168628	chr1	1167001	1168985
NM_018644	B3GAT1	chr11	-	134248397	134281812	134282812	134280812	chr11	134281380	134282919
NM_080742	B3GAT2	chr6	-	71571068	71666788	71667788	71665788	chr6	71665360	71667132
NM_001288721	B3GAT3	chr11	-	62382767	62389647	62390647	62388647	chr11	62389337	62389791
NM_194318	B3GLCT	chr13	+	31774111	31906411	31773111	31775111	chr13	31773919	31775034
NM_006577	B3GNT2	chr2	+	62423261	62451866	62422261	62424261	chr2	62422191	62424458
NM_014256	B3GNT3	chr19	+	17905918	17924385	17904918	17906918	chr19	17905579	17906317
NM_030765	B3GNT4	chr12	+	122688227	122692084	122687227	122689227	chr12	122687800	122689106
NM_032047	B3GNT5	chr3	+	182971031	182991179	182970031	182972031	chr3	182971429	182972635
NM_145236	B3GNT7	chr2	+	232260334	232265875	232259334	232261334	chr2	232260100	232261134
NM_033309	B3GNT9	chr16	-	67182004	67184902	67185902	67183902	chr16	67183208	67184968
NM_001009905	B3GNTL1	chr17	-	80901666	81009686	81010686	81008686	chr17	81009245	81009999
NM_001478	B4GALNT1	chr12	-	58019677	58027022	58028022	58026022	chr12	58025661	58027056
NM_153446	B4GALNT2	chr17	+	47210328	47247351	47209328	47211328	chr17	47209811	47210740
NM_173593	B4GALNT3	chr12	+	569542	671058	568542	570542	chr12	568702	570362
NR_108109	B4GALT1-AS1	chr9	+	33166945	33179981	33165945	33167945	chr9	33166700	33167934
NM_001005417	B4GALT2	chr1	+	44446176	44456843	44445176	44447176	chr1	44444635	44445622
NM_001199874	B4GALT3	chr1	-	161141099	161147758	161148758	161146758	chr1	161147061	161147451
NM_003778	B4GALT4	chr3	-	118930588	118959752	118960752	118958752	chr3	118959339	118959934
NM_004776	B4GALT5	chr20	-	48249482	48330421	48331421	48329421	chr20	48329645	48330682
NM_004775	B4GALT6	chr18	-	29202208	29264686	29265686	29263686	chr18	29264703	29265504
NM_007255	B4GALT7	chr5	+	177027118	177037346	177026118	177028118	chr5	177026715	177027519
NM_006876	B4GAT1	chr11	-	66112842	66115161	66116161	66114161	chr11	66113970	66114258
NM_001243473	B9D1	chr17	-	19246482	19266046	19267046	19265046	chr17	19265403	19266444
NM_001024372	BAALC	chr8	+	104152920	104242533	104151920	104153920	chr8	104152726	104153390
NM_138971	BACE1	chr11	-	117156401	117186972	117187972	117185972	chr11	117186344	117186979
NM_012105	BACE2	chr21	+	42539727	42654461	42538727	42540727	chr21	42539367	42540872
NM_001186	BACH1	chr21	+	30671115	30718469	30670115	30672115	chr21	30670744	30671786
NM_001170794	BACH2	chr6	-	90636246	91006627	91007627	91005627	chr6	91004795	91006944
NM_004282	BAG2	chr6	+	57037103	57050012	57036103	57038103	chr6	57036954	57037731
NM_004281	BAG3	chr10	+	121410881	121437329	121409881	121411881	chr10	121410566	121411827
NM_001204878	BAG4	chr8	+	38034105	38070819	38033105	38035105	chr8	38033408	38034643
NM_001291324	BAHCC1	chr17	+	79373520	79433358	79372520	79374520	chr17	79366806	79374742
NM_014952	BAHD1	chr15	+	40733349	40760441	40732349	40734349	chr15	40732929	40734697
NM_001144888	BAIAP2	chr17	+	79008946	79091232	79007946	79009946	chr17	79008929	79009762
NM_018842	BAIAP2L1	chr7	-	97920961	98030427	98031427	98029427	chr7	98030097	98030422
NM_001199098	BAIAP3	chr16	+	1383605	1399442	1382605	1384605	chr16	1382916	1384735
NM_012342	BAMBI	chr10	+	28966423	28971868	28965423	28967423	chr10	28965704	28967266
NM_001143985	BANF1	chr11	+	65769549	65771617	65768549	65770549	chr11	65769397	65770057
NM_017935	BANK1	chr4	+	102711763	102995969	102710763	102712763	chr4	102711829	102712199
NM_001173541	BANP	chr16	+	87985037	88110924	87984037	87986037	chr16	87984401	87985733
NM_020064	BARHL1	chr9	+	135457992	135465640	135456992	135458992	chr9	135455164	135458586
NM_020063	BARHL2	chr1	-	91177578	91182794	91183794	91181794	chr1	91182097	91182364
NM_021570	BARX1	chr9	-	96713908	96717608	96718608	96716608	chr9	96713326	96718186
NM_003658	BARX2	chr11	+	129245880	129322174	129244880	129246880	chr11	129245108	129246395
NM_006317	BASP1	chr5	+	17217669	17276954	17216669	17218669	chr5	17216489	17217036
NR_033774	BASP1P1	chr13	-	23471168	23472320	23473320	23471320	chr13	23471763	23471969
NM_018664	BATF3	chr1	-	212859758	212873327	212874327	212872327	chr1	212872460	212874048
NM_001291429	BAX	chr19	+	49458116	49464519	49457116	49459116	chr19	49457926	49458493
NM_013448	BAZ1A	chr14	-	35221936	35344853	35345853	35343853	chr14	35342845	35344526
NM_032408	BAZ1B	chr7	-	72854727	72936615	72937615	72935615	chr7	72935612	72937090
NM_001300905	BAZ2A	chr12	-	56989379	57024115	57025115	57023115	chr12	57023296	57024233
NM_014417	BBC3	chr19	-	47724078	47734451	47735451	47733451	chr19	47733884	47734806
NM_025057	BBOF1	chr14	+	74486058	74532796	74485058	74487058	chr14	74485325	74486356
NM_024685	BBS10	chr12	-	76738265	76742222	76743222	76741222	chr12	76741909	76742286
NM_001178007	BBS12	chr4	+	123653856	123666098	123652856	123654856	chr4	123653585	123654000
NM_031885	BBS2	chr16	-	56518258	56554008	56555008	56553008	chr16	56553529	56554075
NM_001252678	BBS4	chr15	+	72978519	73030817	72977519	72979519	chr15	72978290	72978758
NM_152384	BBS5	chr2	+	170336005	170363165	170335005	170337005	chr2	170335881	170336456
NM_176824	BBS7	chr4	-	122745483	122791652	122792652	122790652	chr4	122791200	122791835
NM_001033605	BBS9	chr7	+	33169151	33645680	33168151	33170151	chr7	33168674	33169243
NM_020235	BBX	chr3	+	107241782	107530176	107240782	107242782	chr3	107241845	107242731
NM_005581	BCAM	chr19	+	45312315	45324678	45311315	45313315	chr19	45312059	45312397
NM_021948	BCAN	chr1	+	156611739	156629324	156610739	156612739	chr1	156611639	156612447
NM_001008405	BCAP29	chr7	+	107221203	107263762	107220203	107222203	chr7	107220344	107221075
NM_001170717	BCAR1	chr16	-	75262927	75285526	75286526	75284526	chr16	75284680	75285821
NM_001170716	BCAR1	chr16	-	75262927	75300707	75301707	75299707	chr16	75298976	75300186
NM_001261409	BCAR3	chr1	-	94027342	94146926	94147926	94145926	chr1	94146321	94147504
NM_017679	BCAS3	chr17	+	58755171	59470199	58754171	58756171	chr17	58754625	58755480
NM_017843	BCAS4	chr20	+	49411430	49493714	49410430	49412430	chr20	49411401	49412142
NM_001178094	BCAT1	chr12	-	24962957	25055322	25056322	25054322	chr12	25055599	25056246
NM_001178092	BCAT1	chr12	-	24962957	25102393	25103393	25101393	chr12	25101607	25102073
NM_001190	BCAT2	chr19	-	49298318	49314320	49315320	49313320	chr19	49314097	49314434
NM_016567	BCCIP	chr10	+	127512103	127542264	127511103	127513103	chr10	127511329	127512197
NM_181708	BCDIN3D	chr12	-	50229825	50236912	50237912	50235912	chr12	50236638	50236975
NR_027499	BCDIN3D-AS1	chr12	+	50222325	50234937	50221325	50223325	chr12	50221558	50222609
NM_001164783	BCKDHA	chr19	+	41903693	41930910	41902693	41904693	chr19	41903114	41903361
NM_000056	BCKDHB	chr6	+	80816326	81055987	80815326	80817326	chr6	80816119	80816686
NM_001122957	BCKDK	chr16	+	31119614	31124112	31118614	31120614	chr16	31119557	31120744
NM_138559	BCL11A	chr2	-	60678301	60780633	60781633	60779633	chr2	60779445	60779745
NM_138576	BCL11B	chr14	-	99635624	99738050	99739050	99737050	chr14	99736040	99737584
NM_000633	BCL2	chr18	-	60790578	60986613	60987613	60985613	chr18	60985503	60985741
NM_138578	BCL2L1	chr20	-	30252260	30310901	30311901	30309901	chr20	30310503	30310707
NM_001317921	BCL2L1	chr20	-	30252254	30311802	30312802	30310802	chr20	30311065	30311872
NM_020396	BCL2L10	chr15	-	52401465	52404972	52405972	52403972	chr15	52404191	52404978
NM_207002	BCL2L11	chr2	+	111878490	111886423	111877490	111879490	chr2	111875206	111880965
NR_104200	BCL2L12	chr19	+	50168398	50177173	50167398	50169398	chr19	50167690	50168198
NM_001270726	BCL2L13	chr22	+	18121349	18213621	18120349	18122349	chr22	18121280	18122009
NM_005178	BCL3	chr19	+	45251977	45263301	45250977	45252977	chr19	45251975	45252330
NM_181844	BCL6B	chr17	+	6926368	6932961	6925368	6927368	chr17	6925400	6927527
NM_001707	BCL7B	chr7	-	72950682	72972065	72973065	72971065	chr7	72971527	72972220
NM_001077441	BCLAF1	chr6	-	136578000	136610989	136611989	136609989	chr6	136610148	136611285
NM_001123385	BCOR	chrX	-	39910498	39956719	39957719	39955719	chrX	39953434	39969247
NM_001123384	BCOR	chrX	-	39910498	40036582	40037582	40035582	chrX	40034239	40036007
NR_002923	BCORP1	chrY	-	21617316	21665039	21666039	21664039	chrY	21664481	21665063
NM_004327	BCR	chr22	+	23522551	23660224	23521551	23523551	chr22	23522550	23524465
NM_004328	BCS1L	chr2	+	219524378	219528166	219523378	219525378	chr2	219523901	219524577
NM_004051	BDH1	chr3	-	197236653	197282858	197283858	197281858	chr3	197281605	197283128
NM_001143810	BDNF	chr11	-	27676441	27722600	27723600	27721600	chr11	27721661	27722639
NM_001143807	BDNF	chr11	-	27676441	27741294	27742294	27740294	chr11	27740644	27741236
NM_001143805	BDNF	chr11	-	27676441	27742326	27743326	27741326	chr11	27742059	27742273
NM_170731	BDNF	chr11	-	27676441	27743605	27744605	27742605	chr11	27743472	27744564
NR_002832	BDNF-AS	chr11	+	27528398	27699350	27527398	27529398	chr11	27527863	27528517
NM_018429	BDP1	chr5	+	70751441	70863649	70750441	70752441	chr5	70751401	70751887
NM_001197225	BEAN1	chr16	+	66461199	66527432	66460199	66462199	chr16	66460503	66460850
NM_001314000	BECN1	chr17	-	40962149	40976333	40977333	40975333	chr17	40976159	40976421
NM_020836	BEGAIN	chr14	-	101003483	101036131	101037131	101035131	chr14	101033876	101035229
NM_001184767	BEND2	chrX	-	18189056	18239024	18240024	18238024	chrX	18238232	18239070
NM_001080450	BEND3	chr6	-	107386384	107435636	107436636	107434636	chr6	107435454	107437310
NM_001159547	BEND4	chr4	-	42112869	42154895	42155895	42153895	chr4	42152766	42154984
NM_024603	BEND5	chr1	-	49193194	49242641	49243641	49241641	chr1	49242371	49242810
NM_152731	BEND6	chr6	+	56819772	56892142	56818772	56820772	chr6	56818873	56820308
NM_005868	BET1	chr7	-	93622553	93633694	93634694	93632694	chr7	93633439	93633910
NM_018476	BEX1	chrX	-	102317580	102319168	102320168	102318168	chrX	102318601	102319304
NM_032621	BEX2	chrX	-	102564273	102565974	102566974	102564974	chrX	102565314	102566034
NM_206917	BEX3	chrX	+	102631250	102633092	102630250	102632250	chrX	102631321	102632073
NM_001127688	BEX4	chrX	+	102470019	102472128	102469019	102471019	chrX	102469940	102470419
NM_016561	BFAR	chr16	+	14726667	14763093	14725667	14727667	chr16	14726516	14727366
NM_001195	BFSP1	chr20	-	17474549	17512014	17513014	17511014	chr20	17511478	17512209
NM_177455	BHLHA15	chr7	+	97841565	97842271	97840565	97842565	chr7	97840559	97840845
NM_001164405	BHLHA9	chr17	+	1173857	1174565	1172857	1174857	chr17	1173535	1174733
NM_001142530	BHLHB9	chrX	+	102000906	102007369	101999906	102001906	chrX	102000689	102001558
NM_152414	BHLHE22	chr8	+	65492794	65496191	65491794	65493794	chr8	65492935	65494452
NM_080606	BHLHE23	chr20	-	61637330	61638387	61639387	61637387	chr20	61636171	61639055
NM_003670	BHLHE40	chr3	+	5021096	5026865	5020096	5022096	chr3	5019876	5022223
NM_030762	BHLHE41	chr12	-	26272958	26278003	26279003	26277003	chr12	26278540	26279707
NM_001310124	BHMG1	chr19	+	46236508	46267797	46235508	46237508	chr19	46236428	46236957
NM_001178005	BHMT2	chr5	+	78365546	78385897	78364546	78366546	chr5	78365298	78365711
NM_001080512	BICC1	chr10	+	60272903	60591197	60271903	60273903	chr10	60272467	60273456
NM_001714	BICD1	chr12	+	32260184	32531141	32259184	32261184	chr12	32259249	32260165
NM_001003800	BICD2	chr9	-	95473644	95527083	95528083	95526083	chr9	95526459	95527825
NM_001196	BID	chr22	-	18216905	18257261	18258261	18256261	chr22	18256615	18257377
NM_001197	BIK	chr22	+	43506753	43525718	43505753	43507753	chr22	43505951	43506167
NM_004305	BIN1	chr2	-	127805598	127864903	127865903	127863903	chr2	127863642	127865288
NM_018688	BIN3	chr8	-	22477946	22526661	22527661	22525661	chr8	22526298	22526757
NM_001166	BIRC2	chr11	+	102217912	102249401	102216912	102218912	chr11	102217574	102218247
NM_182962	BIRC3	chr11	+	102188180	102210135	102187180	102189180	chr11	102188179	102188440
NM_001168	BIRC5	chr17	+	76210276	76221716	76209276	76211276	chr17	76210129	76210627
NM_016252	BIRC6	chr2	+	32582095	32843965	32581095	32583095	chr2	32581746	32583265
NM_033341	BIRC8	chr19	-	53792853	53794875	53795875	53793875	chr19	53794411	53794732
NM_001159596	BIVM	chr13	+	103451398	103493888	103450398	103452398	chr13	103450877	103453216
NR_103783	BLACAT1	chr1	-	205404013	205425214	205426214	205424214	chr1	205424829	205426556
NM_001167821	BLCAP	chr20	-	36145818	36156134	36157134	36155134	chr20	36156022	36156669
NM_001287248	BLM	chr15	+	91260557	91358692	91259557	91261557	chr15	91260384	91260919
NM_000386	BLMH	chr17	-	28575212	28619184	28620184	28618184	chr17	28618370	28619273
NR_037657	BLOC1S1	chr12	+	56110075	56113491	56109075	56111075	chr12	56109798	56110298
NM_001282437	BLOC1S2	chr10	-	102033034	102046469	102047469	102045469	chr10	102046142	102046632
NM_212550	BLOC1S3	chr19	+	45682002	45685059	45681002	45683002	chr19	45681323	45683156
NM_018366	BLOC1S4	chr4	+	6717841	6719387	6716841	6718841	chr4	6717899	6718549
NR_037616	BLOC1S5-TXNDC5	chr6	-	7881482	8064647	8065647	8063647	chr6	8064046	8064765
NM_012388	BLOC1S6	chr15	+	45879320	45901914	45878320	45880320	chr15	45879274	45879918
NM_000712	BLVRA	chr7	+	43798271	43846941	43797271	43799271	chr7	43797823	43798802
NM_001003943	BMF	chr15	-	40380090	40401085	40402085	40400085	chr15	40401053	40401298
NM_001200	BMP2	chr20	+	6748744	6760925	6747744	6749744	chr20	6748052	6749546
NM_198892	BMP2K	chr4	+	79697531	79833341	79696531	79698531	chr4	79696707	79697958
NM_001201	BMP3	chr4	+	81952118	81978685	81951118	81953118	chr4	81951941	81952808
NM_001202	BMP4	chr14	-	54416454	54423580	54424580	54422580	chr14	54420184	54422958
NM_001718	BMP6	chr6	+	7727010	7881961	7726010	7728010	chr6	7726095	7728161
NM_001719	BMP7	chr20	-	55743808	55841707	55842707	55840707	chr20	55840216	55841794
NM_181809	BMP8A	chr1	+	39957317	39995541	39956317	39958317	chr1	39956424	39958137
NM_001720	BMP8B	chr1	-	40223902	40254533	40255533	40253533	chr1	40253683	40255172
NM_133468	BMPER	chr7	+	33944522	34195484	33943522	33945522	chr7	33943665	33945509
NM_004329	BMPR1A	chr10	+	88516395	88684945	88515395	88517395	chr10	88515426	88517217
NM_001203	BMPR1B	chr4	+	95679127	96079601	95678127	95680127	chr4	95678798	95679809
NM_001204	BMPR2	chr2	+	203241049	203432474	203240049	203242049	chr2	203239865	203242418
NM_014753	BMS1	chr10	+	43277953	43330385	43276953	43278953	chr10	43277849	43278532
NR_033857	BMS1P21	chr10	+	81664653	81691557	81663653	81665653	chr10	81664389	81665076
NR_133911	BMS1P22	chr14	-	19670791	19686002	19687002	19685002	chr14	19685063	19687329
NR_003611	BMS1P5	chr10	-	46737612	46762892	46763892	46761892	chr10	46762450	46763143
NR_024495	BMS1P6	chr10	-	47225570	47243511	47244511	47242511	chr10	47243187	47243880
NM_001717	BNC1	chr15	-	83924654	83953468	83954468	83952468	chr15	83951980	83953930
NM_001317939	BNC2	chr9	-	16409500	16870786	16871786	16869786	chr9	16870123	16872020
NM_001320675	BNIP2	chr15	-	59951344	59981125	59982125	59980125	chr15	59981234	59981795
NM_004052	BNIP3	chr10	-	133781186	133795517	133796517	133794517	chr10	133794406	133794637
NM_004331	BNIP3L	chr8	+	26240522	26270644	26239522	26241522	chr8	26240290	26241017
NM_001301861	BOC	chr3	+	112931343	113006310	112930343	112932343	chr3	112930437	112931506
NM_001159651	BOD1	chr5	-	173034147	173043666	173044666	173042666	chr5	173043123	173043895
NM_032515	BOK	chr2	+	242498145	242513553	242497145	242499145	chr2	242498013	242499274
NM_016074	BOLA1	chr1	+	149871154	149872348	149870154	149872154	chr1	149871079	149871946
NR_045637	BOLA3-AS1	chr2	+	74375107	74376181	74374107	74376107	chr2	74374838	74375257
NM_033030	BOLL	chr2	-	198591602	198650074	198651074	198649074	chr2	198649751	198651599
NM_001286747	BORA	chr13	+	73301886	73330336	73300886	73302886	chr13	73301230	73302154
NM_058169	BORCS5	chr12	+	12510012	12619838	12509012	12511012	chr12	12509911	12510428
NM_017622	BORCS6	chr17	-	8091650	8093564	8094564	8092564	chr17	8092418	8093706
NM_144591	BORCS7	chr10	+	104613966	104624718	104612966	104614966	chr10	104614000	104614326
NM_004332	BPHL	chr6	+	3118609	3153432	3117609	3119609	chr6	3118572	3119292
NM_004459	BPTF	chr17	+	65821779	65980494	65820779	65822779	chr17	65821126	65821381
NM_004333	BRAF	chr7	-	140433812	140624564	140625564	140623564	chr7	140623997	140624949
NM_152743	BRAT1	chr7	-	2577443	2595392	2596392	2594392	chr7	2594724	2595538
NM_000059	BRCA2	chr13	+	32889616	32973809	32888616	32890616	chr13	32889533	32889900
NM_024332	BRCC3	chrX	+	154299694	154351349	154298694	154300694	chrX	154299062	154299795
NM_001304808	BRD1	chr22	-	50166925	50221196	50222196	50220196	chr22	50220118	50220822
NM_005104	BRD2	chr6	+	32936436	32949282	32935436	32937436	chr6	32935896	32936792
NM_001291986	BRD2	chr6	+	32938664	32949282	32937664	32939664	chr6	32939275	32940954
NM_001242807	BRDT	chr1	+	92414927	92479985	92413927	92415927	chr1	92414718	92414986
NM_004899	BRE	chr2	+	28113481	28561767	28112481	28114481	chr2	28113060	28113764
NM_018310	BRF2	chr8	-	37701397	37707431	37708431	37706431	chr8	37707149	37707507
NM_001159491	BRI3	chr7	+	97910978	97922275	97909978	97911978	chr7	97910459	97911618
NM_080626	BRI3BP	chr12	+	125478193	125510349	125477193	125479193	chr12	125478162	125478849
NM_014618	BRINP1	chr9	-	121928907	122131739	122132739	122130739	chr9	122131086	122132214
NM_021165	BRINP2	chr1	+	177140523	177251558	177139523	177141523	chr1	177140120	177140323
NM_032043	BRIP1	chr17	-	59756546	59940920	59941920	59939920	chr17	59940825	59941067
NM_018321	BRIX1	chr5	+	34915819	34925787	34914819	34916819	chr5	34915293	34916240
NM_018462	BRK1	chr3	+	10157332	10168874	10156332	10158332	chr3	10157129	10157612
NM_001024957	BRMS1	chr11	-	66104803	66112582	66113582	66111582	chr11	66112251	66112803
NM_032352	BRMS1L	chr14	+	36295596	36341169	36294596	36296596	chr14	36295427	36296030
NM_144695	BROX	chr1	+	222885894	222908538	222884894	222886894	chr1	222885326	222886230
NM_004634	BRPF1	chr3	+	9773433	9789699	9772433	9774433	chr3	9773066	9773911
NM_015695	BRPF3	chr6	+	36164549	36200567	36163549	36165549	chr6	36164132	36165205
NM_032430	BRSK1	chr19	+	55795533	55823903	55794533	55796533	chr19	55795470	55795820
NM_001256629	BRSK2	chr11	+	1411128	1483919	1410128	1412128	chr11	1410119	1412346
NM_001256630	BRSK2	chr11	+	1432381	1483919	1431381	1433381	chr11	1430939	1431834
NR_111942	BRWD1-IT2	chr21	+	40685832	40686841	40684832	40686832	chr21	40684370	40686324
NM_153252	BRWD3	chrX	-	79924986	80065233	80066233	80064233	chrX	80064923	80065136
NR_037949	BSCL2	chr11	-	62457733	62477091	62478091	62476091	chr11	62476770	62477481
NM_018045	BSDC1	chr1	-	32830233	32860062	32861062	32859062	chr1	32859770	32860348
NM_198589	BSG	chr19	+	572453	583493	571453	573453	chr19	572278	573134
NM_003458	BSN	chr3	+	49591921	49708982	49590921	49592921	chr3	49591578	49592534
NM_017688	BSPRY	chr9	+	116111811	116133513	116110811	116112811	chr9	116111663	116112189
NM_004334	BST1	chr4	+	15704572	15733796	15703572	15705572	chr4	15704640	15705000
NM_001098169	BSX	chr11	-	122848356	122852379	122853379	122851379	chr11	122852411	122852699
NM_003972	BTAF1	chr10	+	93683735	93790080	93682735	93684735	chr10	93683430	93683839
NM_032320	BTBD10	chr11	-	13409542	13484844	13485844	13483844	chr11	13484273	13485290
NM_001018072	BTBD11	chr12	+	107712196	108053419	107711196	107713196	chr12	107711603	107714107
NM_001017523	BTBD11	chr12	+	107974633	108053419	107973633	107975633	chr12	107974842	107975305
NM_001282552	BTBD3	chr20	+	11871370	11907243	11870370	11872370	chr20	11871374	11872207
NM_033271	BTBD6	chr14	+	105714878	105717430	105713878	105715878	chr14	105714491	105716325
NM_183242	BTBD8	chr1	+	92545861	92613401	92544861	92546861	chr1	92545819	92546480
NM_052893	BTBD9	chr6	-	38136226	38607924	38608924	38606924	chr6	38607205	38607462
NM_001729	BTC	chr4	-	75669969	75719896	75720896	75718896	chr4	75719101	75719740
NM_000060	BTD	chr3	+	15643251	15687328	15642251	15644251	chr3	15642770	15643581
NM_001037637	BTF3	chr5	+	72794249	72801448	72793249	72795249	chr5	72794040	72794641
NM_001136497	BTF3L4	chr1	+	52521856	52556388	52520856	52522856	chr1	52520746	52521124
NM_006763	BTG2	chr1	+	203274663	203278729	203273663	203275663	chr1	203274305	203275338
NM_006806	BTG3	chr21	-	18965967	18985268	18986268	18984268	chr21	18984005	18984298
NM_001732	BTN1A1	chr6	+	26501494	26510652	26500494	26502494	chr6	26501725	26502107
NM_001197234	BTN2A1	chr6	+	26458131	26476849	26457131	26459131	chr6	26458310	26458534
NM_033637	BTRC	chr10	+	103113789	103317078	103112789	103114789	chr10	103113523	103114414
NM_004336	BUB1	chr2	-	111395274	111435684	111436684	111434684	chr2	111435318	111435884
NM_001211	BUB1B	chr15	+	40453209	40513337	40452209	40454209	chr15	40453005	40453685
NM_004725	BUB3	chr10	+	124913759	124924886	124912759	124914759	chr10	124913631	124914726
NM_001159736	BUD13	chr11	-	116618885	116643714	116644714	116642714	chr11	116643309	116643892
NM_003910	BUD31	chr7	+	99006600	99017239	99005600	99007600	chr7	99005784	99006859
NR_037157	BVES-AS1	chr6	+	105585561	105617819	105584561	105586561	chr6	105584148	105585621
NM_004053	BYSL	chr6	+	41888964	41900784	41887964	41889964	chr6	41888868	41889563
NR_038410	BZRAP1-AS1	chr17	+	56402810	56431088	56401810	56403810	chr17	56401728	56402343
NM_014670	BZW1	chr2	+	201676268	201688569	201675268	201677268	chr2	201675989	201677306
NR_027624	BZW2	chr7	+	16685758	16746148	16684758	16686758	chr7	16684665	16684907
NM_173554	C10orf107	chr10	+	63422718	63526091	63421718	63423718	chr10	63422538	63423105
NM_001305581	C10orf11	chr10	+	77191403	78317133	77190403	77192403	chr10	77191061	77191571
NM_001130446	C10orf131	chr10	+	97667721	97698415	97666721	97668721	chr10	97667243	97667978
NM_001258000	C10orf142	chr10	+	44788197	44790097	44787197	44789197	chr10	44788811	44789120
NM_021830	C10orf2	chr10	+	102747292	102754158	102746292	102748292	chr10	102746533	102747501
NM_145306	C10orf35	chr10	+	71390002	71393355	71389002	71391002	chr10	71389862	71390355
NM_182554	C10orf53	chr10	+	50887683	50916956	50886683	50888683	chr10	50887565	50887862
NM_022153	C10orf54	chr10	-	73507313	73533337	73534337	73532337	chr10	73533091	73533492
NM_024541	C10orf76	chr10	-	103605355	103815932	103816932	103814932	chr10	103815502	103816105
NM_144661	C10orf82	chr10	-	118423206	118429481	118430481	118428481	chr10	118429430	118429853
NM_024942	C10orf88	chr10	-	124690418	124713919	124714919	124712919	chr10	124713268	124714249
NM_022761	C11orf1	chr11	+	111749947	111754797	111748947	111750947	chr11	111749570	111750078
NM_001300913	C11orf24	chr11	-	68028802	68039469	68040469	68038469	chr11	68039300	68039880
NM_170746	C11orf31	chr11	+	57508721	57510883	57507721	57509721	chr11	57508730	57509569
NM_001003678	C11orf49	chr11	+	46958239	47185931	46957239	46959239	chr11	46958170	46958529
NM_014039	C11orf54	chr11	+	93474759	93496268	93473759	93475759	chr11	93474085	93475075
NM_001082969	C11orf57	chr11	+	111944967	111955874	111943967	111945967	chr11	111945058	111945451
NM_014267	C11orf58	chr11	+	16760147	16779901	16759147	16761147	chr11	16759945	16760386
NM_024806	C11orf63	chr11	+	122753235	122830430	122752235	122754235	chr11	122753386	122753951
NM_001195005	C11orf70	chr11	+	101918168	101946842	101917168	101919168	chr11	101918073	101918493
NM_024650	C11orf80	chr11	+	66512206	66610987	66511206	66513206	chr11	66511803	66512719
NM_138471	C11orf84	chr11	+	63580845	63595190	63579845	63581845	chr11	63580537	63581740
NM_001037225	C11orf85	chr11	-	64705701	64739563	64740563	64738563	chr11	64739010	64739750
NM_207645	C11orf87	chr11	+	109292845	109299893	109291845	109293845	chr11	109293519	109294983
NM_001100388	C11orf88	chr11	+	111385509	111407756	111384509	111386509	chr11	111385337	111385712
NM_001166692	C11orf91	chr11	-	33719653	33722286	33723286	33721286	chr11	33721713	33721978
NM_001144936	C11orf95	chr11	-	63527363	63536113	63537113	63535113	chr11	63535652	63537435
NM_001145033	C11orf96	chr11	+	43964105	43965433	43963105	43965105	chr11	43963626	43966048
NM_001190462	C11orf97	chr11	+	94245694	94265289	94244694	94246694	chr11	94245546	94245891
NM_021640	C12orf10	chr12	+	53693469	53700965	53692469	53694469	chr12	53693441	53694028
NM_001009894	C12orf29	chr12	+	88429267	88443937	88428267	88430267	chr12	88429105	88429606
NM_001286197	C12orf43	chr12	-	121440224	121454305	121455305	121453305	chr12	121454153	121454357
NM_152318	C12orf45	chr12	+	105380097	105388505	105379097	105381097	chr12	105379976	105380445
NM_001170633	C12orf56	chr12	-	64660762	64784345	64785345	64783345	chr12	64784010	64784664
NM_001301838	C12orf57	chr12	+	7052979	7055166	7051979	7053979	chr12	7053149	7053927
NM_175874	C12orf60	chr12	+	14956505	14976791	14955505	14957505	chr12	14955991	14956471
NM_001194995	C12orf65	chr12	+	123718027	123742506	123717027	123719027	chr12	123717367	123718388
NM_001300940	C12orf66	chr12	-	64580091	64616076	64617076	64615076	chr12	64615824	64616386
NM_001135570	C12orf73	chr12	-	104343980	104350993	104351993	104349993	chr12	104350503	104351069
NM_001145199	C12orf75	chr12	+	105724413	105765296	105723413	105725413	chr12	105724272	105725052
NM_017924	C14orf119	chr14	+	23564682	23569665	23563682	23565682	chr14	23563978	23564724
NM_001282464	C14orf132	chr14	+	96505660	96560308	96504660	96506660	chr14	96505311	96506402
NM_016039	C14orf166	chr14	+	52456227	52471420	52455227	52457227	chr14	52456128	52456593
NM_024644	C14orf169	chr14	+	73957638	73960105	73956638	73958638	chr14	73957750	73958889
NM_001173978	C14orf178	chr14	+	78227172	78236085	78226172	78228172	chr14	78227054	78227575
NM_004894	C14orf2	chr14	-	104378624	104387903	104388903	104386903	chr14	104387580	104388036
NM_001017923	C14orf28	chr14	+	45366506	45376460	45365506	45367506	chr14	45366387	45367108
NM_001001872	C14orf37	chr14	-	58470773	58618957	58619957	58617957	chr14	58618291	58619220
NM_174978	C14orf39	chr14	-	60902673	60952764	60953764	60951764	chr14	60951976	60952946
NM_174891	C14orf79	chr14	+	105452615	105461855	105451615	105453615	chr14	105451903	105452561
NM_001198983	C14orf80	chr14	+	105956191	105965585	105955191	105957191	chr14	105956175	105958197
NM_001130708	C14orf93	chr14	-	23456109	23479410	23480410	23478410	chr14	23479310	23479532
NM_001199058	C15orf38-AP3S2	chr15	-	90373830	90456222	90457222	90455222	chr15	90455562	90456263
NM_015492	C15orf39	chr15	+	75494220	75504510	75493220	75495220	chr15	75493982	75495331
NM_001160115	C15orf40	chr15	-	83659370	83680393	83681393	83679393	chr15	83680007	83680532
NM_001130010	C15orf41	chr15	+	36871803	37102461	36870803	36872803	chr15	36871459	36871897
NM_032413	C15orf48	chr15	+	45722726	45725647	45721726	45723726	chr15	45722561	45722939
NM_001039614	C15orf59	chr15	-	74027771	74043816	74044816	74042816	chr15	74044561	74045885
NM_001143936	C15orf61	chr15	+	67813521	67819641	67812521	67814521	chr15	67813370	67814181
NM_001198784	C15orf65	chr15	+	55700722	55710910	55699722	55701722	chr15	55700140	55700806
NM_001040162	C16orf13	chr16	-	684426	686366	687366	685366	chr16	682634	687106
NM_033201	C16orf45	chr16	+	15528324	15682116	15527324	15529324	chr16	15528350	15529086
NM_001100873	C16orf46	chr16	-	81087101	81110872	81111872	81109872	chr16	81110485	81111243
NM_001164579	C16orf52	chr16	+	22019455	22095972	22018455	22020455	chr16	22018987	22020057
NM_022744	C16orf58	chr16	-	31500795	31519740	31520740	31518740	chr16	31519381	31519940
NM_025108	C16orf59	chr16	+	2510114	2514964	2509114	2511114	chr16	2509816	2510482
NM_020314	C16orf62	chr16	+	19566736	19712485	19565736	19567736	chr16	19566486	19567388
NM_001320540	C16orf70	chr16	+	67143795	67182447	67142795	67144795	chr16	67143282	67143827
NM_139170	C16orf71	chr16	+	4784288	4799397	4783288	4785288	chr16	4783862	4785010
NM_014117	C16orf72	chr16	+	9185536	9213555	9184536	9186536	chr16	9184146	9186689
NM_206967	C16orf74	chr16	-	85741123	85784689	85785689	85783689	chr16	85783862	85785131
NM_001012984	C16orf86	chr16	+	67700716	67702661	67699716	67701716	chr16	67700009	67701354
NM_001001436	C16orf87	chr16	-	46835958	46865074	46866074	46864074	chr16	46864453	46865561
NM_001080524	C16orf90	chr16	-	3543483	3545421	3546421	3544421	chr16	3546366	3546769
NM_001272051	C16orf91	chr16	-	1469744	1470801	1471801	1469801	chr16	1470502	1471164
NM_001105520	C17orf100	chr17	+	6555058	6556617	6554058	6556058	chr17	6554832	6555585
NM_001145536	C17orf107	chr17	+	4802947	4806227	4801947	4803947	chr17	4802265	4805402
NM_174893	C17orf49	chr17	+	6918055	6920843	6917055	6919055	chr17	6917569	6918539
NM_001113434	C17orf51	chr17	-	21431570	21454941	21455941	21453941	chr17	21454388	21454938
NM_001171251	C17orf53	chr17	+	42219273	42239844	42218273	42220273	chr17	42219153	42219616
NM_181656	C17orf58	chr17	-	65987214	65989765	65990765	65988765	chr17	65989221	65989646
NR_036519	C17orf62	chr17	-	80407590	80408707	80409707	80407707	chr17	80408294	80408879
NM_181707	C17orf64	chr17	+	58499864	58508787	58498864	58500864	chr17	58498711	58499332
NM_022344	C17orf75	chr17	-	30655459	30669228	30670228	30668228	chr17	30669000	30669287
NM_017941	C17orf80	chr17	+	71228760	71245095	71227760	71229760	chr17	71228060	71229074
NM_203425	C17orf82	chr17	+	59489111	59490641	59488111	59490111	chr17	59488115	59490485
NM_001086521	C17orf89	chr17	+	79213110	79215098	79212110	79214110	chr17	79212416	79213771
NM_001130677	C17orf96	chr17	-	36827958	36831187	36832187	36830187	chr17	36829692	36831500
NM_001013672	C17orf97	chr17	+	260117	264457	259117	261117	chr17	259754	260306
NM_001080465	C17orf98	chr17	-	36991340	36997642	36998642	36996642	chr17	36997448	36997661
NM_001201474	C18orf21	chr18	+	33552587	33559250	33551587	33553587	chr18	33552151	33552952
NM_145055	C18orf25	chr18	+	43753987	43846955	43752987	43754987	chr18	43753303	43755104
NM_001145194	C18orf42	chr18	-	5143671	5197255	5198255	5196255	chr18	5196243	5197389
NM_001288981	C18orf54	chr18	+	51884286	51908405	51883286	51885286	chr18	51883947	51884994
NM_001174123	C18orf63	chr18	+	71983109	72026422	71982109	71984109	chr18	71982752	71983744
NM_001272093	C18orf65	chr18	+	74207476	74210045	74206476	74208476	chr18	74206239	74208638
NM_001276342	C18orf8	chr18	+	21083433	21111771	21082433	21084433	chr18	21083161	21084153
NM_001256047	C19orf12	chr19	-	30189792	30206696	30207696	30205696	chr19	30206040	30206497
NM_017914	C19orf24	chr19	+	1275519	1279243	1274519	1276519	chr19	1274469	1276358
NM_152482	C19orf25	chr19	-	1473199	1479228	1480228	1478228	chr19	1478603	1479621
NM_024038	C19orf43	chr19	-	12841453	12845529	12846529	12844529	chr19	12844998	12845664
NM_032207	C19orf44	chr19	+	16607121	16632180	16606121	16608121	chr19	16606740	16607444
NM_001290155	C19orf48	chr19	-	51300949	51308110	51309110	51307110	chr19	51307439	51308380
NM_138358	C19orf52	chr19	+	11039423	11040916	11038423	11040423	chr19	11038956	11040285
NM_014047	C19orf53	chr19	+	13885256	13889586	13884256	13886256	chr19	13885180	13885793
NM_001100419	C19orf60	chr19	+	18699494	18703147	18698494	18700494	chr19	18699422	18700554
NM_018381	C19orf66	chr19	+	10196794	10203928	10195794	10197794	chr19	10196696	10197857
NM_001277378	C19orf67	chr19	-	14192443	14196607	14197607	14195607	chr19	14196244	14196706
NM_199341	C19orf68	chr19	+	48673948	48700877	48672948	48674948	chr19	48673329	48673956
NM_020156	C1GALT1	chr7	+	7222245	7288280	7221245	7223245	chr7	7222020	7222974
NM_152692	C1GALT1C1	chrX	-	119759528	119764005	119765005	119763005	chrX	119763737	119764230
NM_001212	C1QBP	chr17	-	5336098	5342471	5343471	5341471	chr17	5342128	5342631
NM_006688	C1QL1	chr17	-	43037060	43045644	43046644	43044644	chr17	43044369	43046424
NM_182528	C1QL2	chr2	-	119913818	119916471	119917471	119915471	chr2	119914126	119916663
NM_001010908	C1QL3	chr10	-	16555741	16564004	16565004	16563004	chr10	16561604	16563822
NM_001008223	C1QL4	chr12	-	49726199	49730971	49731971	49729971	chr12	49729728	49731162
NM_198594	C1QTNF1	chr17	+	77020157	77045870	77019157	77021157	chr17	77020023	77020868
NM_031908	C1QTNF2	chr5	-	159774774	159797648	159798648	159796648	chr5	159797388	159797697
NM_031909	C1QTNF4	chr11	-	47611215	47615961	47616961	47614961	chr11	47615710	47616055
NM_001278431	C1QTNF5	chr11	-	119209643	119211593	119212593	119210593	chr11	119210290	119211658
NM_001303138	C1QTNF9	chr13	+	24881303	24896669	24880303	24882303	chr13	24882098	24882951
NM_001135816	C1QTNF9B-AS1	chr13	+	24463591	24466242	24462591	24464591	chr13	24463119	24463677
NM_173807	C1orf101	chr1	+	244624672	244803662	244623672	244625672	chr1	244624501	244624920
NM_018265	C1orf106	chr1	+	200860626	200884864	200859626	200861626	chr1	200860076	200860576
NM_017850	C1orf109	chr1	-	38147241	38156267	38157267	38155267	chr1	38156042	38156279
NM_001320051	C1orf112	chr1	+	169763870	169773526	169762870	169764870	chr1	169763973	169764347
NM_024709	C1orf115	chr1	+	220863627	220872499	220862627	220864627	chr1	220863507	220864249
NM_198446	C1orf122	chr1	+	38273472	38275126	38272472	38274472	chr1	38273374	38274402
NM_017887	C1orf123	chr1	-	53679771	53686311	53687311	53685311	chr1	53685945	53686391
NR_075077	C1orf141	chr1	-	67557858	67600654	67601654	67599654	chr1	67600390	67600715
NR_073155	C1orf145	chr1	-	228391206	228401356	228402356	228400356	chr1	228399471	228402037
NM_001012425	C1orf146	chr1	+	92683572	92711367	92682572	92684572	chr1	92683438	92683682
NM_017891	C1orf159	chr1	-	1017197	1051736	1052736	1050736	chr1	1050515	1050830
NM_001010881	C1orf167	chr1	+	11822249	11849642	11821249	11823249	chr1	11822139	11822363
NM_001136494	C1orf198	chr1	-	230972864	231005335	231006335	231004335	chr1	231003631	231004655
NM_001134233	C1orf204	chr1	-	159804263	159825137	159826137	159824137	chr1	159824006	159825011
NM_030806	C1orf21	chr1	+	184356149	184598155	184355149	184357149	chr1	184355415	184356811
NM_152374	C1orf216	chr1	-	36179476	36184790	36185790	36183790	chr1	36184248	36184774
NR_033186	C1orf220	chr1	+	178511930	178518024	178510930	178512930	chr1	178511362	178512356
NM_001145636	C1orf228	chr1	+	45140393	45191263	45139393	45141393	chr1	45139770	45140584
NM_207401	C1orf229	chr1	-	247273461	247275719	247276719	247274719	chr1	247274585	247275757
NM_001242659	C1orf233	chr1	-	1533387	1535476	1536476	1534476	chr1	1534331	1536136
NM_001164246	C1orf27	chr1	+	186344889	186390503	186343889	186345889	chr1	186344124	186344848
NM_024319	C1orf35	chr1	-	228288427	228291163	228292163	228290163	chr1	228289669	228291184
NM_024097	C1orf50	chr1	+	43232915	43241413	43231915	43233915	chr1	43232214	43233359
NM_198077	C1orf52	chr1	-	85715636	85725355	85726355	85724355	chr1	85724701	85725524
NM_001024594	C1orf53	chr1	+	197871681	197876497	197870681	197872681	chr1	197871588	197872299
NM_017860	C1orf56	chr1	+	151020258	151023871	151019258	151021258	chr1	151020162	151020627
NM_001320455	C1orf61	chr1	-	156374043	156391558	156392558	156390558	chr1	156390403	156391581
NM_152485	C1orf74	chr1	-	209952552	209958075	209959075	209957075	chr1	209957721	209958167
NM_152377	C1orf87	chr1	-	60456065	60539442	60540442	60538442	chr1	60539315	60539540
NM_001134734	C1orf94	chr1	+	34642552	34684731	34641552	34643552	chr1	34642382	34643024
NM_001003665	C1orf95	chr1	+	226736500	226796915	226735500	226737500	chr1	226736354	226737412
NM_001282457	C2	chr6	+	31865561	31913451	31864561	31866561	chr6	31864897	31865419
NM_001178063	C2	chr6	+	31868775	31913451	31867775	31869775	chr6	31867691	31867957
NM_001009984	C20orf194	chr20	-	3229947	3388309	3389309	3387309	chr20	3387965	3388901
NM_024059	C20orf195	chr20	+	62184372	62188060	62183372	62185372	chr20	62185073	62185572
NM_018840	C20orf24	chr20	+	35234136	35240960	35233136	35235136	chr20	35233829	35234782
NM_001258430	C20orf27	chr20	-	3734145	3748452	3749452	3747452	chr20	3748053	3749407
NM_178456	C20orf85	chr20	+	56725982	56736183	56724982	56726982	chr20	56725857	56726113
NM_153269	C20orf96	chr20	-	251503	271419	272419	270419	chr20	271055	271437
NM_001271442	C21orf2	chr21	-	45748826	45758221	45759221	45757221	chr21	45758975	45759525
NM_001320383	C21orf33	chr21	+	45553493	45561299	45552493	45554493	chr21	45553021	45554037
NM_021254	C21orf59	chr21	-	33973983	33984918	33985918	33983918	chr21	33984367	33985450
NR_024623	C21orf62-AS1	chr21	+	34144410	34170016	34143410	34145410	chr21	34143453	34144141
NM_017447	C21orf91	chr21	-	19161283	19191703	19192703	19190703	chr21	19191095	19191952
NM_001166242	C22orf39	chr22	-	19428409	19435755	19436755	19434755	chr22	19434797	19435556
NM_015500	C2CD2	chr21	-	43305218	43373999	43374999	43372999	chr21	43373135	43374062
NM_001290474	C2CD2L	chr11	+	118978059	118987834	118977059	118979059	chr11	118977878	118978785
NM_207322	C2CD4A	chr15	+	62359175	62363116	62358175	62360175	chr15	62359827	62360995
NM_001007595	C2CD4B	chr15	-	62455736	62457482	62458482	62456482	chr15	62456015	62457648
NM_001136263	C2CD4C	chr19	-	405442	409170	410170	408170	chr19	407011	409511
NM_001136003	C2CD4D	chr1	-	151810338	151813033	151814033	151812033	chr1	151812253	151812525
NM_001286177	C2CD5	chr12	-	22601479	22697480	22698480	22696480	chr12	22696780	22697728
NM_144706	C2orf15	chr2	+	99758075	99767928	99757075	99759075	chr2	99757355	99758220
NM_214461	C2orf27B	chr2	-	132552533	132559234	132560234	132558234	chr2	132558959	132559614
NM_032411	C2orf40	chr2	+	106682112	106694609	106681112	106683112	chr2	106681982	106682403
NM_017880	C2orf42	chr2	-	70377016	70418151	70419151	70417151	chr2	70417746	70418310
NM_024520	C2orf47	chr2	+	200820039	200828847	200819039	200821039	chr2	200820053	200820716
NM_001286537	C2orf49	chr2	+	105953815	105965271	105952815	105954815	chr2	105953744	105954249
NM_153689	C2orf69	chr2	+	200775978	200792996	200774978	200776978	chr2	200775746	200776548
NM_001105519	C2orf70	chr2	+	26785480	26802395	26784480	26786480	chr2	26785114	26785687
NM_001144994	C2orf72	chr2	+	231902280	231914427	231901280	231903280	chr2	231902026	231903122
NM_001100396	C2orf73	chr2	+	54558070	54588714	54557070	54559070	chr2	54557630	54558039
NM_001145054	C2orf81	chr2	-	74641302	74644844	74645844	74643844	chr2	74645467	74645750
NM_032321	C2orf88	chr2	+	191045680	191068210	191044680	191046680	chr2	191044979	191045829
NM_020685	C3orf14	chr3	+	62304717	62321888	62303717	62305717	chr3	62304514	62304780
NR_027794	C3orf17	chr3	-	112721291	112738555	112739555	112737555	chr3	112738244	112738653
NM_001171743	C3orf18	chr3	-	50595455	50605223	50606223	50604223	chr3	50604905	50605359
NM_001308229	C3orf33	chr3	-	155480400	155524076	155525076	155523076	chr3	155523740	155524174
NM_173824	C3orf38	chr3	+	88198892	88207115	88197892	88199892	chr3	88198514	88199513
NM_001171747	C3orf52	chr3	+	111805181	111837073	111804181	111806181	chr3	111804865	111805570
NM_001134470	C3orf58	chr3	+	143692166	143711210	143691166	143693166	chr3	143689733	143692279
NM_198562	C3orf62	chr3	-	49306029	49314508	49315508	49313508	chr3	49314437	49314815
NM_198463	C3orf67	chr3	-	58727736	59035715	59036715	59034715	chr3	59035406	59035944
NM_001025266	C3orf70	chr3	-	184795837	184870802	184871802	184869802	chr3	184870185	184871525
NM_001168214	C3orf80	chr3	+	159943422	159946000	159942422	159944422	chr3	159942916	159944431
NM_001104629	C4orf19	chr4	+	37455551	37595132	37454551	37456551	chr4	37455279	37455757
NM_152770	C4orf22	chr4	+	81256873	81884910	81255873	81257873	chr4	81257040	81257270
NM_017867	C4orf27	chr4	-	170650618	170679093	170680093	170678093	chr4	170678944	170679255
NM_001001701	C4orf3	chr4	-	120217573	120221968	120222968	120220968	chr4	120221626	120222007
NM_152400	C4orf32	chr4	+	113066552	113110237	113065552	113067552	chr4	113066470	113067379
NM_173487	C4orf33	chr4	+	130014828	130033843	130013828	130015828	chr4	130014349	130014899
NM_144645	C4orf36	chr4	-	87797357	87813575	87814575	87812575	chr4	87813172	87813718
NM_001141936	C4orf48	chr4	+	2043776	2045697	2042776	2044776	chr4	2042115	2044581
NM_001317163	C5	chr9	-	123714613	123837452	123838452	123836452	chr9	123836702	123837585
NM_018356	C5orf22	chr5	+	31532372	31555165	31531372	31533372	chr5	31532110	31532537
NM_001135586	C5orf24	chr5	+	134181657	134195425	134180657	134182657	chr5	134181483	134182250
NM_022483	C5orf28	chr5	-	43444353	43483992	43484992	43482992	chr5	43483519	43484555
NM_033211	C5orf30	chr5	+	102594402	102614361	102593402	102595402	chr5	102594435	102595550
NM_198566	C5orf34	chr5	-	43486802	43515273	43516273	43514273	chr5	43515133	43515349
NM_001294337	C5orf38	chr5	+	2752244	2755511	2751244	2753244	chr5	2748368	2757024
NM_001144954	C5orf47	chr5	+	173416161	173433143	173415161	173417161	chr5	173415924	173416586
NM_001089584	C5orf49	chr5	-	7830490	7851603	7852603	7850603	chr5	7850957	7851413
NM_175921	C5orf51	chr5	+	41904445	41921738	41903445	41905445	chr5	41904032	41904629
NM_001145132	C5orf52	chr5	+	157098560	157107162	157097560	157099560	chr5	157098263	157099041
NR_045116	C5orf56	chr5	+	131746464	131811736	131745464	131747464	chr5	131746225	131746876
NM_001102609	C5orf58	chr5	+	169659920	169673235	169658920	169660920	chr5	169659830	169660229
NM_001164479	C5orf63	chr5	-	126378249	126409184	126410184	126408184	chr5	126409006	126409327
NM_001277348	C5orf66	chr5	+	134368969	134680370	134367969	134369969	chr5	134368578	134370466
NR_105049	C5orf66-AS1	chr5	-	134374520	134375737	134376737	134374737	chr5	134374385	134376751
NM_001008704	C6orf1	chr6	-	34214156	34216885	34217885	34215885	chr6	34216408	34217348
NM_001317342	C6orf120	chr6	+	170102207	170106453	170101207	170103207	chr6	170101662	170103059
NM_001164446	C6orf132	chr6	-	42068856	42110715	42111715	42109715	chr6	42109904	42110361
NM_001109938	C6orf136	chr6	+	30614815	30620987	30613815	30615815	chr6	30614721	30615643
NM_001145652	C6orf141	chr6	+	49518112	49519808	49517112	49519112	chr6	49518315	49519186
NM_001085401	C6orf201	chr6	+	4079439	4130999	4078439	4080439	chr6	4079052	4079443
NM_001142470	C6orf203	chr6	+	107349375	107372790	107348375	107350375	chr6	107349276	107349720
NM_001008739	C6orf226	chr6	-	42858002	42858554	42859554	42857554	chr6	42858169	42858960
NM_138272	C6orf25	chr6	+	31691120	31694485	31690120	31692120	chr6	31691425	31691718
NM_021184	C6orf47	chr6	-	31626074	31628549	31629549	31627549	chr6	31628338	31628658
NM_001287486	C6orf48	chr6	+	31802691	31807543	31801691	31803691	chr6	31802598	31802823
NM_030939	C6orf62	chr6	-	24705089	24719403	24720403	24718403	chr6	24720387	24721920
NM_001286637	C6orf89	chr6	+	36853639	36896740	36852639	36854639	chr6	36853590	36853927
NM_001302841	C6orf99	chr6	+	159290898	159331385	159289898	159291898	chr6	159290673	159291195
NM_024054	C7orf25	chr7	-	42948871	42951689	42952689	42950689	chr7	42951216	42951905
NM_024067	C7orf26	chr7	+	6629651	6648357	6628651	6630651	chr7	6629328	6630235
NM_138811	C7orf31	chr7	-	25174315	25219817	25220817	25218817	chr7	25219408	25219962
NM_001303470	C7orf43	chr7	-	99752042	99756344	99757344	99755344	chr7	99755854	99756459
NM_024033	C7orf49	chr7	-	134850531	134855578	134856578	134854578	chr7	134854975	134855696
NR_134537	C7orf50	chr7	-	1036621	1068068	1069068	1067068	chr7	1066931	1068245
NM_001134395	C7orf50	chr7	-	1036622	1177893	1178893	1176893	chr7	1177726	1178255
NM_001244584	C7orf55-LUC7L2	chr7	+	139025877	139108203	139024877	139026877	chr7	139024930	139026298
NM_001100159	C7orf57	chr7	+	48075107	48100894	48074107	48076107	chr7	48074838	48075985
NM_152556	C7orf60	chr7	-	112459201	112579932	112580932	112578932	chr7	112579633	112580217
NM_001130929	C7orf73	chr7	+	135347220	135361160	135346220	135348220	chr7	135347056	135347498
NM_000606	C8G	chr9	+	139839697	139841426	139838697	139840697	chr9	139835416	139839440
NM_023080	C8orf33	chr8	+	146277823	146281416	146276823	146278823	chr8	146277254	146277491
NM_001195639	C8orf34	chr8	+	69242956	69448062	69241956	69243956	chr8	69242920	69243803
NR_038209	C8orf37-AS1	chr8	+	96281063	96822371	96280063	96282063	chr8	96280844	96281747
NM_001204173	C8orf44-SGK3	chr8	+	67579786	67774257	67578786	67580786	chr8	67578694	67579509
NM_001013842	C8orf58	chr8	+	22457113	22461662	22456113	22458113	chr8	22456091	22456508
NM_001099673	C8orf59	chr8	-	86126287	86132651	86133651	86131651	chr8	86132421	86133003
NM_032847	C8orf76	chr8	-	124232195	124253638	124254638	124252638	chr8	124253054	124253707
NM_001190972	C8orf88	chr8	-	91970705	91997485	91998485	91996485	chr8	91997230	91997906
NM_001012715	C9orf106	chr9	+	132083294	132084882	132082294	132084294	chr9	132082871	132083582
NM_016390	C9orf114	chr9	-	131581929	131592100	131593100	131591100	chr9	131591751	131592246
NM_001098808	C9orf129	chr9	-	96080480	96108696	96109696	96107696	chr9	96108466	96108992
NM_207511	C9orf139	chr9	+	139921915	139931234	139920915	139922915	chr9	139922197	139923447
NM_183241	C9orf142	chr9	+	139886869	139888428	139885869	139887869	chr9	139886312	139887180
NM_024112	C9orf16	chr9	+	130922538	130926207	130921538	130923538	chr9	130922511	130923145
NM_152571	C9orf163	chr9	+	139377946	139380519	139376946	139378946	chr9	139377110	139379174
NM_001001709	C9orf170	chr9	+	89763558	89774641	89762558	89764558	chr9	89763336	89763767
NM_001252195	C9orf24	chr9	-	34379016	34381598	34382598	34380598	chr9	34380737	34381151
NM_001193331	C9orf3	chr9	+	97488950	97695955	97487950	97489950	chr9	97488818	97489172
NR_121183	C9orf41-AS1	chr9	+	77567880	77612296	77566880	77568880	chr9	77566773	77568038
NM_152786	C9orf43	chr9	+	116172987	116191964	116171987	116173987	chr9	116172303	116173090
NM_032307	C9orf64	chr9	-	86553226	86571657	86572657	86570657	chr9	86571047	86572027
NM_001256526	C9orf69	chr9	-	139006426	139010277	139011277	139009277	chr9	139009862	139011272
NM_018325	C9orf72	chr9	-	27546543	27573491	27574491	27572491	chr9	27572966	27573385
NR_109816	C9orf84	chr9	-	114448798	114557288	114558288	114556288	chr9	114557287	114557576
NM_182505	C9orf85	chr9	+	74526422	74588371	74525422	74527422	chr9	74525249	74526679
NM_018956	C9orf9	chr9	+	135754277	135765419	135753277	135755277	chr9	135753347	135754384
NM_153045	C9orf91	chr9	+	117373705	117408703	117372705	117374705	chr9	117373484	117374076
NM_001082534	CA10	chr17	-	49707673	50237377	50238377	50236377	chr17	50235175	50236466
NM_001218	CA12	chr15	-	63615729	63674309	63675309	63673309	chr15	63673888	63674160
NM_198584	CA13	chr8	+	86157715	86196302	86156715	86158715	chr8	86157835	86158168
NM_000067	CA2	chr8	+	86376130	86393721	86375130	86377130	chr8	86375500	86376714
NM_005181	CA3	chr8	+	86351055	86361267	86350055	86352055	chr8	86350765	86351196
NM_000717	CA4	chr17	+	58227301	58236906	58226301	58228301	chr17	58227241	58227720
NM_007220	CA5B	chrX	+	15756411	15805748	15755411	15757411	chrX	15756051	15756636
NR_026551	CA5BP1	chrX	+	15693038	15721474	15692038	15694038	chrX	15693104	15694073
NM_005182	CA7	chr16	+	66878281	66888049	66877281	66879281	chr16	66878172	66879072
NM_004056	CA8	chr8	-	61101422	61193954	61194954	61192954	chr8	61193312	61194195
NM_001167575	CAAP1	chr9	-	26840682	26892826	26893826	26891826	chr9	26892288	26892936
NM_001130849	CAB39	chr2	+	231578262	231685790	231577262	231579262	chr2	231577309	231578504
NM_012295	CABIN1	chr22	+	24407764	24574596	24406764	24408764	chr22	24407673	24408060
NM_001100619	CABLES1	chr18	+	20715726	20840434	20714726	20716726	chr18	20714968	20717071
NM_031215	CABLES2	chr20	-	60963685	60982339	60983339	60981339	chr20	60982405	60982780
NM_001033677	CABP1	chr12	+	121078421	121105127	121077421	121079421	chr12	121078161	121079483
NM_182527	CABP7	chr22	+	30116343	30127820	30115343	30117343	chr22	30116081	30117160
NM_012189	CABYR	chr18	+	21718919	21741564	21717919	21719919	chr18	21718862	21719550
NM_017586	CACFD1	chr9	+	136325086	136335909	136324086	136326086	chr9	136324676	136325527
NM_020925	CACHD1	chr1	+	64936475	65158741	64935475	64937475	chr1	64935554	64936614
NM_001293274	CACHD1	chr1	+	64971596	65158741	64970596	64972596	chr1	64971358	64971604
NM_001127221	CACNA1A	chr19	-	13317255	13617274	13618274	13616274	chr19	13616752	13617267
NM_000718	CACNA1B	chr9	+	140772240	141019076	140771240	140773240	chr9	140771300	140773513
NM_001167624	CACNA1C	chr12	+	2162450	2807115	2161450	2163450	chr12	2163289	2163548
NR_045725	CACNA1C-AS1	chr12	-	2785166	2800323	2801323	2799323	chr12	2800139	2801062
NM_000720	CACNA1D	chr3	+	53529075	53846492	53528075	53530075	chr3	53527927	53530106
NM_001205294	CACNA1E	chr1	+	181452685	181775921	181451685	181453685	chr1	181451311	181452049
NM_198384	CACNA1G	chr17	+	48638428	48704832	48637428	48639428	chr17	48636103	48639279
NM_001005407	CACNA1H	chr16	+	1203240	1271772	1202240	1204240	chr16	1202414	1204624
NM_000722	CACNA2D1	chr7	-	81575759	82073122	82074122	82072122	chr7	82072021	82073520
NM_006030	CACNA2D2	chr3	-	50400043	50541028	50542028	50540028	chr3	50540220	50541123
NM_018398	CACNA2D3	chr3	+	54156692	55108584	54155692	54157692	chr3	54155239	54157025
NM_000723	CACNB1	chr17	-	37329708	37353956	37354956	37352956	chr17	37353205	37353877
NM_201571	CACNB2	chr10	+	18429741	18830688	18428741	18430741	chr10	18429125	18430234
NM_001206916	CACNB3	chr12	+	49209356	49222726	49208356	49210356	chr12	49208205	49209439
NM_001206915	CACNB3	chr12	+	49212253	49222726	49211253	49213253	chr12	49212162	49212642
NM_000726	CACNB4	chr2	-	152689285	152955593	152956593	152954593	chr2	152954633	152955784
NM_000727	CACNG1	chr17	+	65040651	65052911	65039651	65041651	chr17	65040729	65041029
NM_006539	CACNG3	chr16	+	24266873	24373737	24265873	24267873	chr16	24267040	24267527
NM_014405	CACNG4	chr17	+	64960979	65029518	64959979	64961979	chr17	64961007	64962321
NR_102308	CACNG6	chr19	+	54494402	54515920	54493402	54495402	chr19	54494608	54494816
NM_031895	CACNG8	chr19	+	54466289	54493469	54465289	54467289	chr19	54466357	54466725
NM_001080543	CACTIN	chr19	-	3610626	3626813	3627813	3625813	chr19	3626498	3627274
NR_038865	CACTIN-AS1	chr19	+	3607244	3613928	3606244	3608244	chr19	3606371	3607270
NM_153810	CACUL1	chr10	-	120440493	120514758	120515758	120513758	chr10	120513949	120515108
NM_001007214	CACYBP	chr1	+	174968570	174981163	174967570	174969570	chr1	174968490	174969624
NM_004341	CAD	chr2	+	27440257	27466660	27439257	27441257	chr2	27440128	27440786
NM_001098517	CADM1	chr11	-	115044344	115375241	115376241	115374241	chr11	115373574	115375881
NM_001167675	CADM2	chr3	+	85008132	86123579	85007132	85009132	chr3	85008284	85008837
NM_001127173	CADM3	chr1	+	159141413	159172932	159140413	159142413	chr1	159141202	159141718
NM_145296	CADM4	chr19	-	44126521	44143991	44144991	44142991	chr19	44144232	44144499
NM_183393	CADPS	chr3	-	62384020	62861064	62862064	62860064	chr3	62859617	62861190
NM_001167940	CADPS2	chr7	-	121958477	122526813	122527813	122525813	chr7	122525748	122526959
NR_027910	CALB2	chr16	+	71392615	71424342	71391615	71393615	chr16	71392415	71392749
NM_001741	CALCA	chr11	-	14990047	14993832	14994832	14992832	chr11	14993452	14993661
NM_000728	CALCB	chr11	+	15095145	15100177	15094145	15096145	chr11	15094957	15095872
NM_001261391	CALCOCO2	chr17	+	46908349	46942607	46907349	46909349	chr17	46908301	46908844
NM_001164737	CALCR	chr7	-	93053798	93204042	93205042	93203042	chr7	93204085	93204381
NM_001001412	CALHM1	chr10	-	105213143	105218648	105219648	105217648	chr10	105217966	105218287
NM_015916	CALHM2	chr10	-	105206542	105212162	105213162	105211162	chr10	105211950	105212306
NM_006888	CALM1	chr14	+	90863326	90874619	90862326	90864326	chr14	90863043	90864903
NM_001305625	CALM2	chr2	-	47387220	47404075	47405075	47403075	chr2	47402809	47404105
NM_005184	CALM3	chr19	+	47104511	47114039	47103511	47105511	chr19	47103786	47104864
NM_005185	CALML3	chr10	+	5566851	5568231	5565851	5567851	chr10	5567122	5567828
NM_017422	CALML5	chr10	-	5540657	5541533	5542533	5540533	chr10	5540785	5541515
NM_001017440	CALN1	chr7	-	71244475	71802208	71803208	71801208	chr7	71800757	71802768
NM_004343	CALR	chr19	+	13049413	13055304	13048413	13050413	chr19	13049038	13049809
NM_001219	CALU	chr7	+	128379345	128413477	128378345	128380345	chr7	128379114	128379697
NM_015722	CALY	chr10	-	135138927	135150475	135151475	135149475	chr10	135148196	135150565
NM_003656	CAMK1	chr3	-	9799028	9811668	9812668	9810668	chr3	9811466	9811736
NM_153498	CAMK1D	chr10	+	12391541	12877545	12390541	12392541	chr10	12390802	12392589
NM_001220	CAMK2B	chr7	-	44256748	44365230	44366230	44364230	chr7	44364432	44365328
NM_001221	CAMK2D	chr4	-	114372187	114683083	114684083	114682083	chr4	114682069	114682886
NM_001222	CAMK2G	chr10	-	75572258	75634349	75635349	75633349	chr10	75633600	75634796
NM_018584	CAMK2N1	chr1	-	20808883	20812728	20813728	20811728	chr1	20810462	20813511
NM_033259	CAMK2N2	chr3	-	183977002	183979251	183980251	183978251	chr3	183977548	183980633
NM_001744	CAMK4	chr5	+	110559946	110820748	110558946	110560946	chr5	110559569	110560446
NM_172207	CAMKK1	chr17	-	3768450	3796337	3797337	3795337	chr17	3795519	3796868
NM_001270486	CAMKK2	chr12	-	121675494	121712388	121713388	121711388	chr12	121711846	121712162
NM_153499	CAMKK2	chr12	-	121675494	121736111	121737111	121735111	chr12	121734045	121735169
NM_024766	CAMKMT	chr2	+	44589042	44999731	44588042	44590042	chr2	44588954	44589358
NM_001320147	CAMKV	chr3	-	49895413	49907655	49908655	49906655	chr3	49906737	49907482
NM_001745	CAMLG	chr5	+	134074169	134087850	134073169	134075169	chr5	134074083	134074494
NM_015447	CAMSAP1	chr9	-	138700332	138799005	138800005	138798005	chr9	138798462	138800325
NM_001297707	CAMSAP2	chr1	+	200708685	200829835	200707685	200709685	chr1	200707849	200708948
NM_020902	CAMSAP3	chr19	+	7660787	7683196	7659787	7661787	chr19	7660572	7661594
NM_015215	CAMTA1	chr1	+	6845383	7829766	6844383	6846383	chr1	6844313	6846366
NM_001171168	CAMTA2	chr17	-	4871286	4890665	4891665	4889665	chr17	4890282	4890991
NM_018448	CAND1	chr12	+	67663060	67708472	67662060	67664060	chr12	67663041	67664047
NR_103765	CAND1.11	chr11	+	10329859	10452220	10328859	10330859	chr11	10327013	10329831
NM_001162499	CAND2	chr3	+	12838170	12876313	12837170	12839170	chr3	12837992	12838359
NM_001159773	CANT1	chr17	-	76987797	77005899	77006899	77004899	chr17	77005746	77006106
NM_001024649	CANX	chr5	+	179125929	179158639	179124929	179126929	chr5	179125341	179126340
NM_006367	CAP1	chr1	+	40506254	40538321	40505254	40507254	chr1	40505411	40506703
NM_001256139	CAPG	chr2	-	85621870	85641197	85642197	85640197	chr2	85640969	85641259
NM_005186	CAPN1	chr11	+	64949303	64979477	64948303	64950303	chr11	64948715	64949060
NM_023085	CAPN10	chr2	+	241526132	241538526	241525132	241527132	chr2	241525622	241526835
NM_005632	CAPN15	chr16	+	577855	604636	576855	578855	chr16	576725	577927
NM_001748	CAPN2	chr1	+	223900118	223963720	223899118	223901118	chr1	223899990	223900823
NM_004055	CAPN5	chr11	+	76777991	76837198	76776991	76778991	chr11	76777569	76778453
NM_014296	CAPN7	chr3	+	15247732	15294423	15246732	15248732	chr3	15247446	15248320
NM_001749	CAPNS1	chr19	+	36630827	36641255	36629827	36631827	chr19	36630420	36631142
NM_203364	CAPRIN1	chr11	+	34073229	34120607	34072229	34074229	chr11	34072986	34074703
NM_001286547	CAPS2	chr12	-	75669758	75723836	75724836	75722836	chr12	75723829	75724206
NM_006135	CAPZA1	chr1	+	113162074	113214241	113161074	113163074	chr1	113161591	113162571
NM_006136	CAPZA2	chr7	+	116502562	116559313	116501562	116503562	chr7	116502427	116502920
NM_001206540	CAPZB	chr1	-	19665266	19812135	19813135	19811135	chr1	19811703	19812644
NM_014550	CARD10	chr22	-	37886399	37915210	37916210	37914210	chr22	37914768	37915883
NM_032310	CARD19	chr9	+	95858404	95875577	95857404	95859404	chr9	95857703	95859132
NM_001282911	CARF	chr2	+	203776940	203851208	203775940	203777940	chr2	203776859	203777522
NM_001278264	CARHSP1	chr16	-	8946798	8961285	8962285	8960285	chr16	8962189	8963190
NM_018210	CARKD	chr13	+	111267930	111292342	111266930	111268930	chr13	111267780	111268778
NM_199141	CARM1	chr19	+	10982252	11033448	10981252	10983252	chr19	10981486	10983266
NM_001320497	CARNMT1	chr9	-	77595709	77642067	77643067	77641067	chr9	77642704	77643595
NM_001166222	CARNS1	chr11	+	67183148	67193078	67182148	67184148	chr11	67182965	67183393
NM_001751	CARS	chr11	-	3022151	3078681	3079681	3077681	chr11	3078142	3078984
NM_024537	CARS2	chr13	-	111293756	111358527	111359527	111357527	chr13	111358080	111358894
NM_004291	CARTPT	chr5	+	71014989	71016875	71013989	71015989	chr5	71014917	71015715
NR_117102	CASC11	chr8	-	128712852	128746213	128747213	128745213	chr8	128746250	128746480
NR_015410	CASC15	chr6	+	21666674	22194616	21665674	21667674	chr6	21665715	21666031
NR_026940	CASC2	chr10	+	119806331	119969665	119805331	119807331	chr10	119805825	119806544
NM_177974	CASC4	chr15	+	44580908	44707959	44579908	44581908	chr15	44580804	44581543
NM_170589	CASC5	chr15	+	40886446	40954881	40885446	40887446	chr15	40886396	40886918
NM_022900	CASD1	chr7	+	94139169	94186328	94138169	94140169	chr7	94139031	94139949
NM_003688	CASK	chrX	-	41374188	41782287	41783287	41781287	chrX	41782106	41783258
NM_020764	CASKIN1	chr16	-	2227183	2246465	2247465	2245465	chr16	2245866	2247100
NM_001224	CASP2	chr7	+	142986680	143004789	142985680	142987680	chr7	142985047	142985810
NM_001226	CASP6	chr4	-	110609784	110624629	110625629	110623629	chr4	110623959	110624831
NM_033338	CASP7	chr10	+	115439427	115490668	115438427	115440427	chr10	115439007	115440196
NM_001137668	CASP8AP2	chr6	+	90539618	90584155	90538618	90540618	chr6	90539454	90539954
NM_001229	CASP9	chr1	-	15817895	15850940	15851940	15849940	chr1	15850493	15850699
NM_000388	CASR	chr3	+	121902529	122005344	121901529	121903529	chr3	121902742	121903645
NM_001190442	CAST	chr5	+	95997740	96110385	95996740	95998740	chr5	95997717	95999117
NM_001284213	CAST	chr5	+	96038492	96110385	96037492	96039492	chr5	96038209	96038884
NM_017766	CASZ1	chr1	-	10707262	10856733	10857733	10855733	chr1	10853894	10856964
NM_001752	CAT	chr11	+	34460471	34493607	34459471	34461471	chr11	34460165	34460857
NR_110573	CATIP-AS1	chr2	-	219231387	219232625	219233625	219231625	chr2	219232375	219232892
NM_172095	CATSPER2	chr15	-	43922759	43941039	43942039	43940039	chr15	43940866	43941702
NM_152784	CATSPERD	chr19	+	5720687	5778742	5719687	5721687	chr19	5719624	5720796
NM_021185	CATSPERG	chr19	+	38826442	38861589	38825442	38827442	chr19	38826303	38826573
NM_001172897	CAV1	chr7	+	116166411	116201239	116165411	116167411	chr7	116164703	116166735
NM_001206747	CAV2	chr7	+	116139654	116148595	116138654	116140654	chr7	116139774	116140352
NM_152769	CBARP	chr19	-	1229946	1237990	1238990	1236990	chr19	1236946	1238311
NM_001032999	CBFA2T2	chr20	+	32077927	32237837	32076927	32078927	chr20	32077657	32078469
NM_001755	CBFB	chr16	+	67063049	67134958	67062049	67064049	chr16	67062613	67064012
NM_005188	CBL	chr11	+	119076985	119178859	119075985	119077985	chr11	119076641	119077277
NM_170662	CBLB	chr3	-	105377108	105587887	105588887	105586887	chr3	105587279	105588218
NM_001130852	CBLC	chr19	+	45281125	45303903	45280125	45282125	chr19	45281133	45281355
NR_024199	CBLL1	chr7	+	107384141	107402112	107383141	107385141	chr7	107383657	107385021
NM_004352	CBLN1	chr16	-	49311828	49315742	49316742	49314742	chr16	49314037	49316543
NM_182511	CBLN2	chr18	-	70203914	70211723	70212723	70210723	chr18	70208974	70211790
NM_080617	CBLN4	chr20	-	54572412	54580528	54581528	54579528	chr20	54578603	54580678
NM_001757	CBR1	chr21	+	37442221	37445475	37441221	37443221	chr21	37442140	37442778
NM_001236	CBR3	chr21	+	37507262	37518860	37506262	37508262	chr21	37507198	37508259
NR_038894	CBR3-AS1	chr21	-	37513693	37528606	37529606	37527606	chr21	37528205	37529561
NM_032783	CBR4	chr4	-	169908741	169931468	169932468	169930468	chr4	169930790	169931607
NM_000071	CBS	chr21	-	44473300	44496040	44497040	44495040	chr21	44494624	44496989
NM_001145356	CBWD1	chr9	-	121037	179075	180075	178075	chr9	178851	179249
NM_172003	CBWD2	chr2	+	114195267	114253781	114194267	114196267	chr2	114195165	114195563
NM_201453	CBWD3	chr9	+	70856860	70914951	70855860	70857860	chr9	70856667	70856956
NM_001286835	CBWD5	chr9	-	70432003	70490211	70491211	70489211	chr9	70490059	70490348
NM_001085457	CBWD6	chr9	-	69204537	69262593	69263593	69261593	chr9	69262478	69262767
NM_001127228	CBX1	chr17	-	46147413	46178883	46179883	46177883	chr17	46178149	46178943
NM_032647	CBX2	chr17	+	77751976	77756331	77750976	77752976	chr17	77751378	77751673
NM_007276	CBX3	chr7	+	26240830	26253227	26239830	26241830	chr7	26239418	26242062
NM_003655	CBX4	chr17	-	77806954	77813213	77814213	77812213	chr17	77812016	77812276
NM_014292	CBX6	chr22	-	39257431	39268339	39269339	39267339	chr22	39267539	39269160
NM_175709	CBX7	chr22	-	39526778	39548538	39549538	39547538	chr22	39548102	39548432
NM_020649	CBX8	chr17	-	77768175	77770915	77771915	77769915	chr17	77770672	77778468
NM_015373	CBY1	chr22	+	39052657	39069855	39051657	39053657	chr22	39052054	39053054
NM_017721	CC2D1A	chr19	+	14016955	14041693	14015955	14017955	chr19	14016665	14017435
NM_032449	CC2D1B	chr1	-	52816264	52831877	52832877	52830877	chr1	52831511	52832181
NR_104262	CCAR1	chr10	+	70480900	70552134	70479900	70481900	chr10	70480704	70481598
NR_033902	CCAR2	chr8	+	22462144	22477983	22461144	22463144	chr8	22462092	22462868
NM_133459	CCBE1	chr18	-	57098170	57364644	57365644	57363644	chr18	57363714	57365001
NM_033212	CCDC102A	chr16	-	57546089	57570477	57571477	57569477	chr16	57569848	57570844
NM_001093729	CCDC102B	chr18	+	66382490	66722426	66381490	66383490	chr18	66381934	66382575
NM_001258399	CCDC103	chr17	+	42977079	42981047	42976079	42978079	chr17	42976710	42977118
NM_173482	CCDC105	chr19	+	15121538	15134083	15120538	15122538	chr19	15121590	15122143
NM_013301	CCDC106	chr19	+	56158953	56164526	56157953	56159953	chr19	56159257	56159937
NM_001195217	CCDC107	chr9	+	35658286	35661500	35657286	35659286	chr9	35657752	35658777
NM_017918	CCDC109B	chr4	+	110481354	110608872	110480354	110482354	chr4	110480827	110482060
NM_152549	CCDC112	chr5	-	114602884	114631987	114632987	114630987	chr5	114631986	114632302
NM_001142302	CCDC113	chr16	+	58283839	58317734	58282839	58284839	chr16	58283703	58284084
NM_001284265	CCDC117	chr22	+	29169124	29185289	29168124	29170124	chr22	29168628	29169048
NM_001277074	CCDC12	chr3	-	46963219	47018257	47019257	47017257	chr3	47017879	47018312
NM_001271836	CCDC120	chrX	+	48910960	48927510	48909960	48911960	chrX	48910926	48911514
NM_001136203	CCDC124	chr19	+	18043823	18054794	18042823	18044823	chr19	18043480	18044143
NM_001297697	CCDC125	chr5	-	68576518	68628620	68629620	68627620	chr5	68628422	68628739
NM_138771	CCDC126	chr7	+	23636997	23684327	23635997	23637997	chr7	23636735	23637557
NM_144719	CCDC13	chr3	-	42749873	42814745	42815745	42813745	chr3	42814567	42814893
NM_001320568	CCDC130	chr19	+	13858676	13874112	13857676	13859676	chr19	13858446	13858904
NM_024821	CCDC134	chr22	+	42196625	42222303	42195625	42197625	chr22	42195953	42196961
NM_001201372	CCDC136	chr7	+	128431463	128462187	128430463	128432463	chr7	128430707	128432003
NM_199287	CCDC137	chr17	+	79633760	79640936	79632760	79634760	chr17	79633256	79634230
NM_144978	CCDC138	chr2	+	109403205	109493047	109402205	109404205	chr2	109402907	109403566
NM_022757	CCDC14	chr3	-	123632273	123680255	123681255	123679255	chr3	123679785	123680481
NM_153038	CCDC140	chr2	+	223162865	223169936	223161865	223163865	chr2	223161531	223161919
NM_014695	CCDC144A	chr17	+	16593638	16678313	16592638	16594638	chr17	16592835	16594147
NR_036647	CCDC144B	chr17	-	18441114	18528930	18529930	18527930	chr17	18528376	18528714
NR_023380	CCDC144CP	chr17	+	20224486	20305504	20223486	20225486	chr17	20223749	20225068
NM_001004306	CCDC144NL	chr17	-	20766707	20799453	20800453	20798453	chr17	20798957	20800112
NM_020879	CCDC146	chr7	+	76751933	76924521	76750933	76752933	chr7	76750995	76751394
NM_025004	CCDC15	chr11	+	124824016	124911385	124823016	124825016	chr11	124823793	124824329
NM_001080539	CCDC150	chr2	+	197504355	197597530	197503355	197505355	chr2	197504191	197504558
NM_001143980	CCDC154	chr16	-	1484388	1494490	1495490	1493490	chr16	1493499	1493773
NM_144688	CCDC155	chr19	+	49891474	49921256	49890474	49892474	chr19	49891269	49891604
NM_001318335	CCDC157	chr22	+	30752623	30763085	30751623	30753623	chr22	30752583	30753214
NM_001080503	CCDC159	chr19	+	11457180	11465620	11456180	11458180	chr19	11456744	11457251
NM_001101357	CCDC160	chrX	+	133371076	133379808	133370076	133372076	chrX	133371069	133371718
NM_138493	CCDC167	chr6	-	37450696	37467700	37468700	37466700	chr6	37467395	37467800
NM_001144983	CCDC169	chr13	-	36801178	36871992	36872992	36870992	chr13	36871667	36872059
NM_001114938	CCDC17	chr1	-	46085715	46089731	46090731	46088731	chr1	46088194	46089142
NM_025059	CCDC170	chr6	+	151815174	151942328	151814174	151816174	chr6	151814980	151815527
NM_173550	CCDC171	chr9	+	15553096	15971897	15552096	15554096	chr9	15552733	15553334
NM_016474	CCDC174	chr3	+	14693252	14714166	14692252	14694252	chr3	14692931	14693429
NM_001164399	CCDC175	chr14	-	59971784	60043549	60044549	60042549	chr14	60043242	60043594
NM_001271507	CCDC177	chr14	-	70036530	70041600	70042600	70040600	chr14	70041213	70041662
NM_001308126	CCDC178	chr18	-	30517365	31020045	31021045	31019045	chr18	31020510	31020847
NM_001306076	CCDC18	chr1	+	93646272	93744287	93645272	93647272	chr1	93645432	93646471
NM_020893	CCDC180	chr9	+	100069909	100139577	100068909	100070909	chr9	100069890	100070351
NM_021179	CCDC181	chr1	-	169364107	169396712	169397712	169395712	chr1	169396621	169396869
NM_001013635	CCDC184	chr12	+	48577365	48579709	48576365	48578365	chr12	48577361	48578574
NM_152610	CCDC185	chr1	+	223566714	223568812	223565714	223567714	chr1	223566642	223567268
NM_014008	CCDC22	chrX	+	49091926	49106987	49090926	49092926	chrX	49090327	49090955
NM_152499	CCDC24	chr1	+	44457279	44462198	44456279	44458279	chr1	44457150	44457772
NM_001304529	CCDC25	chr8	-	27590832	27630170	27631170	27629170	chr8	27629753	27630234
NM_015439	CCDC28A	chr6	+	139094656	139114456	139093656	139095656	chr6	139094449	139095009
NM_024296	CCDC28B	chr1	+	32665986	32670991	32664986	32666986	chr1	32666231	32666460
NM_031455	CCDC3	chr10	-	12938624	13043704	13044704	13042704	chr10	13043094	13043781
NM_030771	CCDC34	chr11	-	27360060	27384795	27385795	27383795	chr11	27384359	27384870
NM_001135197	CCDC36	chr3	+	49236932	49295537	49235932	49237932	chr3	49236567	49237328
NM_181426	CCDC39	chr3	-	180331795	180397283	180398283	180396283	chr3	180397104	180397877
NM_001243342	CCDC40	chr17	+	78010430	78064620	78009430	78011430	chr17	78009076	78011084
NM_001158261	CCDC42	chr17	-	8633245	8648154	8649154	8647154	chr17	8649003	8649513
NM_001099225	CCDC43	chr17	-	42754804	42767165	42768165	42766165	chr17	42767006	42767253
NM_178335	CCDC50	chr3	+	191046873	191116459	191045873	191047873	chr3	191046948	191047710
NM_001301107	CCDC53	chr12	-	102406617	102455902	102456902	102454902	chr12	102455420	102455983
NM_198082	CCDC57	chr17	-	80059345	80170689	80171689	80169689	chr17	80170322	80171302
NM_005436	CCDC6	chr10	-	61548505	61666414	61667414	61665414	chr10	61665656	61666794
NM_178499	CCDC60	chr12	+	119772516	119978852	119771516	119773516	chr12	119772353	119772594
NM_207311	CCDC64	chr12	+	120427647	120532299	120426647	120428647	chr12	120426547	120428066
NM_001103175	CCDC64B	chr16	-	3077867	3085542	3086542	3084542	chr16	3085222	3085469
NR_024460	CCDC66	chr3	+	56591183	56655848	56590183	56592183	chr3	56590939	56591223
NM_181645	CCDC67	chr11	+	93063882	93171636	93062882	93064882	chr11	93063598	93064076
NM_025214	CCDC68	chr18	-	52568739	52626739	52627739	52625739	chr18	52626517	52626849
NM_015621	CCDC69	chr5	-	150560612	150603654	150604654	150602654	chr5	150603213	150603753
NM_022903	CCDC71	chr3	-	49199967	49203785	49204785	49202785	chr3	49203285	49203820
NM_175884	CCDC71L	chr7	-	106297210	106301634	106302634	106300634	chr7	106300402	106301573
NM_001258306	CCDC74A	chr2	+	132285406	132291239	132284406	132286406	chr2	132285408	132285992
NM_207310	CCDC74B	chr2	-	130896855	130902707	130903707	130901707	chr2	130902120	130902704
NM_001130148	CCDC77	chr12	+	498515	551806	497515	499515	chr12	498098	498920
NM_032358	CCDC77	chr12	+	510740	551806	509740	511740	chr12	510523	510791
NM_001136505	CCDC79	chr16	-	66788878	66835523	66836523	66834523	chr16	66835271	66835790
NM_032040	CCDC8	chr19	-	46913585	46916919	46917919	46915919	chr19	46916587	46916862
NM_001156474	CCDC81	chr11	+	86085777	86134151	86084777	86086777	chr11	86085693	86086006
NM_173556	CCDC83	chr11	+	85566143	85631063	85565143	85567143	chr11	85565908	85566451
NR_104049	CCDC84	chr11	+	118868842	118886502	118867842	118869842	chr11	118868641	118869204
NM_001080433	CCDC85A	chr2	+	56411257	56613309	56410257	56412257	chr2	56410865	56412539
NM_006848	CCDC85B	chr11	+	65657874	65659106	65656874	65658874	chr11	65657874	65658970
NM_001144995	CCDC85C	chr14	-	99977602	100070727	100071727	100069727	chr14	100069475	100071813
NM_024098	CCDC86	chr11	+	60609428	60618561	60608428	60610428	chr11	60609392	60609786
NM_001254943	CCDC88A	chr2	-	55514977	55647057	55648057	55646057	chr2	55646621	55647329
NM_001080414	CCDC88C	chr14	-	91737666	91884188	91885188	91883188	chr14	91883361	91883566
NM_015603	CCDC9	chr19	+	47759730	47775210	47758730	47760730	chr19	47759648	47761016
NM_021825	CCDC90B	chr11	-	82970134	82997450	82998450	82996450	chr11	82996642	82997536
NM_019044	CCDC93	chr2	-	118673053	118771739	118772739	118770739	chr2	118770859	118771868
NM_018074	CCDC94	chr19	+	4247110	4269085	4246110	4248110	chr19	4246828	4247222
NM_052848	CCDC97	chr19	+	41816093	41830788	41815093	41817093	chr19	41816025	41816350
NM_152638	CCER1	chr12	-	91345991	91348953	91349953	91347953	chr12	91347804	91348096
NM_001174138	CCK	chr3	-	42299315	42305439	42306439	42304439	chr3	42304944	42305311
NM_000729	CCK	chr3	-	42299315	42307687	42308687	42306687	chr3	42306149	42307520
NM_176875	CCKBR	chr11	+	6280903	6293357	6279903	6281903	chr11	6281076	6281307
NM_001301875	CCL28	chr5	-	43379295	43397366	43398366	43396366	chr5	43396897	43397364
NM_001167935	CCM2	chr7	+	45039786	45116069	45038786	45040786	chr7	45039171	45040257
NM_001111047	CCNA1	chr13	+	37005966	37017019	37004966	37006966	chr13	37005581	37006453
NM_001237	CCNA2	chr4	-	122737598	122745088	122746088	122744088	chr4	122744557	122745267
NM_031966	CCNB1	chr5	+	68462836	68474070	68461836	68463836	chr5	68462675	68463214
NM_004701	CCNB2	chr15	+	59397283	59417244	59396283	59398283	chr15	59397270	59397749
NM_005190	CCNC	chr6	-	99990262	100016690	100017690	100015690	chr6	100016069	100016775
NM_053056	CCND1	chr11	+	69455872	69469242	69454872	69456872	chr11	69451136	69458596
NM_001759	CCND2	chr12	+	4382901	4414522	4381901	4383901	chr12	4378366	4382222
NR_125790	CCND2-AS1	chr12	-	4357932	4385350	4386350	4384350	chr12	4383193	4384405
NM_001760	CCND3	chr6	-	41902670	41909586	41910586	41908586	chr6	41908745	41909711
NM_001136017	CCND3	chr6	-	41902670	42016632	42017632	42015632	chr6	42016243	42016731
NM_012142	CCNDBP1	chr15	+	43477465	43489375	43476465	43478465	chr15	43477588	43477816
NM_001238	CCNE1	chr19	+	30302900	30315215	30301900	30303900	chr19	30302295	30302510
NM_057749	CCNE2	chr8	-	95892452	95907482	95908482	95906482	chr8	95906788	95909088
NM_001761	CCNF	chr16	+	2479394	2508859	2478394	2480394	chr16	2478686	2479968
NM_199246	CCNG1	chr5	+	162864576	162872022	162863576	162865576	chr5	162864384	162865007
NM_004354	CCNG2	chr4	+	78078356	78091213	78077356	78079356	chr4	78077995	78079591
NM_001239	CCNH	chr5	-	86690078	86708850	86709850	86707850	chr5	86708296	86708878
NM_006835	CCNI	chr4	-	77969176	77997125	77998125	77996125	chr4	77996421	77997571
NM_001287253	CCNI2	chr5	+	132083136	132090095	132082136	132084136	chr5	132082873	132083911
NM_001134376	CCNJ	chr10	+	97803158	97820625	97802158	97804158	chr10	97802871	97804262
NM_001308173	CCNJL	chr5	-	159678658	159739607	159740607	159738607	chr5	159738781	159739913
NM_001099402	CCNK	chr14	+	99947738	99977852	99946738	99948738	chr14	99946161	99948188
NM_020307	CCNL1	chr3	-	156865344	156878549	156879549	156877549	chr3	156877175	156878364
NR_125348	CCNO	chr5	-	54526980	54528819	54529819	54527819	chr5	54528095	54528404
NR_125346	CCNO	chr5	-	54526980	54529545	54530545	54528545	chr5	54528814	54530163
NM_001240	CCNT1	chr12	-	49082240	49110781	49111781	49109781	chr12	49110055	49110881
NM_001241	CCNT2	chr2	+	135676391	135716915	135675391	135677391	chr2	135675772	135677088
NM_145012	CCNY	chr10	+	35625801	35861598	35624801	35626801	chr10	35625049	35626540
NM_152523	CCNYL1	chr2	+	208576263	208620896	208575263	208577263	chr2	208576001	208577106
NM_014711	CCP110	chr16	+	19535178	19564728	19534178	19536178	chr16	19535074	19535635
NM_005125	CCS	chr11	+	66360689	66373490	66359689	66361689	chr11	66360097	66360834
NM_145257	CCSAP	chr1	-	229456751	229478688	229479688	229477688	chr1	229478014	229478935
NM_001145065	CCSER1	chr4	+	91048683	92523370	91047683	91049683	chr4	91048411	91049682
NM_018999	CCSER2	chr10	+	86088344	86278277	86087344	86089344	chr10	86088395	86088791
NM_006431	CCT2	chr12	+	69979207	69995357	69978207	69980207	chr12	69979065	69979724
NM_001256721	CCT4	chr2	-	62095261	62115806	62116806	62114806	chr2	62115445	62115990
NM_012073	CCT5	chr5	+	10250032	10266524	10249032	10251032	chr5	10249760	10251000
NM_001762	CCT6A	chr7	+	56119377	56131682	56118377	56120377	chr7	56119045	56119963
NR_003110	CCT6P1	chr7	+	65216091	65228662	65215091	65217091	chr7	65215732	65216495
NR_033416	CCT6P3	chr7	+	64498731	64535091	64497731	64499731	chr7	64498577	64498930
NM_001009570	CCT7	chr2	+	73461363	73480150	73460363	73462363	chr2	73460085	73461867
NM_001282909	CCT8	chr21	-	30428642	30446118	30447118	30445118	chr21	30445575	30446255
NM_015622	CCZ1	chr7	+	5938340	5965603	5937340	5939340	chr7	5938173	5938557
NM_198097	CCZ1B	chr7	-	6838565	6865926	6866926	6864926	chr7	6865701	6866094
NM_001159587	CD109	chr6	+	74405807	74538041	74404807	74406807	chr6	74405600	74406021
NM_001174104	CD14	chr5	-	140011312	140013286	140014286	140012286	chr5	140011482	140012739
NM_004357	CD151	chr11	+	832951	838835	831951	833951	chr11	829284	833558
NM_001142403	CD164	chr6	-	109687716	109703762	109704762	109702762	chr6	109702898	109704093
NM_207397	CD164L2	chr1	-	27705589	27709823	27710823	27708823	chr1	27709600	27709831
NM_001766	CD1D	chr1	+	158149736	158156216	158148736	158150736	chr1	158150620	158151503
NM_001318828	CD200	chr3	+	112051793	112081658	112050793	112052793	chr3	112051893	112052406
NM_013230	CD24	chrY	-	21152525	21154800	21155800	21153800	chrY	21154603	21155040
NM_020404	CD248	chr11	-	66081957	66084515	66085515	66083515	chr11	66083572	66083782
NM_001267706	CD274	chr9	+	5450502	5470567	5449502	5451502	chr9	5450409	5450629
NM_001024736	CD276	chr15	+	73976621	74006859	73975621	73977621	chr15	73976559	73977323
NM_012120	CD2AP	chr6	+	47445524	47594996	47444524	47446524	chr6	47445108	47446091
NM_001243646	CD2BP2	chr16	-	30362086	30366255	30367255	30365255	chr16	30366206	30366761
NM_014880	CD302	chr2	-	160625138	160654766	160655766	160653766	chr2	160654229	160654631
NM_001165895	CD320	chr19	-	8367010	8373240	8374240	8372240	chr19	8372597	8373302
NM_001025109	CD34	chr1	-	208059882	208084683	208085683	208083683	chr1	208084098	208084513
NM_001775	CD38	chr4	+	15779887	15854866	15778887	15780887	chr4	15779998	15780729
NM_001297590	CD3EAP	chr19	+	45909466	45914024	45908466	45910466	chr19	45909062	45910124
NM_001250	CD40	chr20	+	44746892	44758384	44745892	44747892	chr20	44746822	44747060
NM_001001392	CD44	chr11	+	35160416	35253949	35159416	35161416	chr11	35160375	35161000
NM_172352	CD46	chr1	+	207925382	207968861	207924382	207926382	chr1	207925171	207925964
NM_001777	CD47	chr3	-	107761940	107809935	107810935	107808935	chr3	107809375	107810543
NM_001114752	CD55	chr1	+	207494816	207534311	207493816	207495816	chr1	207494543	207495364
NM_001779	CD58	chr1	-	117057155	117113715	117114715	117112715	chr1	117112960	117113883
NM_203331	CD59	chr11	-	33724555	33758025	33759025	33757025	chr11	33757476	33758122
NM_001267698	CD63	chr12	-	56119226	56122761	56123761	56121761	chr12	56122017	56123186
NM_001252	CD70	chr19	-	6585849	6591163	6592163	6590163	chr19	6590340	6591072
NM_004356	CD81	chr11	+	2398546	2418649	2397546	2399546	chr11	2398223	2399598
NM_002231	CD82	chr11	+	44587140	44641315	44586140	44588140	chr11	44586602	44587404
NM_004233	CD83	chr6	+	14117864	14137148	14116864	14118864	chr6	14117616	14118206
NM_001768	CD8A	chr2	-	87011727	87018837	87019837	87017837	chr2	87015974	87018182
NM_001145873	CD8A	chr2	-	87011727	87035519	87036519	87034519	chr2	87034658	87034889
NM_001769	CD9	chr12	+	6309481	6347437	6308481	6310481	chr12	6309152	6310392
NM_002414	CD99	chrX	+	2609227	2659350	2608227	2610227	chrX	2608970	2610120
NM_134446	CD99L2	chrX	-	149934808	150067289	150068289	150066289	chrX	150066792	150068172
NR_036439	CDADC1	chr13	+	49822046	49867622	49821046	49823046	chr13	49821925	49822703
NM_138477	CDAN1	chr15	-	43015759	43029417	43030417	43028417	chr15	43028413	43029346
NM_006023	CDC123	chr10	+	12237960	12292589	12236960	12238960	chr10	12237832	12238377
NM_033313	CDC14A	chr1	+	100818022	100950926	100817022	100819022	chr1	100817709	100818899
NM_001077181	CDC14B	chr9	-	99262394	99329203	99330203	99328203	chr9	99328810	99329764
NM_033331	CDC14B	chr9	-	99262394	99382112	99383112	99381112	chr9	99380814	99382236
NR_003595	CDC14C	chr7	+	48964156	48967049	48963156	48965156	chr7	48963967	48964348
NM_001078645	CDC16	chr13	+	115000361	115038150	114999361	115001361	chr13	115000148	115000874
NM_001255	CDC20	chr1	+	43824625	43828873	43823625	43825625	chr1	43824134	43825059
NM_152623	CDC20B	chr5	-	54408798	54469005	54470005	54468005	chr5	54468783	54469324
NM_201567	CDC25A	chr3	-	48198667	48229801	48230801	48228801	chr3	48229077	48230285
NM_001287518	CDC25B	chr20	+	3767418	3786768	3766418	3768418	chr20	3766343	3767636
NM_021873	CDC25B	chr20	+	3776385	3786768	3775385	3777385	chr20	3776198	3776419
NM_022809	CDC25C	chr5	-	137620953	137667566	137668566	137666566	chr5	137667502	137668037
NM_001114091	CDC27	chr17	-	45195062	45266678	45267678	45265678	chr17	45266251	45266974
NM_004359	CDC34	chr19	+	531732	542087	530732	532732	chr19	531114	532896
NM_007065	CDC37	chr19	-	10501808	10514271	10515271	10513271	chr19	10513990	10515616
NM_017913	CDC37L1	chr9	+	4679552	4708398	4678552	4680552	chr9	4679325	4679999
NM_015891	CDC40	chr6	+	110501623	110553422	110500623	110502623	chr6	110500025	110500966
NM_001791	CDC42	chr1	+	22379119	22419436	22378119	22380119	chr1	22379009	22380029
NM_003607	CDC42BPA	chr1	-	227177565	227505826	227506826	227504826	chr1	227505446	227506752
NM_006035	CDC42BPB	chr14	-	103398715	103523742	103524742	103522742	chr14	103522988	103524431
NM_017525	CDC42BPG	chr11	-	64591661	64612041	64613041	64611041	chr11	64611714	64612634
NM_152243	CDC42EP1	chr22	+	37956470	37965410	37955470	37957470	chr22	37956102	37957926
NM_006779	CDC42EP2	chr11	+	65082288	65089900	65081288	65083288	chr11	65081937	65083333
NM_001270436	CDC42EP3	chr2	-	37869024	37899678	37900678	37898678	chr2	37898142	37899830
NM_012121	CDC42EP4	chr17	-	71279762	71308143	71309143	71307143	chr17	71306975	71308682
NM_001038702	CDC42SE2	chr5	+	130599701	130730382	130598701	130600701	chr5	130599335	130600406
NM_001178010	CDC45	chr22	+	19467348	19508135	19466348	19468348	chr22	19466308	19467811
NM_001253	CDC5L	chr6	+	44355250	44418161	44354250	44356250	chr6	44355156	44355778
NM_001254	CDC6	chr17	+	38444145	38459413	38443145	38445145	chr17	38443815	38444152
NM_001134420	CDC7	chr1	+	91966664	91991321	91965664	91967664	chr1	91966263	91966999
NM_024529	CDC73	chr1	+	193091087	193223942	193090087	193092087	chr1	193090728	193091224
NM_001317907	CDCA2	chr8	+	25316446	25365433	25315446	25317446	chr8	25315286	25317028
NM_145701	CDCA4	chr14	-	105475909	105487425	105488425	105486425	chr14	105486611	105487915
NM_031942	CDCA7	chr2	+	174219560	174233718	174218560	174220560	chr2	174219533	174220368
NM_001127371	CDCA7L	chr7	-	21940516	21985542	21986542	21984542	chr7	21985071	21985842
NM_001256875	CDCA8	chr1	+	38158072	38175391	38157072	38159072	chr1	38157295	38158586
NM_178181	CDCP1	chr3	-	45151707	45187914	45188914	45186914	chr3	45187026	45187946
NM_004360	CDH1	chr16	+	68771192	68869445	68770192	68772192	chr16	68771034	68772344
NM_001797	CDH11	chr16	-	64977656	65156040	65157040	65155040	chr16	65154656	65157664
NM_001257	CDH13	chr16	+	82660398	83830215	82659398	82661398	chr16	82660651	82661813
NM_004933	CDH15	chr16	+	89238162	89261900	89237162	89239162	chr16	89237944	89238331
NM_001792	CDH2	chr18	-	25530926	25757410	25758410	25756410	chr18	25755414	25758175
NM_021248	CDH22	chr20	-	44802371	44937137	44938137	44936137	chr20	44935932	44937310
NM_001171930	CDH23	chr10	+	73156690	73492481	73155690	73157690	chr10	73156164	73157954
NM_022478	CDH24	chr14	-	23516269	23526747	23527747	23525747	chr14	23526481	23527360
NM_001793	CDH3	chr16	+	68678738	68732970	68677738	68679738	chr16	68678686	68680149
NM_001794	CDH4	chr20	+	59827481	60515673	59826481	59828481	chr20	59826977	59828978
NM_004932	CDH6	chr5	+	31193761	31329253	31192761	31194761	chr5	31193952	31194419
NM_033646	CDH7	chr18	+	63417487	63549202	63416487	63418487	chr18	63417775	63418640
NM_001796	CDH8	chr16	-	61685914	62070739	62071739	62069739	chr16	62069121	62070634
NM_001171971	CDHR1	chr10	+	85954390	85979376	85953390	85955390	chr10	85954199	85955303
NM_001171976	CDHR2	chr5	+	175969511	176022769	175968511	175970511	chr5	175969749	175971053
NM_031264	CDHR5	chr11	-	616564	625067	626067	624067	chr11	624780	625053
NM_013399	CDIP1	chr16	-	4560676	4588816	4589816	4587816	chr16	4587836	4588890
NR_024370	CDIPT-AS1	chr16	+	29875003	29879374	29874003	29876003	chr16	29873918	29874516
NM_001170407	CDK1	chr10	+	62538211	62546827	62537211	62539211	chr10	62537970	62538862
NR_027703	CDK10	chr16	+	89753075	89762772	89752075	89754075	chr16	89752878	89753684
NM_033489	CDK11B	chr1	-	1570602	1655859	1656859	1654859	chr1	1655395	1656231
NM_016507	CDK12	chr17	+	37617763	37690818	37616763	37618763	chr17	37617531	37618045
NM_031267	CDK13	chr7	+	39989958	40136733	39988958	39990958	chr7	39988922	39991612
NM_001287135	CDK14	chr7	+	90225675	90839905	90224675	90226675	chr7	90225082	90226364
NM_006201	CDK16	chrX	+	47078075	47089394	47077075	47079075	chrX	47077163	47078637
NM_001170464	CDK17	chr12	-	96672038	96794366	96795366	96793366	chr12	96793191	96794530
NM_002596	CDK18	chr1	+	205473683	205501921	205472683	205474683	chr1	205473877	205474109
NM_001798	CDK2	chr12	+	56360552	56366573	56359552	56361552	chr12	56360467	56360909
NM_001170640	CDK20	chr9	-	90581358	90589695	90590695	90588695	chr9	90589209	90589807
NM_001270433	CDK2AP1	chr12	-	123745516	123754781	123755781	123753781	chr12	123754049	123754373
NM_004642	CDK2AP1	chr12	-	123745516	123756687	123757687	123755687	chr12	123755246	123756408
NM_005851	CDK2AP2	chr11	-	67273960	67276199	67277199	67275199	chr11	67275067	67276431
NM_000075	CDK4	chr12	-	58141509	58146230	58147230	58145230	chr12	58145853	58146360
NM_003885	CDK5R1	chr17	+	30814104	30818271	30813104	30815104	chr17	30813177	30815239
NM_003936	CDK5R2	chr2	+	219824349	219826877	219823349	219825349	chr2	219824151	219825864
NM_016408	CDK5RAP1	chr20	-	31946644	31989375	31990375	31988375	chr20	31989144	31989418
NM_001011649	CDK5RAP2	chr9	-	123151146	123342448	123343448	123341448	chr9	123342126	123342513
NM_001278197	CDK5RAP3	chr17	+	46047893	46059152	46046893	46048893	chr17	46048069	46048823
NM_001799	CDK7	chr5	+	68530621	68573257	68529621	68531621	chr5	68530597	68531001
NM_001260	CDK8	chr13	+	26828240	26979373	26827240	26829240	chr13	26827936	26829103
NM_001282236	CDKL1	chr14	-	50798643	50864122	50865122	50863122	chr14	50863088	50863563
NM_003948	CDKL2	chr4	-	76501703	76555721	76556721	76554721	chr4	76555366	76556079
NM_016508	CDKL3	chr5	-	133643691	133702765	133703765	133701765	chr5	133702629	133702905
NM_003159	CDKL5	chrX	+	18443724	18671749	18442724	18444724	chrX	18443120	18444426
NM_001220778	CDKN1A	chr6	+	36646486	36655116	36645486	36647486	chr6	36646244	36648465
NM_004064	CDKN1B	chr12	+	12870203	12875316	12869203	12871203	chr12	12869798	12871248
NM_001122631	CDKN1C	chr11	-	2904447	2906995	2907995	2905995	chr11	2905023	2907024
NM_001195132	CDKN2A	chr9	-	21967750	21975132	21976132	21974132	chr9	21974578	21975306
NM_001317343	CDKN2AIP	chr4	+	184365743	184370218	184364743	184366743	chr4	184365197	184366435
NM_080656	CDKN2AIPNL	chr5	-	133737755	133747598	133748598	133746598	chr5	133747366	133747799
NM_004936	CDKN2B	chr9	-	22002901	22009312	22010312	22008312	chr9	22008657	22009471
NR_003529	CDKN2B-AS1	chr9	+	21994789	22121093	21993789	21995789	chr9	21994101	21995910
NM_001262	CDKN2C	chr1	+	51434366	51440306	51433366	51435366	chr1	51433762	51435505
NM_001800	CDKN2D	chr19	-	10677137	10679631	10680631	10678631	chr19	10679134	10680036
NM_001130851	CDKN3	chr14	+	54863672	54886934	54862672	54864672	chr14	54863423	54864254
NM_001801	CDO1	chr5	-	115140429	115152405	115153405	115151405	chr5	115151348	115152713
NM_001243597	CDON	chr11	-	125826712	125933187	125934187	125932187	chr11	125932082	125933003
NM_207327	CDPF1	chr22	-	46639909	46646193	46647193	46645193	chr22	46645764	46646957
NM_001802	CDR2	chr16	-	22357256	22385938	22386938	22384938	chr16	22385077	22386485
NM_014603	CDR2L	chr17	+	72983726	73001892	72982726	72984726	chr17	72983621	72984591
NM_001263	CDS1	chr4	+	85504056	85572493	85503056	85505056	chr4	85503546	85504893
NM_003818	CDS2	chr20	+	5107406	5178533	5106406	5108406	chr20	5107202	5108086
NM_030928	CDT1	chr16	+	88870185	88875666	88869185	88871185	chr16	88869780	88870592
NM_001282765	CDV3	chr3	+	133293277	133309118	133292277	133294277	chr3	133292203	133292908
NM_001804	CDX1	chr5	+	149546343	149564121	149545343	149547343	chr5	149546027	149546988
NM_001265	CDX2	chr13	-	28536204	28543505	28544505	28542505	chr13	28542221	28543544
NM_005193	CDX4	chrX	+	72667089	72674421	72666089	72668089	chrX	72667157	72667590
NM_004824	CDYL	chr6	+	4776679	4955778	4775679	4777679	chr6	4775131	4777550
NR_026887	CEBPA-AS1	chr19	+	33793762	33795963	33792762	33794762	chr19	33792061	33794944
NM_005194	CEBPB	chr20	+	48807119	48809227	48806119	48808119	chr20	48806598	48809022
NM_005195	CEBPD	chr8	-	48649475	48650726	48651726	48649726	chr8	48649766	48651653
NM_001806	CEBPG	chr19	+	33864574	33873592	33863574	33865574	chr19	33864176	33865010
NR_037879	CEBPZOS	chr2	+	37423634	37431886	37422634	37424634	chr2	37423578	37424361
NR_024483	CECR5-AS1	chr22	+	17640278	17646335	17639278	17641278	chr22	17639481	17640714
NR_015352	CECR7	chr22	+	17517459	17539682	17516459	17518459	chr22	17516913	17518500
NM_006560	CELF1	chr11	-	47487488	47574792	47575792	47573792	chr11	47573911	47574899
NM_006561	CELF2	chr10	+	11059892	11378672	11058892	11060892	chr10	11059442	11060524
NM_001083591	CELF2	chr10	+	11206992	11378672	11205992	11207992	chr10	11207178	11207980
NR_126062	CELF2-AS1	chr10	-	11358795	11386673	11387673	11385673	chr10	11386302	11386875
NM_001025089	CELF4	chr18	-	34823007	35146000	35147000	35145000	chr18	35144907	35147628
NM_001172673	CELF5	chr19	+	3224701	3297073	3223701	3225701	chr19	3224743	3225007
NM_001172684	CELF6	chr15	-	72577067	72612287	72613287	72611287	chr15	72611946	72612802
NM_014246	CELSR1	chr22	-	46756730	46933067	46934067	46932067	chr22	46929317	46934861
NM_001408	CELSR2	chr1	+	109792640	109818378	109791640	109793640	chr1	109791945	109792723
NR_111921	CELSR3-AS1	chr3	+	48701200	48706603	48700200	48702200	chr3	48698335	48701667
NM_001293304	CEMIP	chr15	+	81071683	81244003	81070683	81072683	chr15	81071267	81073220
NM_016564	CEND1	chr11	-	787109	790126	791126	789126	chr11	789871	790133
NM_001042426	CENPA	chr2	+	27008882	27017455	27007882	27009882	chr2	27008760	27009465
NR_026052	CENPBD1P1	chr19	+	59086765	59095762	59085765	59087765	chr19	59086697	59087299
NM_001812	CENPC	chr4	-	68337988	68411256	68412256	68410256	chr4	68410993	68411492
NM_001286734	CENPE	chr4	-	104026962	104119566	104120566	104118566	chr4	104119319	104119663
NM_016343	CENPF	chr1	+	214776531	214837914	214775531	214777531	chr1	214776256	214776935
NM_022909	CENPH	chr5	+	68485374	68506184	68484374	68486374	chr5	68485215	68485577
NM_001318521	CENPI	chrX	+	100353170	100418662	100352170	100354170	chrX	100353009	100353276
NM_018451	CENPJ	chr13	-	25456411	25497027	25498027	25496027	chr13	25496588	25497299
NM_001002876	CENPM	chr22	-	42334724	42343168	42344168	42342168	chr22	42342407	42343278
NM_001270474	CENPN	chr16	+	81040102	81065090	81039102	81041102	chr16	81040134	81041325
NM_001199803	CENPO	chr2	+	25016174	25045245	25015174	25017174	chr2	25015879	25016627
NM_001286969	CENPP	chr9	+	95087749	95377437	95086749	95088749	chr9	95087949	95088606
NM_018132	CENPQ	chr6	+	49431095	49460820	49430095	49432095	chr6	49430934	49431136
NM_024629	CENPU	chr4	-	185615218	185655286	185656286	185654286	chr4	185654505	185655515
NM_181716	CENPV	chr17	-	16245847	16256812	16257812	16255812	chr17	16255618	16257148
NR_033773	CENPVP2	chrX	-	51424145	51425447	51426447	51424447	chrX	51424890	51425822
NR_104462	CENPW	chr6	+	126660934	126804466	126659934	126661934	chr6	126661135	126661387
NM_001199165	CEP112	chr17	-	63631657	64188249	64189249	64187249	chr17	64187712	64188586
NM_001166226	CEP120	chr5	-	122680578	122759286	122760286	122758286	chr5	122758658	122759330
NM_020802	CEP126	chr11	+	101785745	101871796	101784745	101786745	chr11	101785594	101786128
NM_001319229	CEP131	chr17	-	79163392	79196789	79197789	79195789	chr17	79196345	79197419
NM_025009	CEP135	chr4	+	56814973	56899529	56813973	56815973	chr4	56814800	56815511
NM_014985	CEP152	chr15	-	49030134	49103343	49104343	49102343	chr15	49102731	49102938
NM_001286206	CEP162	chr6	-	84833959	84937353	84938353	84936353	chr6	84937116	84937728
NM_014956	CEP164	chr11	+	117198570	117283982	117197570	117199570	chr11	117198423	117198950
NM_001112726	CEP170B	chr14	+	105331649	105363107	105330649	105332649	chr14	105330514	105332186
NM_032142	CEP192	chr18	+	12991360	13125051	12990360	12992360	chr18	12991061	12991696
NM_007186	CEP250	chr20	+	34043222	34099804	34042222	34044222	chr20	34042854	34043585
NM_033395	CEP295	chr11	+	93394815	93463522	93393815	93395815	chr11	93394678	93395273
NM_014810	CEP350	chr1	+	179923907	180084015	179922907	179924907	chr1	179923716	179924419
NM_001257160	CEP41	chr7	-	130058874	130081051	130082051	130080051	chr7	130080527	130081067
NM_001145314	CEP44	chr4	+	175205054	175254531	175204054	175206054	chr4	175204565	175205395
NM_018131	CEP55	chr10	+	95256388	95288849	95255388	95257388	chr10	95256133	95256562
NM_014679	CEP57	chr11	+	95523624	95565857	95522624	95524624	chr11	95522460	95524043
NM_001271853	CEP57L1	chr6	+	109416355	109485115	109415355	109417355	chr6	109415560	109416747
NM_001042384	CEP63	chr3	+	134204574	134293855	134203574	134205574	chr3	134204520	134205439
NM_015147	CEP68	chr2	+	65283494	65314142	65282494	65284494	chr2	65283030	65284169
NM_001288964	CEP70	chr3	-	138213180	138313225	138314225	138312225	chr3	138312980	138313342
NM_018140	CEP72	chr5	+	612404	653666	611404	613404	chr5	611944	612881
NM_001098802	CEP78	chr9	+	80850990	80881983	80849990	80851990	chr9	80850833	80851434
NR_027035	CEP83-AS1	chr12	+	94853778	94856344	94852778	94854778	chr12	94853336	94854307
NM_001281517	CEP85	chr1	+	26560643	26605301	26559643	26561643	chr1	26560449	26561028
NM_001042475	CEP85L	chr6	-	118781934	118973020	118974020	118972020	chr6	118971662	118973137
[truncated: 11,996 more rows]
