# Supplementary material for: Cellular Heterogeneity–Adjusted cLonal Methylation (CHALM) improves prediction of gene expression
Source: Nat Commun. 2021 Jan 15;12:400. doi: 10.1038/s41467-020-20492-7 (PMC7811027; doi:10.1038/s41467-020-20492-7)
Supplement: Supplementary file 5 — Supplementary Data 2 [file 41467_2020_20492_MOESM5_ESM.xlsx]

## Sheet: hypermeth_CGIs_traditional
CGI_chr	CGI_start	CGI_end	Gene_symbol	number_CpG	meth_mean_normal	meth_mean_tumor	dif_meth	p_value	adjusted_p_value
chr5	2748368	2757024	C5orf38	1287	0.067293	0.30234	0.235044	2.1e-156	2.91039e-152
chr5	3594467	3603054	IRX1	1082	0.088262	0.30948	0.221217	1.2e-118	8.3154e-115
chr7	49813008	49815752	VWC2	525	0.031221	0.30142	0.270204	3.1e-93	1.71852e-89
chr7	70596228	70598382	WBSCR17	484	0.041337	0.29386	0.252525	1.2e-84	5.5436e-81
chr18	70533965	70536871	LOC100505797	478	0.044799	0.284	0.239205	4.8e-75	1.90066e-71
chr18	76737005	76741244	SALL3	785	0.050527	0.21523	0.164707	1.6e-72	5.5436e-69
chr4	20253276	20256868	SLIT2	486	0.047053	0.31114	0.264088	2.9e-70	8.93136e-67
chr4	1396291	1401730	NKX1-1	1151	0.079781	0.23427	0.154486	3.6e-70	9.97848e-67
chr1	4713989	4716555	AJAP1	598	0.031564	0.19841	0.166844	4.9e-70	1.23471e-66
chr13	112720564	112723582	SOX1	623	0.080788	0.27247	0.191684	2.3e-59	4.55367e-56
chr19	56988313	56989741	ZNF667-AS1	279	0.058384	0.37065	0.312262	3.1e-56	4.77366e-53
chr7	153583317	153585666	DPP6	363	0.062625	0.32918	0.266556	4.4e-56	6.41891e-53
chr8	38644473	38645760	TACC1	244	0.0084016	0.21132	0.202914	5.1e-56	7.06809e-53
chr12	130387609	130389139	TMEM132D	314	0.049051	0.34456	0.29551	7.3e-56	9.6353e-53
chr10	131761169	131771696	EBF3	1507	0.066717	0.1847	0.117984	8.7e-56	1.09612e-52
chr12	128751041	128753151	TMEM132C	340	0.041076	0.29603	0.254956	2.9e-55	3.49488e-52
chr3	147126988	147128999	ZIC1	343	0.10929	0.39466	0.285362	2.6e-53	2.88267e-50
chr15	27112030	27113479	GABRA5	323	0.037102	0.25165	0.214548	3.2e-52	3.2851e-49
chr19	30015781	30021367	VSTM2B	903	0.040931	0.14594	0.10501	4.3e-52	4.25669e-49
chr18	70208974	70211790	CBLN2	385	0.03366	0.23299	0.199335	1.1e-51	1.05137e-48
chr8	132052203	132054749	ADCY8	374	0.046003	0.26078	0.214778	1.3e-51	1.20111e-48
chr10	106399567	106402812	SORCS3	538	0.033214	0.17157	0.138359	2.2e-51	1.96708e-48
chr18	904578	909574	ADCYAP1	595	0.059405	0.25808	0.198674	5.6e-51	4.85065e-48
chr5	1881924	1887743	CTD-2194D22.4	886	0.049134	0.17571	0.126576	4e-50	3.26094e-47
chr4	187644319	187648253	FAT1	566	0.02974	0.16424	0.134502	2.8e-49	2.15584e-46
chr21	28216558	28218117	ADAMTS1	288	0.017403	0.22922	0.211816	5.7e-49	4.27007e-46
chr10	83633820	83635729	NRG3	347	0.032032	0.19796	0.165931	2e-48	1.45884e-45
chr4	30721204	30724842	PCDH7	634	0.054174	0.21191	0.157737	2.1e-47	1.49251e-44
chr17	59531723	59535254	TBX4	410	0.13051	0.37456	0.244044	1.3e-46	8.78863e-44
chr6	166579973	166583423	T	467	0.041274	0.19887	0.157595	3.2e-45	2.11185e-42
chr2	105468851	105473488	POU3F3	570	0.061716	0.2238	0.162088	5.3e-45	3.4164e-42
chr1	37498377	37500624	GRIK3	483	0.037787	0.17279	0.135004	1.2e-44	7.39147e-42
chr15	83951980	83953930	BNC1	448	0.061531	0.24677	0.185241	2e-44	1.20513e-41
chr21	28337856	28340237	ADAMTS5	324	0.051302	0.26245	0.211148	5.1e-44	2.94504e-41
chr8	139508795	139509774	FAM135B	225	0.044471	0.30243	0.257956	1.1e-43	6.22241e-41
chr1	237205126	237206644	RYR2	304	0.039997	0.28974	0.249747	1.3e-43	7.20668e-41
chr1	248020330	248021252	TRIM58	203	0.033099	0.34015	0.307049	7.4e-43	4.02183e-40
chr20	54578603	54580678	CBLN4	316	0.082434	0.31921	0.236775	1.8e-42	9.59469e-40
chr6	94126272	94129677	EPHA7	401	0.036993	0.21387	0.176875	1.9e-42	9.93664e-40
chr2	5832041	5834208	SOX11	370	0.055497	0.26156	0.206065	4.5e-42	2.30983e-39
chr13	58206526	58208930	PCDH17	422	0.11829	0.35471	0.236417	4.7e-42	2.36863e-39
chr21	34395128	34400245	OLIG2	639	0.051484	0.18293	0.131451	5.5e-42	2.7223e-39
chr10	133109193	133111052	TCERG1L	380	0.050908	0.25649	0.205579	6.1e-42	2.96631e-39
chr1	151810460	151811684	LOC100132111	282	0.080135	0.26793	0.187798	1.3e-41	6.21266e-39
chr20	59826977	59828978	CDH4	542	0.027101	0.13813	0.11103	8.1e-40	3.62122e-37
chr8	4848968	4852635	CSMD1	434	0.049318	0.22231	0.172995	1.1e-39	4.76403e-37
chr2	1746833	1748971	PXDN	293	0.028208	0.20062	0.172416	1.7e-39	7.24932e-37
chr10	129534410	129537366	FOXI2	427	0.10945	0.30566	0.196211	4.3e-39	1.80587e-36
chr14	48143433	48145589	MDGA2	365	0.041515	0.20865	0.167132	7.8e-39	3.22687e-36
chr20	37352130	37357372	SLC32A1	633	0.065657	0.21579	0.150128	1.4e-38	5.70665e-36
chr17	10101034	10102440	GAS7	296	0.034973	0.17758	0.142608	3.2e-38	1.28547e-35
chr13	53419897	53422872	PCDH8	686	0.097637	0.24629	0.148649	4.8e-38	1.87389e-35
chr3	129693127	129694841	TRH	260	0.0627	0.32288	0.260185	4.7e-37	1.71414e-34
chr10	11059442	11060524	CELF2	308	0.020425	0.16024	0.139818	7.7e-37	2.7718e-34
chr5	45695394	45696510	HCN1	205	0.039737	0.32427	0.284532	1.1e-36	3.90895e-34
chr5	92906239	92908875	NR2F1-AS1	312	0.17673	0.41856	0.24183	1.2e-36	4.21033e-34
chr1	240254959	240257063	FMN2	338	0.048506	0.25263	0.204121	1.5e-36	5.19713e-34
chr2	176964062	176965509	HOXD12	219	0.10909	0.40109	0.292	7.1e-36	2.34283e-33
chr11	128562671	128565011	FLI1	275	0.018876	0.16133	0.142455	1.3e-35	4.23922e-33
chr1	111216244	111217937	KCNA3	357	0.12524	0.24813	0.122882	2e-35	6.44605e-33
chr16	86599355	86602649	FOXC2	554	0.064688	0.18546	0.120771	2.3e-35	7.32775e-33
chr18	19744936	19752363	GATA6	1053	0.079183	0.21499	0.135804	5.8e-35	1.82687e-32
chr18	74961556	74963822	GALR1	383	0.054885	0.20994	0.155057	7.9e-35	2.46036e-32
chr1	200842196	200843388	GPR25	246	0.15969	0.43973	0.280041	9.5e-35	2.92579e-32
chr2	115918737	115920765	DPP10	310	0.035558	0.24926	0.2137	2.6e-34	7.74912e-32
chr16	22824616	22826459	HS3ST2	361	0.060194	0.22371	0.163518	6.5e-34	1.85739e-31
chr5	178421225	178422337	GRM6	232	0.10964	0.36067	0.251034	1.6e-33	4.34792e-31
chr9	132382432	132383004	NTMT1	151	0.022874	0.20325	0.180377	1.3e-32	3.36761e-30
chr12	43944719	43946285	ADAMTS20	203	0.060739	0.28629	0.225547	1.4e-32	3.59307e-30
chr3	3840513	3842772	LRRN1	338	0.019382	0.13795	0.118571	3.2e-32	8.06342e-30
chr2	107502353	107504216	ST6GAL2	372	0.033282	0.17063	0.137347	3.3e-32	8.24049e-30
chr7	35292985	35294674	TBX20	260	0.10716	0.36202	0.254858	5e-32	1.23741e-29
chr6	391188	393790	IRF4	450	0.027509	0.1577	0.130187	1.7e-31	4.16996e-29
chr12	130645327	130648988	FZD10	657	0.065253	0.20058	0.135327	2.3e-31	5.59223e-29
chr12	4918273	4919657	KCNA6	231	0.052455	0.26337	0.210918	6.9e-31	1.63465e-28
chr2	45169505	45171884	SIX3	314	0.1022	0.33165	0.229449	9.3e-31	2.18455e-28
chr10	108923780	108924805	SORCS1	231	0.053299	0.23826	0.184961	2.1e-30	4.81056e-28
chr18	67067509	67069168	DOK6	339	0.034091	0.16637	0.132283	3.7e-30	8.33793e-28
chr8	93114056	93115979	RUNX1T1	319	0.022204	0.17066	0.148455	5.2e-30	1.15307e-27
chr5	9544692	9546715	SNHG18	317	0.031057	0.18586	0.154804	1e-29	2.18252e-27
chr10	118030732	118034230	GFRA1	450	0.035424	0.15761	0.122184	1.1e-29	2.38202e-27
chr4	48492117	48493589	ZAR1	318	0.15993	0.36774	0.207808	1.2e-29	2.55858e-27
chr20	24449844	24452037	SYNDIG1	334	0.030488	0.15552	0.125036	1.5e-29	3.17382e-27
chr8	55370170	55372525	SOX17	430	0.072163	0.21599	0.143826	2.2e-29	4.61967e-27
chrX	99661653	99665358	PCDH19	404	0.12298	0.32577	0.20279	3.6e-29	7.44663e-27
chr4	134069162	134070442	PCDH10	157	0.034032	0.22998	0.195949	8.3e-29	1.6671e-26
chr8	41165852	41167140	SFRP1	282	0.046989	0.22397	0.176982	1.1e-28	2.19351e-26
chr7	37955622	37956555	SFRP4	177	0.037672	0.26215	0.224475	1.3e-28	2.55556e-26
chr14	52734207	52735486	PTGDR	209	0.028938	0.20537	0.176431	1.5e-28	2.92796e-26
chr5	5139441	5140941	ADAMTS16	273	0.082846	0.27264	0.189791	5e-28	9.36419e-26
chr16	65154656	65157664	CDH11	371	0.037889	0.17104	0.133151	1.1e-27	1.9928e-25
chr4	44449386	44451133	KCTD8	366	0.02947	0.17557	0.146096	1.1e-27	1.9928e-25
chr8	57025546	57026543	MOS	140	0.054043	0.3014	0.247357	3.9e-27	6.84178e-25
chr5	178367620	178368725	ZNF454	151	0.071238	0.32051	0.249272	5.1e-27	8.89068e-25
chr2	14772377	14775809	FAM84A	508	0.051848	0.15821	0.106364	5.7e-27	9.87454e-25
chr18	32073444	32074292	DTNA	211	0.020351	0.1541	0.133749	5.9e-27	1.01575e-24
chr10	23480697	23482455	PTF1A	400	0.041447	0.15414	0.112695	7.5e-26	1.18116e-23
chr16	49314037	49316543	CBLN1	423	0.049972	0.17304	0.123071	8e-26	1.25279e-23
chr19	37095680	37096589	ZNF382	134	0.029269	0.27504	0.245769	2e-25	3.02929e-23
chr20	26188638	26190348	MIR663A	366	0.10189	0.26758	0.165683	2.2e-25	3.29619e-23
chr18	44772992	44775577	SKOR2	529	0.088157	0.23641	0.148253	2.6e-25	3.87456e-23
chr3	147138916	147139564	LOC440982	111	0.10625	0.46234	0.35609	3.1e-25	4.54634e-23
chr5	16179064	16180420	MARCH11	273	0.085828	0.26148	0.175648	4.4e-25	6.3853e-23
chr17	68164913	68165720	KCNJ2	160	0.0095187	0.1672	0.157681	4.5e-25	6.49641e-23
chr5	175487567	175488430	LOC100996385	144	0.065444	0.33644	0.271	4.6e-25	6.60636e-23
chr8	24812946	24814299	NEFL	243	0.028984	0.16146	0.132477	5.7e-25	8.14395e-23
chr9	16870123	16872020	BNC2	214	0.022692	0.18757	0.164879	7.4e-25	1.0465e-22
chr7	136553854	136556194	CHRM2	253	0.046798	0.2212	0.174399	1.2e-24	1.65481e-22
chr5	110074605	110075223	SLC25A46	112	0.0039821	0.19952	0.195536	1.8e-24	2.46992e-22
chr10	26222921	26224022	MYO3A	153	0.037235	0.23986	0.202627	2.3e-24	3.06497e-22
chr19	57049675	57050646	ZFP28	150	0.020853	0.23719	0.216333	3e-24	3.94095e-22
chr16	62069121	62070634	CDH8	219	0.050881	0.219	0.168114	4.1e-24	5.28576e-22
chr7	158936507	158938492	VIPR2	278	0.048727	0.18672	0.137996	4.4e-24	5.62024e-22
chrX	142721410	142722958	SLITRK4	152	0.03525	0.31416	0.278908	6.1e-24	7.68545e-22
chr11	7272757	7274235	SYT9	261	0.043027	0.1958	0.152778	6.7e-24	8.36534e-22
chr10	26504383	26507434	GAD2	401	0.045596	0.16513	0.119539	7.4e-24	9.1979e-22
chr10	48438411	48439320	GDF10	227	0.044815	0.18022	0.135401	7.5e-24	9.28058e-22
chr1	50513644	50514320	ELAVL4	126	0.073873	0.37693	0.303056	2.1e-23	2.51982e-21
chr14	24779874	24780932	LTB4R2	215	0.076819	0.21506	0.138237	2.2e-23	2.62843e-21
chr1	219347109	219347572	LYPLAL1	81	0.0064321	0.23457	0.228136	2.7e-23	3.21196e-21
chr5	135527056	135528978	LOC389332	325	0.10308	0.23914	0.136058	5.2e-23	6.05603e-21
chr22	38476836	38478839	SLC16A8	323	0.087207	0.19156	0.104356	7.5e-23	8.62593e-21
chr12	65218245	65219143	TBC1D30	157	0.027803	0.22012	0.192318	8.3e-23	9.39018e-21
chr19	45260352	45261809	MIR8085	185	0.47809	0.75921	0.281124	1.2e-22	1.33581e-20
chr10	20104451	20106105	PLXDC2	246	0.023898	0.14111	0.117211	2e-22	2.17396e-20
chr12	129337870	129338653	GLT1D1	173	0.034416	0.23542	0.201	2.6e-22	2.80416e-20
chr18	63417775	63418640	CDH7	163	0.060503	0.26168	0.201178	3.4e-22	3.63866e-20
chr20	21686199	21687689	PAX1	265	0.04943	0.20334	0.153913	3.4e-22	3.63866e-20
chr3	44596535	44597018	ZKSCAN7	122	0.014361	0.20413	0.18977	3.5e-22	3.73127e-20
chr1	2706025	2706961	TTC34	216	0.1211	0.33703	0.215935	4.1e-22	4.33755e-20
chr14	96342209	96343570	TUNAR	289	0.036405	0.13747	0.101062	6e-22	6.22876e-20
chr12	108168986	108169570	ASCL4	144	0.052653	0.26037	0.207715	6.2e-22	6.41237e-20
chr12	33591763	33593050	SYT10	199	0.064668	0.24776	0.183095	8.9e-22	9.10296e-20
chr1	229567206	229570684	ACTA1	475	0.097215	0.23146	0.134244	9.8e-22	9.91374e-20
chr19	37406931	37407463	ZNF568	82	0.0064024	0.30171	0.295305	1.4e-21	1.40091e-19
chr1	158150620	158151503	CD1D	120	0.038183	0.22507	0.186883	1.7e-21	1.68288e-19
chr1	19600249	19600942	AKR7L	140	0.18953	0.47299	0.283464	2.1e-21	2.06411e-19
chr19	57078365	57079301	ZNF470	124	0.019427	0.22872	0.20929	2.3e-21	2.2527e-19
chr12	5018585	5021171	KCNA1	355	0.12312	0.23796	0.114837	2.6e-21	2.52866e-19
chr4	147559205	147561901	POU4F2	338	0.064228	0.21378	0.149553	2.7e-21	2.60762e-19
chr7	37487354	37488672	ELMO1	202	0.012663	0.12653	0.113871	4.3e-21	4.05399e-19
chr14	38724254	38725537	CLEC14A	221	0.072357	0.23266	0.160303	4.7e-21	4.40117e-19
chr7	27179062	27179511	HOXA-AS3	68	0.36687	0.78988	0.423015	6e-21	5.56214e-19
chr15	95869955	95870322	LINC01197	101	0.14789	0.47437	0.326475	8.7e-21	7.90645e-19
chr6	27100174	27101124	HIST1H2AG	144	0.034431	0.25355	0.219118	8.9e-21	8.06177e-19
chr2	45510	46559	FAM110C	258	0.056516	0.20135	0.144833	9.4e-21	8.45939e-19
chr4	174450046	174451469	HAND2-AS1	251	0.053538	0.2171	0.163562	1e-20	8.97023e-19
chr16	10273943	10277424	GRIN2A	496	0.083518	0.18359	0.100071	1.2e-20	1.06608e-18
chr2	114034594	114036041	PAX8	251	0.14695	0.35199	0.20504	1.2e-20	1.06608e-18
chrX	136647526	136650178	ZIC3	339	0.078737	0.23577	0.157032	1.5e-20	1.31158e-18
chr6	26020671	26021125	HIST1H4A	80	0.017525	0.30211	0.284587	1.8e-20	1.56894e-18
chr10	18429125	18430234	CACNB2	171	0.024982	0.15915	0.134164	1.9e-20	1.63553e-18
chr16	25702955	25704631	HS3ST4	281	0.023786	0.14275	0.118968	1.9e-20	1.63553e-18
chr3	6902823	6903516	GRM7	144	0.056312	0.27463	0.218313	1.9e-20	1.63553e-18
chr6	26045644	26046033	HIST1H3C	75	0.024707	0.30115	0.27644	1.9e-20	1.63553e-18
chr19	57018743	57019506	ZNF471	144	0.055299	0.30322	0.247917	2e-20	1.71099e-18
chr8	57358126	57359415	LOC101929415	230	0.056822	0.209	0.152178	2e-20	1.71099e-18
chr3	62357639	62359774	FEZF2	298	0.054795	0.18603	0.131235	2.1e-20	1.79101e-18
chr3	147108511	147111703	ZIC4	356	0.1027	0.23179	0.129096	2.2e-20	1.87054e-18
chr14	101192851	101193499	DLK1	148	0.053081	0.24603	0.192946	2.3e-20	1.94958e-18
chr14	37126786	37128274	PAX9	190	0.086684	0.26919	0.182511	2.4e-20	2.02198e-18
chr18	57363714	57365001	CCBE1	187	0.044658	0.22737	0.182711	2.7e-20	2.26098e-18
chr22	17081936	17082595	TPTEP1	131	0.052901	0.25429	0.201389	3.7e-20	3.05228e-18
chr15	88799522	88801017	NTRK3	178	0.019253	0.16928	0.150028	4.6e-20	3.75008e-18
chr15	27215951	27216856	GABRG3	200	0.070795	0.22666	0.15586	5.1e-20	4.13339e-18
chr5	178487146	178487921	ZNF354C	133	0.040827	0.2538	0.212977	5.1e-20	4.13339e-18
chr11	13984066	13986349	SPON1	394	0.046388	0.15001	0.103619	5.2e-20	4.20215e-18
chr1	18434105	18434813	IGSF21	142	0.037366	0.22297	0.185606	6.8e-20	5.46326e-18
chr19	58094739	58095764	ZIK1	165	0.076691	0.29781	0.221115	7.9e-20	6.2923e-18
chr19	50554012	50554492	FLJ26850	81	0.010309	0.24864	0.238333	8.3e-20	6.57313e-18
chr2	80529677	80530846	LRRTM1	196	0.075286	0.26556	0.190276	1.3e-19	1.00652e-17
chr22	33453892	33454505	SYN3	154	0.019708	0.17582	0.156117	1.3e-19	1.00652e-17
chr4	206377	206892	ZNF876P	97	0.12659	0.41516	0.288577	1.5e-19	1.15492e-17
chr11	62476770	62477481	BSCL2	73	0.020534	0.33499	0.314452	1.7e-19	1.29452e-17
chr19	12305552	12306304	LOC100289333	130	0.062477	0.32818	0.2657	2e-19	1.50641e-17
chr5	42992033	42992955	FLJ32255	134	0.050254	0.24981	0.199552	2.2e-19	1.65256e-17
chr11	104034536	104035058	PDGFD	92	0.028272	0.24734	0.219065	2.5e-19	1.86277e-17
chr5	178450630	178451216	ZNF879	126	0.01769	0.19306	0.175373	2.5e-19	1.86277e-17
chr2	137522460	137523696	THSD7B	204	0.036186	0.20334	0.167152	2.7e-19	1.99039e-17
chr12	115120774	115122945	TBX3	230	0.043891	0.18948	0.145587	3.2e-19	2.33415e-17
chr10	102279162	102279730	SEC31B	121	0.20218	0.5306	0.328421	4.5e-19	3.22302e-17
chr14	51338712	51339146	ABHD12B	122	0.094434	0.25564	0.161205	4.8e-19	3.42903e-17
chr6	27858166	27858564	HIST1H3J	76	0.071645	0.4405	0.368855	5.1e-19	3.62466e-17
chr5	33936168	33938309	RXFP3	321	0.17099	0.37685	0.20586	6.4e-19	4.49102e-17
chr14	74706188	74708192	VSX2	369	0.069932	0.17862	0.108688	6.6e-19	4.59645e-17
chr19	58951214	58952250	ZNF132	151	0.095934	0.37357	0.277636	1.2e-18	8.13242e-17
chr8	65281903	65283043	LOC102724623	220	0.053059	0.19631	0.143255	1.2e-18	8.13242e-17
chrX	102000689	102001558	BHLHB9	90	0.054811	0.33354	0.278733	1.2e-18	8.13242e-17
chr17	1173535	1174733	BHLHA9	252	0.10907	0.22718	0.118115	1.5e-18	1.00671e-16
chr9	21974578	21975306	CDKN2A	74	0.015568	0.25453	0.238959	1.6e-18	1.06865e-16
chr7	54609734	54610140	VSTM2A	91	0.049429	0.30945	0.260022	1.7e-18	1.12999e-16
chr18	44336183	44337110	ST8SIA5	205	0.030005	0.18713	0.157127	2.7e-18	1.76091e-16
chr3	73673230	73674375	PDZRN3-AS1	292	0.063205	0.19137	0.128164	3.1e-18	2.00293e-16
chr2	108602824	108603467	SLC5A7	108	0.065667	0.33068	0.265009	4e-18	2.55465e-16
chr8	22960384	22960927	TNFRSF10C	96	0.03326	0.25188	0.218615	5.1e-18	3.21277e-16
chr5	177433281	177434067	FAM153C	117	0.04694	0.25544	0.208504	5.7e-18	3.57449e-16
chr12	41582155	41582975	PDZRN4	154	0.043896	0.22265	0.178753	7e-18	4.32129e-16
chr5	15500076	15500923	FBXL7	211	0.03227	0.14082	0.10855	7.8e-18	4.76212e-16
chr2	96990857	96991283	ITPRIPL1	79	0.014734	0.1741	0.159367	8.3e-18	5.04516e-16
chr10	25463756	25465639	GPR158	306	0.054075	0.17071	0.116631	1.1e-17	6.57108e-16
chr2	214148957	214149426	SPAG16	86	0.010233	0.21113	0.200895	1.6e-17	9.45603e-16
chr19	58238585	58239028	ZNF671	82	0.026085	0.25837	0.23228	2.4e-17	1.39755e-15
chr17	50235175	50236466	CA10	190	0.054063	0.21137	0.157305	2.6e-17	1.50767e-15
chr2	27529083	27531465	UCN	336	0.22129	0.42708	0.205783	8.6e-17	4.79627e-15
chr6	26188997	26189295	HIST1H4D	60	0.018883	0.3648	0.345917	8.8e-17	4.89796e-15
chr8	19796843	19798006	LPL	213	0.024728	0.14512	0.120394	1.1e-16	5.99014e-15
chr11	8615397	8615889	STK33	110	0.018873	0.14118	0.122309	1.2e-16	6.49641e-15
chr6	134210639	134211218	TCF21	92	0.06675	0.37507	0.308315	1.5e-16	8.05756e-15
chr10	135341255	135342561	CYP2E1	235	0.26915	0.42869	0.15954	1.8e-16	9.59469e-15
chr5	145718289	145720095	POU4F3	237	0.079954	0.26706	0.18711	2.1e-16	1.11509e-14
chr19	57154197	57155015	SMIM17	102	0.12715	0.42922	0.302069	2.2e-16	1.16152e-14
chr10	128076155	128077482	ADAM12	284	0.057088	0.15957	0.102482	2.4e-16	1.2623e-14
chr13	53313127	53314045	LECT1	140	0.059321	0.24341	0.184093	2.5e-16	1.31241e-14
chr4	187476279	187476844	MTNR1A	148	0.08523	0.26368	0.178453	3e-16	1.56599e-14
chr11	17740789	17743779	MYOD1	431	0.06268	0.16345	0.100773	3.1e-16	1.61515e-14
chr13	100649322	100650388	LINC00554	155	0.18165	0.39259	0.210935	3.2e-16	1.661e-14
chr2	3750828	3751927	DCDC2C	221	0.14116	0.33025	0.18909	3.3e-16	1.70971e-14
chr11	113345068	113346328	DRD2	225	0.047876	0.17432	0.126444	3.4e-16	1.74845e-14
chr2	233251361	233253414	ECEL1P2	347	0.34759	0.50593	0.158346	3.4e-16	1.74845e-14
chr2	54086776	54087266	GPR75-ASB3	75	0.43916	0.81899	0.379827	3.4e-16	1.74845e-14
chr19	58220189	58220517	ZNF154	57	0.02814	0.29839	0.270246	3.5e-16	1.79654e-14
chr19	36246328	36247982	HSPB6	194	0.26534	0.4784	0.213062	4e-16	2.04184e-14
chr6	78172231	78174088	HTR1B	247	0.044032	0.18101	0.136976	4.1e-16	2.08139e-14
chrX	151806233	151806947	GABRQ	91	0.031835	0.24691	0.215077	4.5e-16	2.28027e-14
chr5	176827081	176827754	PFN3	163	0.27214	0.55276	0.28062	5.6e-16	2.81707e-14
chr14	57274607	57276840	OTX2	259	0.1103	0.25999	0.149691	5.7e-16	2.85701e-14
chr8	15094237	15095168	SGCZ	143	0.044734	0.1546	0.109867	6.2e-16	3.09086e-14
chrX	21391835	21393408	CNKSR2	167	0.016982	0.16597	0.148988	6.3e-16	3.13507e-14
chr1	156611639	156612447	BCAN	119	0.047445	0.27665	0.229202	6.9e-16	3.40917e-14
chr19	57182887	57183375	ZNF835	91	0.039319	0.2806	0.241286	7.1e-16	3.50174e-14
chr1	182921819	182922644	SHCBP1L	141	0.28979	0.53716	0.247362	7.5e-16	3.6859e-14
chr6	6002471	6005125	NRN1	341	0.1333	0.28488	0.151584	8.6e-16	4.19674e-14
chr20	25128764	25129610	LOC284798	98	0.16811	0.46339	0.295276	1.1e-15	5.34909e-14
chr2	124782252	124783255	CNTNAP5	121	0.069595	0.30103	0.231438	1.3e-15	6.24496e-14
chr10	52750956	52751765	PRKG1	135	0.013896	0.15529	0.141393	1.4e-15	6.65612e-14
chr19	57106575	57106896	ZNF71	72	0.0083611	0.19246	0.184097	1.4e-15	6.65612e-14
chrX	64254408	64255291	ZC4H2	76	0.010447	0.17475	0.164303	1.6e-15	7.59397e-14
chr2	50574045	50574817	NRXN1	129	0.052806	0.27426	0.22145	2e-15	9.38003e-14
chr5	76932317	76933523	OTP	150	0.10835	0.32006	0.211713	2.2e-15	1.02315e-13
chr5	78365298	78365711	BHMT2	100	0.06911	0.33885	0.26974	2.4e-15	1.10872e-13
chr8	109094485	109095849	RSPO2	194	0.036407	0.15969	0.123284	3e-15	1.36766e-13
chr14	24803678	24804353	ADCY4	88	0.03942	0.2046	0.165182	3.1e-15	1.40862e-13
chr21	31311386	31312106	GRIK1	115	0.053565	0.21951	0.165948	3.1e-15	1.40862e-13
chr6	150284682	150286515	ULBP1	271	0.027107	0.14597	0.118867	3.5e-15	1.58002e-13
chr12	6664425	6665336	IFFO1	145	0.14074	0.32596	0.185214	3.6e-15	1.62252e-13
chr4	165304328	165305177	MARCH1	136	0.058007	0.27863	0.220625	4.3e-15	1.92238e-13
chr11	8190226	8190671	RIC3	88	0.033011	0.26563	0.232614	4.6e-15	2.04988e-13
chr8	16884363	16885339	MICU3	202	0.023748	0.15061	0.126861	6.1e-15	2.65849e-13
chr5	28927605	28928637	LSP1P3	178	0.20497	0.40011	0.195135	6.4e-15	2.77614e-13
chr6	108485671	108490539	NR2E1	585	0.089313	0.19506	0.10575	6.4e-15	2.77614e-13
chrX	139585867	139588578	SOX3	350	0.069246	0.19092	0.121674	7.4e-15	3.18499e-13
chr19	52390841	52391368	ZNF649-AS1	72	0.15358	0.49617	0.342583	7.5e-15	3.21803e-13
chrX	144899363	144900266	SLITRK2	127	0.025354	0.18696	0.161606	7.5e-15	3.21803e-13
chr7	27182613	27185562	HOXA5	414	0.30186	0.45395	0.152089	8.7e-15	3.70995e-13
chr4	682724	683079	MFSD7	84	0.042643	0.262	0.219357	1e-14	4.1997e-13
chr1	46668821	46669258	LURAP1	78	0.022167	0.24387	0.221705	1.1e-14	4.60571e-13
chr19	58446336	58446800	ZNF418	72	0.023764	0.29868	0.274917	1.3e-14	5.39422e-13
chr5	76249435	76250528	CRHBP	194	0.039716	0.15269	0.112974	1.3e-14	5.39422e-13
chr8	23562475	23565175	NKX2-6	300	0.095423	0.24099	0.14557	1.3e-14	5.39422e-13
chr17	46669434	46669811	HOXB-AS3	54	0.071852	0.4638	0.391944	1.5e-14	6.15956e-13
chr6	137814355	137815202	OLIG3	138	0.092072	0.27836	0.186283	1.6e-14	6.56047e-13
chr5	140810494	140812617	PCDHGA12	285	0.30616	0.50916	0.202996	1.7e-14	6.96021e-13
chr10	102495116	102495613	PAX2	78	0.049513	0.25045	0.200936	1.8e-14	7.34792e-13
chr22	30642437	30642671	LIF	73	0.009137	0.17668	0.167548	2.3e-14	9.30677e-13
chr6	62995855	62996228	KHDRBS2	76	0.035368	0.27038	0.235013	2.3e-14	9.30677e-13
chr18	31802358	31803792	NOL4	197	0.043239	0.15007	0.106832	2.5e-14	1.00137e-12
chr21	44782248	44782601	TCONS_00029157	59	0.15827	0.39254	0.234271	2.9e-14	1.15992e-12
chr19	12203028	12203503	ZNF788	80	0.01185	0.21089	0.199038	3.1e-14	1.23457e-12
chr5	92923487	92924497	MIR548AO	203	0.1588	0.31719	0.158394	3.7e-14	1.46092e-12
chrX	74742765	74743117	ZDHHC15	55	0.0089636	0.22316	0.2142	4.1e-14	1.60514e-12
chr11	130318234	130320198	ADAMTS15	334	0.043509	0.15178	0.108272	4.4e-14	1.70811e-12
chr3	38080628	38081187	DLEC1	99	0.050869	0.19903	0.148162	4.4e-14	1.70811e-12
chrX	138285888	138287622	FGF13	146	0.011315	0.14745	0.13613	4.8e-14	1.85301e-12
chr18	55019707	55021605	ST8SIA3	209	0.079057	0.23822	0.159158	5.2e-14	2.00186e-12
chr8	79428433	79428754	PKIA	84	0.0085476	0.1741	0.165548	5.4e-14	2.07597e-12
chr8	110986113	110986983	KCNV1	151	0.043185	0.17242	0.129238	5.8e-14	2.21744e-12
chr12	114845861	114847650	TBX5-AS1	210	0.065029	0.22918	0.164148	5.9e-14	2.25256e-12
chr19	52074311	52074536	ZNF175	38	0.0037895	0.35066	0.346868	6.6e-14	2.50601e-12
chr10	15761423	15762101	ITGA8	143	0.020853	0.19358	0.172727	7.8e-14	2.93751e-12
chr7	123172732	123173231	IQUB	57	0.022912	0.21475	0.191842	7.8e-14	2.93751e-12
chr9	23820691	23822135	ELAVL2	317	0.065183	0.17209	0.106902	9e-14	3.37111e-12
chr5	40679502	40682081	PTGER4	308	0.053455	0.19043	0.136977	9.3e-14	3.47878e-12
chr1	165324191	165326328	LMX1A	341	0.061481	0.18521	0.123724	1.2e-13	4.41721e-12
chr9	40791772	40792212	ZNF658	73	0.010041	0.18184	0.171795	1.2e-13	4.41721e-12
chr2	113341684	113342453	CHCHD5	89	0.013697	0.13104	0.117348	1.3e-13	4.77264e-12
chr8	77594255	77594860	ZFHX4	108	0.043343	0.19845	0.155111	1.4e-13	5.10595e-12
chrX	21674018	21677066	KLHL34	292	0.32688	0.52129	0.194404	1.4e-13	5.10595e-12
chr17	33814234	33814947	SLFN12L	87	0.013816	0.18455	0.170736	1.5e-13	5.44202e-12
chr18	14747516	14748231	ANKRD30B	111	0.24771	0.52005	0.272342	1.5e-13	5.44202e-12
chr19	11689417	11689768	ACP5	70	0.060943	0.23856	0.177614	1.7e-13	6.11956e-12
chr18	31020510	31020847	CCDC178	103	0.042175	0.18354	0.141369	1.8e-13	6.45439e-12
chr19	28284528	28285129	LOC101927151	83	0.020277	0.20247	0.182193	1.9e-13	6.79538e-12
chr11	92702789	92703434	MTNR1B	111	0.17141	0.3872	0.215793	2e-13	7.14381e-12
chr4	154709512	154710827	SFRP2	181	0.05679	0.16367	0.106884	2.1e-13	7.49135e-12
chr19	56904636	56905355	ZNF582-AS1	126	0.042214	0.19575	0.153532	2.2e-13	7.7979e-12
chr22	19709081	19712106	GP1BB	509	0.32941	0.46673	0.137324	2.2e-13	7.7979e-12
chr6	26184036	26184336	HIST1H2BE	49	0.020224	0.35345	0.333224	2.2e-13	7.7979e-12
chr11	24518224	24518738	LUZP2	96	0.070125	0.23758	0.167458	2.3e-13	8.14194e-12
chr12	113908887	113910681	LHX5-AS1	241	0.036224	0.13636	0.100137	2.4e-13	8.47429e-12
chr6	50787286	50788091	TFAP2B	105	0.056971	0.25489	0.197914	2.6e-13	9.14553e-12
chr9	122131086	122132214	BRINP1	176	0.044449	0.17323	0.128784	2.6e-13	9.14553e-12
chr16	86612188	86613821	FOXL1	270	0.11308	0.23303	0.119952	2.8e-13	9.78694e-12
chr4	102711829	102712199	BANK1	52	0.018192	0.22552	0.207327	2.8e-13	9.78694e-12
chr8	65290108	65290946	MIR124-2	90	0.0698	0.2836	0.2138	2.8e-13	9.78694e-12
chr6	166401526	166402659	LINC00602	156	0.032744	0.19374	0.161	2.9e-13	1.00983e-11
chr6	55443732	55444092	HMGCLL1	56	0.049893	0.33727	0.287375	2.9e-13	1.00983e-11
chr11	63258378	63258804	HRASLS5	69	0.021899	0.24742	0.225522	3.3e-13	1.1391e-11
chr7	4901336	4901753	PAPOLB	90	0.22662	0.52357	0.296944	3.3e-13	1.1391e-11
chr9	132082871	132083582	C9orf106	76	0.095079	0.27813	0.183053	3.3e-13	1.1391e-11
chr9	70917888	70919111	FOXD4L3	187	0.12086	0.2787	0.15784	3.4e-13	1.17215e-11
chr21	42218489	42219222	DSCAM	134	0.068291	0.2052	0.13691	3.6e-13	1.23956e-11
chr15	84322322	84323771	ADAMTSL3	307	0.061622	0.18353	0.121909	4.1e-13	1.3944e-11
chr1	34642382	34643024	C1orf94	119	0.088639	0.30497	0.216328	4.8e-13	1.6245e-11
chr11	70508328	70508617	SHANK2	57	0.10595	0.39053	0.284579	5.7e-13	1.90582e-11
chr7	24323558	24325080	NPY	203	0.0473	0.19284	0.145542	5.7e-13	1.90582e-11
chr6	123317164	123317753	CLVS2	96	0.036479	0.22715	0.190667	6.4e-13	2.12959e-11
chr11	49229717	49230040	FOLH1	68	0.087441	0.33066	0.243221	6.6e-13	2.19088e-11
chr14	60975732	60978180	SIX6	323	0.073613	0.17383	0.100214	6.6e-13	2.19088e-11
chr7	127880750	127881375	LEP	118	0.24911	0.52863	0.279517	6.9e-13	2.285e-11
chr5	50678632	50679375	ISL1	143	0.059853	0.18447	0.124615	7.6e-13	2.51081e-11
chr19	58399945	58400276	ZNF814	50	0.02826	0.31826	0.29	7.9e-13	2.59753e-11
chr3	35680509	35681628	ARPP21	163	0.067049	0.19446	0.127411	8.1e-13	2.65385e-11
chr17	41363727	41364273	TMEM106A	59	0.014136	0.29449	0.280356	9.2e-13	2.98601e-11
chr1	1474962	1475220	TMEM240	60	0.16518	0.41112	0.245933	9.9e-13	3.18709e-11
chr10	22634000	22634862	SPAG6	194	0.10599	0.2723	0.166314	1e-12	3.2081e-11
chr10	1778784	1780018	ADARB2	156	0.018308	0.12509	0.106782	1.2e-12	3.8144e-11
chr19	9473589	9474001	ZNF177	62	0.065355	0.33184	0.266484	1.2e-12	3.8144e-11
chr21	22369423	22370582	NCAM2	170	0.046953	0.2002	0.153247	1.5e-12	4.70861e-11
chr7	27143181	27143479	HOXA2	44	0.235	0.69211	0.457114	1.7e-12	5.3004e-11
chr9	35791584	35791924	NPR2	67	0.085522	0.37243	0.28691	1.7e-12	5.3004e-11
chrX	51075272	51076331	NUDT10	117	0.019359	0.14912	0.129761	1.9e-12	5.88427e-11
chr19	9608804	9609343	ZNF560	63	0.076333	0.35975	0.283413	2.6e-12	7.91074e-11
chr11	65816404	65816665	GAL3ST3	42	0.078095	0.38295	0.304857	2.9e-12	8.75623e-11
chr8	24770908	24772547	NEFM	275	0.075527	0.21024	0.134716	2.9e-12	8.75623e-11
chr5	134914178	134914981	CXCL14	157	0.039382	0.1585	0.119121	3.1e-12	9.33976e-11
chr11	57194340	57194650	SLC43A3	48	0.0084792	0.19575	0.187271	3.5e-12	1.04653e-10
chr1	149286812	149287773	FAM231D	144	0.1601	0.31948	0.159375	4.5e-12	1.33545e-10
chr13	51417371	51418149	DLEU7	144	0.23542	0.43027	0.194854	5.7e-12	1.67011e-10
chr19	50193020	50194798	CPT1C	209	0.14076	0.37126	0.230507	6.1e-12	1.78166e-10
chr16	29086220	29086434	RRN3P2	48	0.030042	0.25285	0.222812	6.7e-12	1.94665e-10
chr5	63256548	63257886	HTR1A	176	0.14265	0.33329	0.190642	6.9e-12	1.99848e-10
chr8	37822486	37824008	ADRB3	231	0.0599	0.16106	0.101165	7.8e-12	2.24042e-10
chr19	38307878	38308526	LOC644554	111	0.062171	0.24265	0.180477	8.1e-12	2.3146e-10
chr8	105478672	105479340	DPYS	125	0.10981	0.29573	0.18592	8.3e-12	2.36687e-10
chr6	27835190	27835461	HIST1H1B	43	0.029	0.41591	0.386907	8.5e-12	2.41644e-10
chr8	98289604	98290404	TSPYL5	175	0.10125	0.21486	0.113611	9e-12	2.55596e-10
chr2	228736230	228736544	DAW1	63	0.043429	0.33689	0.29346	1e-11	2.81974e-10
chr3	133464949	133465420	TF	73	0.075082	0.39425	0.319164	1e-11	2.81974e-10
chr7	23287221	23287508	GPNMB	67	0.085836	0.34969	0.263851	1.1e-11	3.08914e-10
chr2	155554005	155556069	KCNJ3	231	0.054887	0.18744	0.13255	1.2e-11	3.35298e-10
chr1	110610265	110613303	ALX3	474	0.14014	0.24833	0.10819	1.4e-11	3.86891e-10
chr2	19555789	19558403	OSR1	289	0.11016	0.23825	0.12809	1.5e-11	4.12061e-10
chr4	151504011	151505085	MAB21L2	159	0.60058	0.78265	0.182063	1.9e-11	5.14299e-10
chr9	132099123	132099616	LINC01503	66	0.054636	0.15986	0.105227	1.9e-11	5.14299e-10
chr2	106681982	106682403	C2orf40	96	0.044302	0.1853	0.141	2e-11	5.40312e-10
chr12	114843022	114843610	TBX5	102	0.033049	0.1668	0.133755	2.1e-11	5.64576e-10
chr8	12990090	12990914	DLC1	150	0.032013	0.15364	0.121627	2.2e-11	5.90888e-10
chr11	31825743	31826967	PAX6	155	0.072723	0.19505	0.122329	2.6e-11	6.89634e-10
chr8	19459905	19460137	CSGALNACT1	38	0.152	0.63445	0.482447	3.6e-11	9.34315e-10
chr9	69200368	69201591	FOXD4L6	173	0.11953	0.26384	0.144318	3.6e-11	9.34315e-10
chr8	122651665	122652389	HAS2-AS1	117	0.04112	0.1516	0.110479	5.7e-11	1.44154e-09
chr18	56887091	56887665	GRP	87	0.053195	0.24129	0.188092	6.9e-11	1.72768e-09
chr12	5153012	5154346	KCNA5	219	0.28096	0.43518	0.154219	7e-11	1.74641e-09
chr2	219646432	219647181	CYP27A1	126	0.024929	0.14694	0.122008	7e-11	1.74641e-09
chr20	45279781	45280169	SLC13A3	70	0.074343	0.28039	0.206043	8.4e-11	2.06594e-09
chr8	15397636	15398287	TUSC3	107	0.029196	0.15248	0.12328	9.9e-11	2.41344e-09
chr10	120353692	120355821	PRLHR	302	0.20681	0.36768	0.160871	1e-10	2.4314e-09
chr2	98962873	98964187	CNGA3	208	0.088764	0.21784	0.129072	1.1e-10	2.66286e-09
chr1	148901724	148903203	DRD5P2	256	0.40522	0.51797	0.11275	1.3e-10	3.11708e-09
chr1	62660555	62660946	L1TD1	66	0.10826	0.38515	0.276894	1.3e-10	3.11708e-09
chr12	8025364	8025908	SLC2A14	91	0.12569	0.36473	0.239033	1.3e-10	3.11708e-09
chr4	74864113	74864329	CXCL5	44	0.076591	0.37291	0.296318	1.3e-10	3.11708e-09
chr20	62328013	62328558	TNFRSF6B	100	0.24878	0.42827	0.17949	1.5e-10	3.56578e-09
chr3	138762689	138764113	PRR23C	221	0.54246	0.72011	0.177656	1.5e-10	3.56578e-09
chr4	5021003	5021329	CYTL1	54	0.041815	0.26889	0.227074	1.6e-10	3.78403e-09
chr11	6947520	6948212	ZNF215	86	0.016023	0.14957	0.133547	1.9e-10	4.45175e-09
chr6	154360586	154361008	OPRM1	57	0.13328	0.43382	0.300544	2e-10	4.6742e-09
chr19	44952416	44952809	ZNF229	61	0.048	0.24087	0.192869	2.2e-10	5.10717e-09
chr4	144620822	144622218	FREM3	234	0.10124	0.223	0.121752	2.5e-10	5.76978e-09
chr17	7492314	7492945	SOX15	117	0.30199	0.52756	0.225564	2.6e-10	5.99059e-09
chr11	94965357	94965588	SESN3	39	0.014692	0.27379	0.259103	3e-10	6.87223e-09
chr19	58545115	58545897	ZSCAN1	173	0.077428	0.20737	0.129942	3.2e-10	7.30021e-09
chr10	125425495	125426642	GPR26	229	0.25421	0.38415	0.129948	3.3e-10	7.51597e-09
chr3	138738721	138739923	PRR23B	196	0.53083	0.71422	0.183393	4.1e-10	9.19448e-09
chr4	144833114	144833512	LOC101927636	80	0.17568	0.43533	0.25965	4.6e-10	1.02659e-08
chr15	101084428	101085178	CERS3	136	0.24008	0.51194	0.27186	4.9e-10	1.08916e-08
chr19	22805800	22806721	LOC374890	122	0.14025	0.33236	0.192115	5e-10	1.10872e-08
chr9	43684674	43685278	CNTNAP3B	74	0.021959	0.19561	0.173649	5.3e-10	1.16777e-08
chr1	43613488	43613842	FAM183A	42	0.013381	0.13948	0.126095	5.7e-10	1.25192e-08
chr17	6797429	6797724	ALOX12P2	41	0.10739	0.40849	0.301098	6e-10	1.31261e-08
chr19	15342626	15343181	EPHX3	133	0.10837	0.23264	0.124271	6.2e-10	1.35423e-08
chr6	38682949	38683265	DNAH8	68	0.095176	0.2891	0.193926	6.4e-10	1.39243e-08
chr5	140214068	140214464	PCDHA7	60	0.22627	0.4923	0.266033	6.7e-10	1.45313e-08
chr6	56112188	56112444	COL21A1	38	0.025632	0.34142	0.315789	7e-10	1.51346e-08
chr19	57351283	57351995	MIMT1	121	0.35728	0.53896	0.181678	7.3e-10	1.57464e-08
chr20	2780978	2781497	CPXM1	98	0.02752	0.15662	0.129102	7.5e-10	1.61401e-08
chr20	30225572	30225852	COX4I2	56	0.31082	0.61491	0.304089	8.1e-10	1.73237e-08
chr3	132756985	132757895	TMEM108	152	0.039724	0.14964	0.109914	9.3e-10	1.97228e-08
chr17	46607804	46608390	HOXB1	81	0.50641	0.75168	0.245272	9.4e-10	1.99044e-08
chr6	26271345	26271588	HIST1H3G	58	0.069552	0.26888	0.199328	9.4e-10	1.99044e-08
chr19	36642327	36643585	COX7A1	104	0.46737	0.68355	0.216173	1.1e-09	2.30808e-08
chr6	26251898	26252233	HIST1H2BH	53	0.029962	0.19998	0.170019	1.2e-09	2.49712e-08
chr9	97094626	97095058	LOC100132077	82	0.15033	0.38184	0.231512	1.2e-09	2.49712e-08
chr20	58662457	58662960	LOC729296	151	0.088536	0.20593	0.117391	1.6e-09	3.27056e-08
chr6	26272470	26272696	HIST1H2BI	50	0.05986	0.36906	0.3092	1.6e-09	3.27056e-08
chr19	23185562	23186050	ZNF728	66	0.097409	0.34089	0.243485	1.7e-09	3.45966e-08
chr14	36983440	36983738	SFTA3	43	0.026558	0.25335	0.226791	1.8e-09	3.6578e-08
chr19	52956656	52957245	ZNF578	58	0.061707	0.36871	0.307	1.9e-09	3.84691e-08
chr19	36912260	36912881	LOC644189	148	0.081905	0.20451	0.122601	2.1e-09	4.22408e-08
chr7	50132572	50132921	ZPBP	84	0.1178	0.34623	0.228429	2.3e-09	4.60965e-08
chrX	140270950	140271553	LDOC1	70	0.049514	0.248	0.198486	2.3e-09	4.60965e-08
chr2	24397645	24398194	FAM228A	103	0.41651	0.73042	0.313903	2.6e-09	5.16978e-08
chr6	4079052	4079443	C6orf201	102	0.30712	0.54819	0.241069	2.7e-09	5.34944e-08
chr10	72200065	72201368	NODAL	220	0.065427	0.18843	0.123	3.2e-09	6.25071e-08
chr5	126409006	126409327	C5orf63	58	0.09881	0.30679	0.207983	3.2e-09	6.25071e-08
chr1	160040128	160040668	KCNJ10	53	0.0098302	0.16681	0.156981	3.7e-09	7.19191e-08
chr11	20181200	20182325	DBX1	144	0.10813	0.23938	0.131257	3.7e-09	7.19191e-08
chr1	246952214	246952511	LINC01341	64	0.048281	0.26072	0.212437	3.8e-09	7.35534e-08
chr19	23299727	23300167	ZNF730	52	0.027365	0.18254	0.155173	3.8e-09	7.35534e-08
chrX	134124938	134125307	SMIM10	47	0.041128	0.28481	0.243681	3.8e-09	7.35534e-08
chr22	30476012	30476530	HORMAD2	87	0.2746	0.49695	0.222356	4.1e-09	7.8375e-08
chr9	96108466	96108992	C9orf129	73	0.10611	0.28966	0.183548	4.1e-09	7.8375e-08
chr17	37321482	37322099	ARL5C	95	0.11084	0.30487	0.194032	4.2e-09	8.00657e-08
chr17	74135922	74137802	RNF157-AS1	268	0.10543	0.2261	0.120672	4.3e-09	8.19157e-08
chr15	91427540	91427905	FES	72	0.039722	0.24218	0.202458	4.9e-09	9.23305e-08
chr3	44770936	44771137	ZNF501	39	0.021359	0.29315	0.271795	4.9e-09	9.23305e-08
chr5	127872563	127874945	FBN2	332	0.062184	0.17412	0.111937	5.7e-09	1.06392e-07
chr19	46318490	46319266	RSPH6A	73	0.29327	0.5829	0.28963	6e-09	1.11616e-07
chr19	57276614	57276942	ZIM2-AS1	52	0.093288	0.29725	0.203962	6.2e-09	1.15105e-07
chr21	27945010	27945646	CYYR1	91	0.053473	0.22708	0.173604	6.6e-09	1.21878e-07
chr18	44526866	44527137	KATNAL2	33	0.011091	0.29773	0.286636	7e-09	1.2875e-07
chr20	57875317	57876126	EDN3	149	0.059013	0.18495	0.12594	7e-09	1.2875e-07
chr17	4688628	4689563	VMO1	136	0.1373	0.30951	0.172206	7.2e-09	1.32165e-07
chr8	72753874	72754755	MSC-AS1	132	0.23147	0.36643	0.134962	7.3e-09	1.33559e-07
chr7	750788	751237	PRKAR1B	62	0.49524	0.7836	0.288355	7.4e-09	1.35121e-07
chr7	19184221	19184686	FERD3L	40	0.072375	0.42455	0.352175	7.8e-09	1.4205e-07
chr12	52994772	52995312	KRT72	103	0.27609	0.5192	0.243117	7.9e-09	1.43683e-07
chr9	137967110	137967727	OLFM1	112	0.033054	0.14826	0.115205	7.9e-09	1.43683e-07
chr6	26501725	26502107	BTN1A1	83	0.08294	0.30755	0.224614	8.7e-09	1.57099e-07
chr12	5539895	5540703	NTF3	86	0.049651	0.16773	0.118081	9.9e-09	1.77496e-07
chr2	20068428	20068907	LINC00954	60	0.032983	0.21923	0.18625	1e-08	1.78826e-07
chr15	84748593	84749285	EFTUD1P1	123	0.022659	0.12388	0.10122	1.1e-08	1.95322e-07
chr17	26698359	26699557	SARM1	143	0.018573	0.11929	0.100713	1.1e-08	1.95322e-07
chr19	44405817	44406053	LOC100505715	35	0.058343	0.33454	0.2762	1.1e-08	1.95322e-07
chr2	183730808	183731357	FRZB	75	0.14083	0.33777	0.196947	1.1e-08	1.95322e-07
chr3	172165372	172166738	GHSR	182	0.10377	0.23291	0.129137	1.1e-08	1.95322e-07
chr12	119418591	119418834	SRRM4	36	0.028806	0.19436	0.165556	1.2e-08	2.11992e-07
chr3	42727084	42727916	KLHL40	164	0.2568	0.39447	0.137671	1.2e-08	2.11992e-07
chrX	125685711	125686941	DCAF12L1	154	0.37767	0.53379	0.156123	1.2e-08	2.11992e-07
chr1	156863415	156863711	PEAR1	46	0.055522	0.28959	0.234065	1.3e-08	2.28059e-07
chr13	113783886	113784702	F10-AS1	118	0.41653	0.62774	0.211212	1.7e-08	2.93403e-07
chr2	208988834	208989269	CRYGD	55	0.16007	0.35902	0.198945	1.7e-08	2.93403e-07
chr5	149569592	149569945	SLC6A7	84	0.05656	0.18704	0.130476	1.9e-08	3.25691e-07
chr10	102899822	102900263	TLX1NB	98	0.080561	0.20201	0.121449	2e-08	3.42198e-07
chr19	58570393	58571779	ZNF135	176	0.18988	0.34421	0.15433	2e-08	3.42198e-07
chr1	67600390	67600715	C1orf141	45	0.1352	0.399	0.2638	2.3e-08	3.89917e-07
chr21	37442140	37442778	CBR1	138	0.11308	0.21369	0.100609	2.3e-08	3.89917e-07
chr17	46800945	46801288	MIR3185	58	0.074069	0.28053	0.206466	2.5e-08	4.20224e-07
chr14	79745153	79746059	NRXN3	101	0.055594	0.1795	0.123901	2.6e-08	4.3624e-07
chr12	122356315	122356853	WDR66	85	0.15069	0.39215	0.241459	3e-08	4.98824e-07
chr8	73163618	73164191	LOC392232	77	0.045831	0.18858	0.142753	3e-08	4.98824e-07
chr12	122016170	122017693	KDM2B	179	0.16536	0.34331	0.17795	3.2e-08	5.28906e-07
chr6	142409473	142410112	NMBR	75	0.19135	0.39731	0.20596	3.2e-08	5.28906e-07
chr5	128300800	128301329	SLC27A6	71	0.040507	0.19199	0.151479	3.5e-08	5.74722e-07
chr4	176986921	176987360	WDR17	89	0.02182	0.13689	0.115067	4.1e-08	6.7007e-07
chr3	77088498	77089198	ROBO2	90	0.055867	0.22286	0.166989	4.4e-08	7.16143e-07
chr3	44626325	44626794	ZNF660	63	0.037317	0.19671	0.159397	4.6e-08	7.4563e-07
chr5	50265085	50265737	LOC100287592	82	0.058354	0.19818	0.139829	4.6e-08	7.4563e-07
chr17	66255192	66255556	ARSG	69	0.017203	0.16772	0.150522	5e-08	8.0342e-07
chr8	89339965	89340481	MMP16	59	0.046695	0.17805	0.131356	5e-08	8.0342e-07
chr4	46995128	46995872	GABRA4	99	0.088434	0.24268	0.154242	5.2e-08	8.3122e-07
chr18	77623265	77624280	KCNG2	265	0.61036	0.74104	0.130679	5.3e-08	8.45742e-07
chr4	74847528	74847830	PF4	44	0.26702	0.51725	0.250227	6.2e-08	9.78654e-07
chr3	99594969	99595215	FILIP1L	79	0.013734	0.15418	0.140443	7.4e-08	1.15622e-06
chr3	187387914	187388176	SST	43	0.06614	0.31907	0.25293	7.5e-08	1.17118e-06
chrX	139173387	139173767	LOC389895	94	0.016968	0.13679	0.119819	8.1e-08	1.2592e-06
chr1	60539315	60539540	C1orf87	41	0.10788	0.40812	0.300244	8.6e-08	1.33319e-06
chr10	47083341	47083633	NPY4R	67	0.15072	0.30196	0.151239	9e-08	1.39209e-06
chr3	156008991	156009320	KCNAB1	58	0.068069	0.24186	0.173793	9.8e-08	1.51245e-06
chr16	1583809	1584641	TMEM204	129	0.2685	0.41017	0.141667	1e-07	1.53223e-06
chr12	75602991	75603344	KCNC2	61	0.071852	0.25039	0.178541	1.1e-07	1.66885e-06
chr4	11370229	11370886	MIR572	140	0.47659	0.6703	0.193714	1.1e-07	1.66885e-06
chr4	141419007	141419504	MGAT4D	96	0.047937	0.22373	0.175792	1.1e-07	1.66885e-06
chrX	113818519	113819453	HTR2C	93	0.12217	0.29838	0.176204	1.4e-07	2.08967e-06
chr3	12200183	12200532	TIMP4	53	0.15262	0.37928	0.22666	1.6e-07	2.37286e-06
chr5	95768874	95769080	PCSK1	35	0.086543	0.32443	0.237886	1.8e-07	2.64962e-06
chr11	98891543	98891821	CNTN5	48	0.022437	0.14206	0.119625	2e-07	2.92693e-06
chr19	37288342	37288723	ZNF790-AS1	80	0.020512	0.1576	0.137088	2.2e-07	3.20945e-06
chr6	26044203	26044469	HIST1H2BB	38	0.027	0.32734	0.300342	2.3e-07	3.33777e-06
chr6	28226979	28227483	NKAPL	89	0.36076	0.60189	0.241124	2.3e-07	3.33777e-06
chr2	207506774	207507422	LOC200726	88	0.12176	0.29184	0.17008	2.5e-07	3.60911e-06
chr4	8872820	8873023	HMX1	31	0.061613	0.27513	0.213516	2.6e-07	3.74762e-06
chrX	137793095	137794010	FGF13-AS1	42	0.01431	0.22193	0.207619	2.6e-07	3.74762e-06
chr17	70111979	70112308	SOX9-AS1	51	0.18373	0.391	0.207275	2.7e-07	3.87966e-06
chr2	131673686	131674150	ARHGEF4	85	0.20525	0.42604	0.220788	2.8e-07	4.00466e-06
chr2	154727906	154728271	GALNT13	67	0.048821	0.1899	0.141075	2.9e-07	4.13276e-06
chr12	52300801	52301583	ACVRL1	136	0.076257	0.18958	0.113324	3.3e-07	4.64784e-06
chr16	56669037	56669727	MT1JP	124	0.1631	0.30558	0.142484	3.3e-07	4.64784e-06
chr4	122853554	122854169	TRPC3	102	0.46444	0.65906	0.194618	3.3e-07	4.64784e-06
chrX	90689602	90690119	PABPC5	47	0.066298	0.32894	0.262638	3.5e-07	4.89965e-06
chr17	5019050	5019551	USP6	86	0.36959	0.53898	0.169384	3.7e-07	5.15619e-06
chr6	101846766	101847135	GRIK2	47	0.11257	0.38645	0.273872	4e-07	5.55193e-06
chr6	39901852	39902299	MOCS1	83	0.026639	0.14336	0.116723	4.1e-07	5.67651e-06
chr11	32452144	32452708	WT1	102	0.1942	0.44373	0.249529	4.4e-07	6.05858e-06
chr19	37825101	37825756	HKR1	77	0.15529	0.39656	0.241273	4.4e-07	6.05858e-06
chr15	74658038	74658574	CYP11A1	69	0.061768	0.26933	0.207565	4.5e-07	6.18399e-06
chr5	140787447	140788044	PCDHGB6	85	0.11268	0.31444	0.201753	4.5e-07	6.18399e-06
chr5	140186792	140187268	PCDHA4	65	0.22871	0.52685	0.298138	4.8e-07	6.55724e-06
chr7	94953769	94953971	PON1	36	0.1245	0.37492	0.250417	4.8e-07	6.55724e-06
chr12	130526915	130527117	LOC100190940	46	0.049565	0.22815	0.178587	4.9e-07	6.68397e-06
chr6	35108801	35109499	TCP11	120	0.32002	0.4533	0.133275	5.1e-07	6.9261e-06
chr9	100069890	100070351	CCDC180	59	0.42975	0.6701	0.240356	5.6e-07	7.54598e-06
chr1	151693991	151694282	RIIAD1	46	0.010457	0.15002	0.139565	5.7e-07	7.6621e-06
chr7	8473139	8475199	NXPH1	269	0.057026	0.15724	0.100212	5.9e-07	7.91177e-06
chrX	125299245	125300436	DCAF12L2	126	0.41302	0.56756	0.15454	5.9e-07	7.91177e-06
chr19	38876614	38878950	GGN	284	0.31455	0.49154	0.176993	6.6e-07	8.75305e-06
chr12	54348695	54349378	HOXC12	183	0.10484	0.20844	0.103601	7.3e-07	9.62156e-06
chr8	85096759	85097247	RALYL	66	0.12174	0.31806	0.196318	7.3e-07	9.62156e-06
chr6	110299365	110301267	GPR6	273	0.15799	0.27784	0.11985	8.1e-07	1.05804e-05
chr2	114736853	114737689	LINC01191	151	0.58336	0.74606	0.162702	8.9e-07	1.156e-05
chr2	162273294	162273725	TBR1	48	0.088458	0.28654	0.198083	9e-07	1.16735e-05
chr12	41086522	41087102	CNTN1	88	0.054864	0.21653	0.16167	9.6e-07	1.23707e-05
chr20	25061761	25062928	VSX1	211	0.093787	0.21546	0.121673	1e-06	1.27498e-05
chr5	140180844	140181082	PCDHA3	40	0.31877	0.55158	0.2328	1e-06	1.27498e-05
chr19	52900955	52901158	ZNF528	27	0.023519	0.21226	0.188741	1.1e-06	1.39159e-05
chr17	42634829	42636851	FZD2	359	0.18603	0.29681	0.11078	1.2e-06	1.50846e-05
chr1	32169537	32169869	COL16A1	42	0.037714	0.20893	0.171214	1.3e-06	1.62313e-05
chr13	78492425	78493382	EDNRB	122	0.09273	0.25459	0.161861	1.3e-06	1.62313e-05
chr18	12254147	12255089	CIDEA	147	0.11059	0.26808	0.157497	1.3e-06	1.62313e-05
chr7	6590563	6590957	GRID2IP	62	0.54195	0.80187	0.259919	1.3e-06	1.62313e-05
chr11	105481126	105481422	GRIA4	38	0.034079	0.27605	0.241974	1.4e-06	1.73238e-05
chr18	77905297	77905566	PARD6G-AS1	33	0.05903	0.20576	0.146727	1.4e-06	1.73238e-05
chr9	42718086	42719561	FOXD4L4	179	0.13664	0.25698	0.120341	1.4e-06	1.73238e-05
chr11	86085693	86086006	CCDC81	32	0.1115	0.36172	0.250219	1.5e-06	1.84541e-05
chr18	5196243	5197389	C18orf42	164	0.098567	0.21418	0.115616	1.5e-06	1.84541e-05
chr5	149546027	149546988	CDX1	173	0.33032	0.45357	0.123254	1.6e-06	1.95973e-05
chr7	103085710	103086132	LOC101927870	56	0.059946	0.26161	0.201661	1.6e-06	1.95973e-05
chr3	42977830	42978090	KRBOX1	44	0.41264	0.70861	0.295977	1.7e-06	2.07215e-05
chr11	74178175	74178801	KCNE3	62	0.034371	0.13669	0.102323	1.9e-06	2.30176e-05
chr1	243264940	243265196	LINC01347	68	0.091956	0.22428	0.132324	2e-06	2.40712e-05
chr16	66612749	66613412	CMTM2	124	0.19938	0.32481	0.125435	2e-06	2.40712e-05
chr8	50822270	50822860	SNTG1	67	0.05991	0.22966	0.169746	2e-06	2.40712e-05
chrX	72298626	72299108	PABPC1L2A	52	0.034808	0.21625	0.181442	2e-06	2.40712e-05
chr22	50984972	50988141	KLHDC7B	394	0.41853	0.57096	0.152424	2.1e-06	2.51873e-05
chr8	72987480	72988023	TRPA1	85	0.050329	0.16562	0.115294	2.3e-06	2.73964e-05
chr19	44324436	44325009	LYPD5	82	0.22446	0.36624	0.14178	2.4e-06	2.8514e-05
chr3	44754099	44754399	ZNF502	48	0.022417	0.15506	0.132646	2.5e-06	2.96132e-05
chr4	74702420	74702627	CXCL6	26	0.054154	0.19942	0.145269	2.7e-06	3.18869e-05
chr4	46391903	46392572	GABRA2	76	0.060724	0.21888	0.158158	2.8e-06	3.29836e-05
chr5	42423530	42423740	GHR	40	0.014625	0.16492	0.1503	2.8e-06	3.29836e-05
chr7	4998405	4998950	MMD2	91	0.036945	0.14656	0.109615	3e-06	3.52497e-05
chr1	244080540	244081093	LOC339529	104	0.036683	0.15024	0.113558	3.2e-06	3.73936e-05
chrX	37208578	37209325	PRRG1	55	0.0458	0.16382	0.118018	3.4e-06	3.95473e-05
chr12	54427025	54428709	HOXC5	209	0.10101	0.23	0.128986	3.7e-06	4.27676e-05
chr17	19648139	19648492	ALDH3A1	45	0.0092444	0.1116	0.102356	3.7e-06	4.27676e-05
chr3	11034446	11035384	SLC6A1	134	0.050881	0.16209	0.111209	3.7e-06	4.27676e-05
chr7	27284639	27286237	EVX1-AS	260	0.062131	0.16485	0.102715	4.3e-06	4.9251e-05
chr7	5183878	5184223	ZNF890P	56	0.2098	0.46275	0.252946	4.5e-06	5.13296e-05
chr1	46088194	46089142	CCDC17	143	0.69085	0.81518	0.124329	4.6e-06	5.23625e-05
chr10	101290025	101290338	LINC01475	40	0.10867	0.33502	0.22635	4.6e-06	5.23625e-05
chr18	72916107	72917233	ZADH2	200	0.45604	0.58767	0.13164	4.7e-06	5.33694e-05
chr5	140743961	140744642	PCDHGA5	91	0.30954	0.47853	0.168989	4.8e-06	5.43935e-05
chr2	200333687	200334172	SATB2-AS1	61	0.074803	0.24323	0.168426	4.9e-06	5.54586e-05
chr17	7905927	7907445	GUCY2D	190	0.30243	0.45809	0.155663	5e-06	5.65212e-05
chr2	3642547	3642751	COLEC11	46	0.19774	0.46809	0.270348	5.1e-06	5.74408e-05
chr1	119531991	119532196	TBX15	32	0.11294	0.31884	0.205906	5.3e-06	5.95723e-05
chr6	33048416	33048814	HLA-DPA1	24	0.24875	0.62192	0.373167	5.3e-06	5.95723e-05
chr12	64215499	64215990	TMEM5-AS1	61	0.23154	0.43502	0.203475	5.5e-06	6.16953e-05
chr17	38024145	38024637	ZPBP2	112	0.22471	0.34197	0.117268	5.6e-06	6.27662e-05
chr16	2892579	2892810	PRSS30P	45	0.12189	0.2966	0.174711	6.6e-06	7.32634e-05
chr2	218898490	218898835	RUFY4	53	0.27083	0.43647	0.165642	7e-06	7.74246e-05
chrX	108867762	108868486	KCNE5	42	0.31748	0.551	0.233524	7.1e-06	7.84367e-05
chr11	89224416	89224718	NOX4	70	0.10366	0.22341	0.119757	7.6e-06	8.32965e-05
chr2	223161531	223161919	CCDC140	57	0.10435	0.319	0.214649	7.7e-06	8.42925e-05
chr11	15136058	15136545	INSC	80	0.04105	0.14471	0.103662	8.1e-06	8.81837e-05
chr11	18230619	18230906	LOC494141	46	0.24911	0.53172	0.282609	8.1e-06	8.81837e-05
chr13	70681732	70682219	ATXN8OS	74	0.082135	0.21165	0.129514	8.7e-06	9.40509e-05
chr12	48577361	48578574	CCDC184	201	0.046443	0.15657	0.110129	9.6e-06	0.000102897
chr18	23713728	23713953	PSMA8	27	0.51874	0.72044	0.201704	9.7e-06	0.000103849
chr11	2890388	2891337	KCNQ1DN	211	0.2883	0.40948	0.121175	9.8e-06	0.000104758
chr9	116225763	116226133	RGS3	83	0.31357	0.43348	0.119916	9.8e-06	0.000104758
chr5	150284385	150284635	ZNF300	39	0.10421	0.29779	0.19359	1.1e-05	0.000115975
chr1	177133392	177133846	ASTN1	76	0.044474	0.16559	0.121118	1.2e-05	0.000125326
chr11	129487959	129488239	LINC01395	41	0.40015	0.56776	0.16761	1.2e-05	0.000125326
chr17	6898820	6900427	ALOX12	198	0.54918	0.67872	0.12954	1.3e-05	0.000134704
chr8	38831592	38832353	HTRA4	154	0.27255	0.41656	0.144006	1.5e-05	0.000153591
chr8	86350765	86351196	CA3	40	0.14	0.3558	0.2158	1.5e-05	0.000153591
chr16	4377508	4378162	GLIS2-AS1	78	0.027115	0.15408	0.126962	1.6e-05	0.000163167
chr2	233925091	233925318	INPP5D	36	0.2355	0.39681	0.161306	1.6e-05	0.000163167
chr1	16874401	16874813	MIR3675	64	0.44505	0.62648	0.181438	1.7e-05	0.000172224
chr14	24641053	24642220	REC8	149	0.37588	0.50937	0.13349	1.7e-05	0.000172224
chr6	96463869	96464136	FUT9	62	0.048419	0.21998	0.171565	1.7e-05	0.000172224
chr12	123754049	123754373	CDK2AP1	48	0.079063	0.22121	0.142146	1.8e-05	0.000181493
chr19	22193330	22193583	ZNF208	35	0.1516	0.4108	0.2592	1.9e-05	0.000190605
chr19	50666147	50666514	IZUMO2	52	0.16735	0.39823	0.230885	1.9e-05	0.000190605
chr3	75834254	75834761	ZNF717	92	0.19866	0.34741	0.14875	1.9e-05	0.000190605
chr1	169396621	169396869	CCDC181	34	0.028235	0.25306	0.224824	2e-05	0.000199338
chr2	5831187	5831413	LINC01248	37	0.063514	0.27386	0.210351	2.1e-05	0.000207811
chr13	113410004	113410362	ATP11A-AS1	60	0.6999	0.8145	0.1146	2.4e-05	0.000234815
chr14	29234889	29235908	FOXG1	66	0.13347	0.28715	0.153682	2.4e-05	0.000234815
chr16	56709677	56709953	MT1IP	42	0.07769	0.24733	0.169643	2.5e-05	0.000243825
chr2	176956504	176956707	HOXD13	33	0.065424	0.30636	0.240939	2.6e-05	0.000253132
chr11	71954816	71955659	PHOX2A	158	0.07338	0.18261	0.109234	2.7e-05	0.000261948
chr12	54447744	54448091	HOXC4	36	0.034861	0.26156	0.226694	2.8e-05	0.000271175
chr19	46916587	46916862	CCDC8	52	0.0345	0.15948	0.124981	2.9e-05	0.000280175
chr4	188916605	188916876	ZFP42	55	0.16264	0.38004	0.2174	3.4e-05	0.00032497
chr19	37742738	37743029	LINC01535	53	0.067981	0.20166	0.133679	3.5e-05	0.000333263
chr1	177140120	177140323	BRINP2	46	0.043	0.21754	0.174543	3.6e-05	0.000341495
chr3	122296612	122296828	PARP15	48	0.052938	0.18637	0.133437	3.6e-05	0.000341495
chr5	140221007	140221381	PCDHA8	55	0.29969	0.54327	0.243582	3.6e-05	0.000341495
chr5	140228129	140228576	PCDHA9	59	0.25193	0.45014	0.198203	3.7e-05	0.000350142
chr16	31580070	31580317	YBX3P1	30	0.12847	0.34727	0.2188	3.8e-05	0.00035887
chr4	118006538	118006859	TRAM1L1	53	0.031679	0.15342	0.121736	3.8e-05	0.00035887
chr8	96085269	96085747	MIR3150A	77	0.16313	0.27201	0.108883	3.9e-05	0.000367688
chr6	10881846	10882051	GCM2	33	0.13627	0.34379	0.207515	4.3e-05	0.000402932
chr4	21950085	21950346	KCNIP4	47	0.054681	0.26315	0.208468	4.5e-05	0.000419828
chr4	11429414	11429633	HS3ST1	36	0.084528	0.19486	0.110333	4.6e-05	0.000427862
chr12	81102034	81102716	MYF6	90	0.11574	0.22509	0.109344	4.7e-05	0.000436431
chr12	50297580	50297988	FAIM2	77	0.046208	0.14961	0.103403	5e-05	0.000463202
chr8	65286067	65286659	MIR124-2HG	68	0.072074	0.24574	0.173662	5.4e-05	0.000497928
chr12	103311040	103311253	PAH	28	0.023214	0.21439	0.191179	5.5e-05	0.000505635
chr19	53757819	53758148	ZNF677	53	0.045717	0.18202	0.136302	5.6e-05	0.000513636
chr5	87968635	87968907	LINC00461	53	0.15509	0.32074	0.165642	5.6e-05	0.000513636
chr11	60718428	60718888	SLC15A3	103	0.18788	0.35364	0.165757	5.8e-05	0.000530226
chr16	1122629	1123009	SSTR5	43	0.054209	0.21505	0.160837	6e-05	0.000546886
chr20	4228532	4230496	ADRA1D	376	0.20429	0.3071	0.102814	6e-05	0.000546886
chr7	154862680	154863245	HTR5A-AS1	92	0.38807	0.51425	0.126185	6.1e-05	0.000555088
chr15	29033878	29034710	PDCD6IPP2	139	0.11924	0.22591	0.106662	6.2e-05	0.000563448
chr11	118842379	118842933	FOXR1	58	0.47114	0.65224	0.181103	7.2e-05	0.000647953
chr6	55039170	55039392	HCRTR2	30	0.040333	0.21893	0.1786	7.2e-05	0.000647953
chr5	131593039	131593813	PDLIM4	103	0.21032	0.38214	0.171816	7.6e-05	0.000682621
chr11	18477298	18477756	LDHAL6A	78	0.5634	0.72956	0.166167	8.2e-05	0.000732241
chr7	45127979	45128263	NACAD	47	0.48655	0.6403	0.153745	9.2e-05	0.000812637
chr4	2366421	2367092	ZFYVE28	99	0.24873	0.42709	0.178364	9.3e-05	0.000820686
chrX	51424890	51425822	CENPVP2	140	0.13117	0.24769	0.116521	9.9e-05	0.00086893
chr19	22817274	22817546	ZNF492	37	0.022324	0.12951	0.107189	0.00011	0.000952211
chr13	111464738	111465988	LINC00567	123	0.50355	0.64328	0.139724	0.00012	0.00103233
chr10	50887565	50887862	C10orf53	60	0.11528	0.2779	0.162617	0.00013	0.00110736
chr3	55515152	55515613	WNT5A	43	0.038605	0.15967	0.12107	0.00014	0.00118489
chrX	72223598	72224080	PABPC1L2B	47	0.071085	0.17583	0.104745	0.00014	0.00118489
chr20	21683744	21684420	LOC101929608	91	0.056253	0.17057	0.114319	0.00015	0.00126182
chr16	30959242	30959533	ORAI3	44	0.62843	0.811	0.182568	0.00016	0.00133702
chr20	62688551	62688878	TCEA2	49	0.3169	0.48676	0.169857	0.00017	0.00141461
chr4	74719087	74719339	PF4V1	34	0.47738	0.68829	0.210912	0.00017	0.00141461
chr15	79574830	79575211	ANKRD34C	51	0.063431	0.19871	0.135275	0.00018	0.00148799
chrX	12156604	12157274	FRMPD4	88	0.063795	0.1641	0.100307	0.00018	0.00148799
chr22	24647367	24647600	POM121L9P	23	0.69491	0.80491	0.11	0.00019	0.00156366
chr11	626728	628037	SCT	116	0.36742	0.51673	0.14931	0.0002	0.00163576
chrX	82763571	82764462	POU3F4	89	0.11462	0.27918	0.164562	0.0002	0.00163576
chr7	150037459	150039031	RARRES2	153	0.11331	0.21346	0.10015	0.00022	0.00178459
chr7	2802440	2802698	GNA12	37	0.4677	0.668	0.200297	0.00024	0.00192765
chr8	97171805	97172022	GDF6	44	0.045636	0.1907	0.145068	0.00029	0.00228553
chr3	137728994	137729206	CLDN18	31	0.64381	0.82219	0.178387	0.0003	0.00235697
chr22	46481815	46482024	MIRLET7BHG	33	0.26379	0.52697	0.263182	0.00034	0.00263686
chr5	156277302	156277685	PPP1R2P3	55	0.34038	0.52247	0.182091	0.00034	0.00263686
chr12	52684945	52685222	KRT81	56	0.56175	0.79229	0.230536	0.00037	0.00285832
chr7	156801418	156801632	MNX1	32	0.21016	0.38419	0.174031	0.00041	0.00313673
chr5	140683195	140683773	SLC25A2	92	0.63758	0.75898	0.121402	0.00043	0.0032672
chr1	87597543	87598515	LINC01140	125	0.14484	0.2683	0.123456	0.00044	0.00333131
chr19	55889005	55889476	TMEM190	65	0.44865	0.61431	0.165662	0.00045	0.00339681
chr12	2163289	2163548	CACNA1C	39	0.036949	0.15403	0.117077	0.00046	0.00346193
chr12	103218120	103218688	LINC00485	65	0.078785	0.2092	0.130415	0.00049	0.00366581
chr19	52452316	52452543	ZNF350-AS1	36	0.21881	0.43536	0.216556	0.00049	0.00366581
chr19	38039561	38040395	ZNF571-AS1	119	0.70692	0.81216	0.105244	0.00051	0.00380107
chr3	126113547	126113967	CFAP100	90	0.090922	0.19811	0.107189	0.00051	0.00380107
chr7	57472316	57472797	MIR3147	71	0.47744	0.62938	0.151944	0.00059	0.0043598
chr17	6558221	6558441	MIR4520-2	44	0.59411	0.76582	0.171705	0.00064	0.00469299
chr1	147718156	147718915	LOC101927468	93	0.22342	0.37755	0.154129	0.00065	0.00475249
chr14	60951976	60952946	C14orf39	108	0.061	0.16919	0.108194	0.00069	0.00501716
chr1	146649622	146649852	PDIA3P1	59	0.34164	0.55269	0.211051	0.0007	0.00508721
chr7	128766335	128767982	LOC407835	181	0.71535	0.81696	0.101608	0.0007	0.00508721
chr13	36049570	36050159	NBEA	80	0.2035	0.34067	0.137175	0.00071	0.00514908
chr11	31847132	31847958	PAUPAR	97	0.10011	0.2186	0.118485	0.00078	0.0055996
chrX	49090327	49090955	CCDC22	52	0.53302	0.69158	0.158558	0.00082	0.00585189
chr12	54475512	54475816	LOC100240735	38	0.24229	0.41742	0.175132	0.00084	0.00597003
chr20	23969149	23969433	GGTLC1	42	0.71088	0.81971	0.108833	0.0009	0.00635087
chr1	145944555	145944917	PDZK1P1	52	0.065038	0.19583	0.130788	0.00091	0.00641327
chr1	205818898	205819191	PM20D1	29	0.47038	0.64221	0.171828	0.00092	0.00646566
chr14	57278709	57279116	OTX2-AS1	54	0.080556	0.19748	0.116926	0.00093	0.00652436
chr1	181451311	181452049	CACNA1E	143	0.12033	0.24633	0.126	0.001	0.00693644
chr14	20903395	20903720	KLHL33	38	0.44811	0.69474	0.246632	0.0012	0.00818445
chr5	140767196	140767695	PCDHGB4	58	0.20447	0.39481	0.190345	0.0012	0.00818445
chr2	177014948	177015214	HOXD4	28	0.18414	0.48782	0.303679	0.0013	0.00881012
chr17	19247785	19248069	MIR1180	49	0.66571	0.83792	0.172204	0.0015	0.0100041
chr6	100054686	100054988	PRDM13	75	0.0866	0.21031	0.123707	0.0015	0.0100041
chr16	88134540	88134849	LOC400553	45	0.13729	0.27453	0.137244	0.0016	0.0105693
chr20	30062969	30063281	REM1	51	0.041569	0.15655	0.11498	0.0016	0.0105693
chr6	139116946	139117469	ECT2L	75	0.28601	0.42371	0.137693	0.0016	0.0105693
chr17	72667195	72667710	RAB37	101	0.14233	0.27628	0.13395	0.0018	0.0117339
chrX	584563	585326	SHOX	15	0.0148	0.20927	0.194467	0.0018	0.0117339
chr6	168841438	168841699	SMOC2	48	0.072229	0.183	0.110771	0.002	0.0128532
chr1	38229838	38230888	EPHA10	134	0.12804	0.22979	0.101746	0.0023	0.0145518
chr19	22469367	22469687	ZNF729	39	0.063462	0.20144	0.137974	0.0023	0.0145518
chr9	93879725	93880618	LINC00484	106	0.31657	0.48032	0.163755	0.0024	0.015143
chr19	23941240	23941538	ZNF681	29	0.017966	0.12	0.102034	0.0027	0.0168177
chr5	140235737	140236033	PCDHA10	40	0.34767	0.5292	0.181525	0.0029	0.0179145
chr5	140772385	140772682	PCDHGA8	53	0.35849	0.51204	0.153547	0.0029	0.0179145
chr3	46506161	46506416	LTF	52	0.18488	0.29371	0.108827	0.0035	0.0211634
chr5	140255158	140255450	PCDHA12	42	0.25302	0.39498	0.141952	0.0036	0.021716
chr11	66113970	66114258	B4GAT1	36	0.72253	0.89589	0.173361	0.004	0.0238332
chr13	25670041	25670531	PABPC3	49	0.29588	0.41092	0.115041	0.0041	0.0243297
chr3	63263989	63264205	SYNPR	27	0.061185	0.2087	0.147519	0.0041	0.0243297
chr16	10912159	10912719	TVP23A	57	0.47295	0.63544	0.162491	0.0045	0.0264709
chr17	79283863	79284131	LINC00482	41	0.50844	0.70807	0.199634	0.0045	0.0264709
chr11	65408344	65408631	SIPA1	50	0.32636	0.44616	0.1198	0.0051	0.0295798
chr5	140174573	140174888	PCDHA2	50	0.28094	0.48922	0.20828	0.0051	0.0295798
chr13	28365545	28365785	GSX1	28	0.11814	0.23521	0.117071	0.0052	0.0300529
chr3	113160299	113160641	CFAP44	43	0.35958	0.50816	0.148581	0.0058	0.0331336
chr10	48827592	48828126	PTPN20	50	0.52658	0.65586	0.12928	0.007	0.0390866
chr11	30037672	30037944	KCNA4	31	0.092355	0.22942	0.137065	0.007	0.0390866
chr10	38645112	38645513	HSD17B7P2	72	0.083528	0.19188	0.108347	0.0077	0.0424227
chr2	220107844	220108348	GLB1L	71	0.46287	0.56982	0.106944	0.0077	0.0424227
chr2	48982621	48982958	LHCGR	44	0.078614	0.18325	0.104636	0.0078	0.0428884
chrX	11445527	11446182	ARHGAP6	65	0.068262	0.19172	0.123462	0.0087	0.0471911
chr3	130064574	130064840	COL6A5	32	0.03	0.14547	0.115469	0.0088	0.0476217
chr14	55907197	55907433	TBPL2	41	0.28766	0.45434	0.166683	0.0092	0.0495349

## Sheet: hypermeth_CGIs_CHALM
List of differentially methylated promoter CGIs between lung tumor-normal pair
CGI_chr	CGI_start	CGI_end	Gene_symbol	number_CpG	CHALM_normal	CHALM_tumor	dif_CHALM	p_value	adjusted_p_value
chr5	2748368	2757024	C5orf38	767	0.43703	0.72398	0.286957	2.9e-103	7.98544e-99
chr5	3594467	3603054	IRX1	639	0.43065	0.67671	0.246059	3.7e-86	5.09416e-82
chr4	1396291	1401730	NKX1-1	600	0.60849	0.78521	0.176717	2.4e-80	2.20288e-76
chr4	20253276	20256868	SLIT2	300	0.27718	0.6384	0.361223	2.2e-72	1.51448e-68
chr7	49813008	49815752	VWC2	292	0.27515	0.63533	0.360178	3.1e-72	1.70723e-68
chr7	1269165	1282864	UNCX	1029	0.50821	0.69472	0.18651	3.1e-66	1.21945e-62
chr7	70596228	70598382	WBSCR17	249	0.32029	0.63946	0.319165	8.8e-62	2.69241e-58
chr18	74961556	74963822	GALR1	220	0.33234	0.61181	0.279468	4.9e-53	1.34926e-49
chr12	128751041	128753151	TMEM132C	213	0.3226	0.66008	0.337484	1.8e-50	4.50589e-47
chr10	106399567	106402812	SORCS3	295	0.30036	0.56643	0.266071	8.6e-50	1.97341e-46
chr5	1881924	1887743	CTD-2194D22.4	495	0.36611	0.59478	0.228667	3.4e-49	6.68731e-46
chr1	37498377	37500624	GRIK3	257	0.34914	0.64856	0.29942	9.6e-49	1.7623e-45
chr18	70208974	70211790	CBLN2	238	0.2884	0.56916	0.280752	3.6e-48	6.1956e-45
chr2	1746833	1748971	PXDN	191	0.24995	0.5784	0.32845	1.1e-47	1.68276e-44
chr4	187644319	187648253	FAT1	338	0.23692	0.49297	0.25605	1.1e-47	1.68276e-44
chr13	112720564	112723582	SOX1	390	0.51548	0.7272	0.211718	6.8e-47	8.91642e-44
chr8	93114056	93115979	RUNX1T1	184	0.19989	0.48757	0.287674	3.6e-46	4.50589e-43
chr18	70533965	70536871	LOC100505797	293	0.39062	0.60249	0.21187	5.1e-46	6.10581e-43
chr8	55370170	55372525	SOX17	240	0.44573	0.701	0.255279	1.3e-45	1.49153e-42
chr6	166579973	166583423	T	275	0.31491	0.54982	0.234913	3.7e-45	4.07533e-42
chr18	76737005	76741244	SALL3	479	0.49816	0.66941	0.171257	4.4e-45	4.65994e-42
chr19	56988313	56989741	ZNF667-AS1	148	0.27782	0.606	0.328176	6.7e-45	6.58897e-42
chr7	153583317	153585666	DPP6	212	0.35797	0.68495	0.326976	9.2e-45	8.73556e-42
chr16	12994574	12997690	SHISA9	264	0.26928	0.50448	0.235201	7e-44	6.42507e-41
chr2	107502353	107504216	ST6GAL2	196	0.27904	0.53556	0.256526	7.7e-44	6.83959e-41
chr21	34395128	34400245	OLIG2	373	0.38986	0.60856	0.218697	2.3e-43	1.91918e-40
chr18	904578	909574	ADCYAP1	352	0.39561	0.64612	0.250514	4e-43	3.14697e-40
chr12	130387609	130389139	TMEM132D	169	0.37781	0.70912	0.331314	1.9e-42	1.41401e-39
chr8	132052203	132054749	ADCY8	216	0.35106	0.6459	0.294843	2.7e-42	1.95651e-39
chr1	237205126	237206644	RYR2	181	0.37529	0.63466	0.25937	4.7e-42	3.31844e-39
chr14	48143433	48145589	MDGA2	214	0.27965	0.53773	0.258079	2.2e-41	1.51448e-38
chr17	79366806	79374742	BAHCC1	682	0.21571	0.37979	0.164079	5.9e-41	3.9625e-38
chr2	5832041	5834208	SOX11	244	0.42825	0.67617	0.247918	1.5e-40	9.83429e-38
chr15	27112030	27113479	GABRA5	182	0.3128	0.6843	0.371495	2.4e-40	1.53689e-37
chr10	129534410	129537366	FOXI2	246	0.36422	0.65899	0.294772	2.9e-40	1.81487e-37
chr11	128562671	128565011	FLI1	178	0.16542	0.43058	0.265157	3.5e-40	2.14169e-37
chr10	131761169	131771696	EBF3	882	0.44207	0.59212	0.150046	5.5e-39	3.2223e-36
chr8	4848968	4852635	CSMD1	261	0.30605	0.57537	0.269322	8.3e-39	4.76143e-36
chr19	30015781	30021367	VSTM2B	500	0.36717	0.53663	0.169458	2.7e-37	1.48694e-34
chrX	136647526	136650178	ZIC3	235	0.44887	0.68427	0.235396	8e-37	4.23631e-34
chr20	21686199	21687689	PAX1	145	0.35307	0.65694	0.303876	1.1e-36	5.71502e-34
chr6	94126272	94129677	EPHA7	247	0.26461	0.52385	0.259243	5e-36	2.41544e-33
chr16	22824616	22826459	HS3ST2	194	0.46185	0.7011	0.239253	1e-35	4.74759e-33
chr2	115918737	115920765	DPP10	210	0.3298	0.5966	0.26681	1.2e-35	5.60054e-33
chr9	16870123	16872020	BNC2	167	0.19637	0.47235	0.275982	1.7e-35	7.80187e-33
chr10	20104451	20106105	PLXDC2	142	0.19873	0.4648	0.266063	3.5e-35	1.57993e-32
chr21	28216558	28218117	ADAMTS1	157	0.17827	0.46792	0.28965	5.2e-35	2.27281e-32
chr3	73673230	73674375	PDZRN3-AS1	151	0.48906	0.69424	0.205179	7.3e-35	3.14082e-32
chr10	25463756	25465639	GPR158	166	0.40039	0.61508	0.214693	1e-34	4.23631e-32
chr16	79632619	79635537	MAF	289	0.17122	0.35075	0.179529	1.3e-34	5.42376e-32
chr20	41817475	41819212	PTPRT	198	0.34043	0.58184	0.241409	1.6e-34	6.57576e-32
chr19	34112279	34114353	CHST8	250	0.29074	0.50756	0.216824	2.3e-34	9.31365e-32
chr7	71800757	71802768	CALN1	199	0.26852	0.47074	0.202221	2.2e-33	8.41378e-31
chr8	139508795	139509774	FAM135B	126	0.44895	0.72482	0.275865	4.1e-33	1.52564e-30
chr5	9544692	9546715	SNHG18	180	0.27979	0.51634	0.23655	4.7e-33	1.72559e-30
chr8	24812946	24814299	NEFL	147	0.28161	0.56224	0.280639	7.9e-33	2.82512e-30
chr6	166073882	166077752	PDE10A	409	0.29096	0.45228	0.161325	3e-32	1.04567e-29
chr2	45169505	45171884	SIX3	172	0.45834	0.70968	0.251343	6.6e-32	2.24367e-29
chr2	14772377	14775809	FAM84A	268	0.32312	0.54095	0.217832	7.3e-32	2.45138e-29
chr16	49314037	49316543	CBLN1	258	0.39673	0.5878	0.191066	1.9e-31	6.15511e-29
chr8	38644473	38645760	TACC1	150	0.12539	0.30888	0.183487	3.9e-31	1.24873e-28
chr3	2140029	2141784	CNTN4	182	0.28666	0.47257	0.185912	4.4e-31	1.3768e-28
chr18	67067509	67069168	DOK6	193	0.33591	0.5601	0.224197	4.9e-31	1.51603e-28
chr16	65154656	65157664	CDH11	235	0.25594	0.47903	0.223089	5.5e-31	1.68276e-28
chrX	142721410	142722958	SLITRK4	124	0.22535	0.60271	0.377355	1.4e-30	4.19026e-28
chr10	23480697	23482455	PTF1A	218	0.41384	0.59726	0.183417	1.9e-30	5.62563e-28
chr8	109094485	109095849	RSPO2	118	0.29029	0.57108	0.280788	6.8e-30	1.95047e-27
chr2	119914126	119916663	C1QL2	243	0.41619	0.62245	0.206259	2.2e-29	6.18155e-27
chr1	34628783	34630976	CSMD2	191	0.19787	0.37206	0.174194	2.4e-29	6.67539e-27
chr13	27334226	27335205	GPR12	118	0.19915	0.49278	0.293627	3.9e-29	1.06327e-26
chrX	99661653	99665358	PCDH19	323	0.52637	0.72122	0.194845	4.1e-29	1.10684e-26
chr10	83633820	83635729	NRG3	228	0.30038	0.53464	0.234254	7.3e-29	1.91441e-26
chr1	18434105	18434813	IGSF21	102	0.33152	0.67446	0.342941	1.3e-28	3.31452e-26
chr20	59826977	59828978	CDH4	286	0.36148	0.50423	0.142748	6.9e-28	1.72726e-25
chr5	45695394	45696510	HCN1	133	0.4367	0.7095	0.272805	1.9e-27	4.58933e-25
chr10	133109193	133111052	TCERG1L	235	0.44524	0.69102	0.245783	2.4e-27	5.6971e-25
chr5	134870740	134872051	NEUROG1	151	0.38274	0.57948	0.196742	2.4e-27	5.6971e-25
chrX	144899363	144900266	SLITRK2	98	0.27444	0.54346	0.26902	3.4e-27	8.00191e-25
chr1	111216244	111217937	KCNA3	190	0.33926	0.51516	0.175905	4.3e-27	9.78552e-25
chr17	10101034	10102440	GAS7	174	0.2835	0.52059	0.237092	4.3e-27	9.78552e-25
chr20	61636171	61639055	BHLHE23	323	0.38405	0.54659	0.162545	4.3e-27	9.78552e-25
chr1	14924610	14925993	KAZN	140	0.21237	0.47696	0.264586	6.6e-27	1.46422e-24
chr16	10273943	10277424	GRIN2A	288	0.37431	0.5602	0.185899	6.7e-27	1.46422e-24
chr20	57875317	57876126	EDN3	90	0.37984	0.70623	0.326389	6.7e-27	1.46422e-24
chr11	131780328	131781532	NTM	144	0.33362	0.56227	0.228653	1e-26	2.13457e-24
chr12	115120774	115122945	TBX3	164	0.24566	0.52831	0.282652	1.2e-26	2.54178e-24
chr8	41165852	41167140	SFRP1	154	0.3923	0.64223	0.249935	1.9e-26	3.93371e-24
chr14	52734207	52735486	PTGDR	111	0.2436	0.48346	0.239856	2e-26	4.10985e-24
chr18	63417775	63418640	CDH7	101	0.34052	0.56363	0.223109	2.4e-26	4.89529e-24
chr18	19744936	19752363	GATA6	615	0.38004	0.5148	0.134758	2.6e-26	5.26424e-24
chr1	240254959	240257063	FMN2	206	0.40172	0.63812	0.236398	4.2e-26	8.32023e-24
chr13	110958891	110960590	COL4A2	190	0.29071	0.46603	0.175321	4.8e-26	9.37396e-24
chr6	73330942	73333109	KCNQ5	183	0.15844	0.3452	0.18676	5.1e-26	9.88969e-24
chrX	138285888	138287622	FGF13	164	0.1744	0.46405	0.289646	7.2e-26	1.3487e-23
chr3	14851829	14853094	LOC152274	145	0.24838	0.47016	0.221779	1.3e-25	2.37065e-23
chr1	4713989	4716555	AJAP1	334	0.3526	0.53648	0.183883	2e-25	3.62316e-23
chr3	62357639	62359774	FEZF2	174	0.35736	0.57764	0.220282	2.2e-25	3.93371e-23
chr12	4918273	4919657	KCNA6	138	0.30444	0.53667	0.232225	3.6e-25	6.39546e-23
chr12	130645327	130648988	FZD10	363	0.38782	0.60117	0.213353	4.6e-25	8.06787e-23
chr16	86612188	86613821	FOXL1	154	0.44353	0.67064	0.227117	6.2e-25	1.06702e-22
chr15	83951980	83953930	BNC1	236	0.50411	0.69174	0.187627	7.3e-25	1.24853e-22
chr14	25518424	25519612	STXBP6	127	0.21036	0.41615	0.205787	1.1e-24	1.83573e-22
chr13	58206526	58208930	PCDH17	222	0.50321	0.75935	0.25614	2e-24	3.29772e-22
chr21	28337856	28340237	ADAMTS5	193	0.33056	0.55748	0.226917	4.5e-24	7.28894e-22
chr4	174450046	174451469	HAND2-AS1	151	0.41863	0.62111	0.202483	5.9e-24	9.44549e-22
chr2	137522460	137523696	THSD7B	113	0.27633	0.56347	0.287142	8e-24	1.24456e-21
chr4	30721204	30724842	PCDH7	337	0.37692	0.56634	0.189424	1e-23	1.53832e-21
chr16	62069121	62070634	CDH8	121	0.31409	0.60459	0.290496	1.1e-23	1.66426e-21
chr16	86599355	86602649	FOXC2	323	0.50538	0.65399	0.148607	1.5e-23	2.23265e-21
chr22	33453892	33454505	SYN3	82	0.2649	0.45393	0.189024	1.5e-23	2.23265e-21
chr3	11034446	11035384	SLC6A1	78	0.36745	0.66295	0.2955	1.6e-23	2.36869e-21
chr16	6068914	6070401	RBFOX1	136	0.34607	0.5838	0.237728	1.8e-23	2.63643e-21
chr18	158278	159311	USP14	101	0.096307	0.22049	0.124178	3.3e-23	4.75753e-21
chr17	68164913	68165720	KCNJ2	87	0.1256	0.37952	0.25392	3.9e-23	5.59325e-21
chr19	57078365	57079301	ZNF470	82	0.11748	0.47012	0.352646	4.9e-23	6.95497e-21
chr2	176964062	176965509	HOXD12	118	0.60439	0.80271	0.198322	1.1e-22	1.51448e-20
chr17	50235175	50236466	CA10	117	0.4135	0.65665	0.243145	1.3e-22	1.77212e-20
chrX	64254408	64255291	ZC4H2	78	0.12773	0.38053	0.252795	1.8e-22	2.4178e-20
chr10	23983366	23984978	KIAA1217	139	0.25045	0.46196	0.211511	2.3e-22	3.03028e-20
chr17	32905965	32908951	TMEM132E	300	0.24487	0.41705	0.172183	2.9e-22	3.80259e-20
chr5	178367620	178368725	ZNF454	91	0.4136	0.73455	0.320945	4.7e-22	6.07602e-20
chr10	108923780	108924805	SORCS1	136	0.40615	0.65704	0.250897	7.5e-22	9.43014e-20
chr18	11148307	11149936	PIEZO2	169	0.38399	0.55073	0.16674	8e-22	9.96778e-20
chr6	39281135	39282215	KCNK17	119	0.2141	0.37908	0.164975	8.5e-22	1.04489e-19
chr3	129693127	129694841	TRH	155	0.42422	0.64088	0.216665	1e-21	1.21841e-19
chr12	113908887	113910681	LHX5-AS1	137	0.27961	0.56547	0.285861	1.1e-21	1.32269e-19
chr20	24449844	24452037	SYNDIG1	199	0.33078	0.51057	0.179789	1.2e-21	1.43666e-19
chr9	122131086	122132214	BRINP1	114	0.40361	0.65982	0.256211	1.4e-21	1.66885e-19
chr10	118030732	118034230	GFRA1	275	0.30097	0.49329	0.192324	1.5e-21	1.76513e-19
chr9	137533359	137534397	COL5A1	137	0.26574	0.39985	0.134109	1.5e-21	1.76513e-19
chr9	17134821	17135706	CNTLN	89	0.23348	0.42856	0.195079	1.5e-21	1.76513e-19
chr21	42218489	42219222	DSCAM	92	0.35492	0.72004	0.36512	1.8e-21	2.09134e-19
chr14	63512022	63512996	KCNH5	104	0.27436	0.46546	0.191106	2e-21	2.31395e-19
chr3	3840513	3842772	LRRN1	200	0.18605	0.32328	0.137225	2.1e-21	2.41948e-19
chrX	17393159	17395817	NHS	237	0.19097	0.35963	0.168662	2.4e-21	2.74217e-19
chr10	26504383	26507434	GAD2	247	0.37228	0.53753	0.165251	2.6e-21	2.93416e-19
chr21	34442206	34444543	OLIG1	238	0.27557	0.40769	0.132126	4e-21	4.45927e-19
chr2	233251361	233253414	ECEL1P2	184	0.60321	0.8074	0.204196	6.5e-21	7.13084e-19
chr10	128076155	128077482	ADAM12	152	0.39831	0.52875	0.130441	6.6e-21	7.21181e-19
chr8	65281903	65283043	LOC102724623	119	0.40967	0.6482	0.238529	6.9e-21	7.50982e-19
chr18	499315	500722	COLEC12	142	0.22099	0.37123	0.150239	8.4e-21	9.10639e-19
chr10	17495407	17496721	ST8SIA6	164	0.18436	0.31191	0.127555	1e-20	1.06729e-18
chr1	2706025	2706961	TTC34	114	0.59705	0.83678	0.239728	1.1e-20	1.16052e-18
chr3	137489594	137491004	LINC01210	104	0.31207	0.51757	0.2055	1.1e-20	1.16052e-18
chr6	124124177	124125309	NKAIN2	151	0.24593	0.37737	0.131444	1.1e-20	1.16052e-18
chr1	34642382	34643024	C1orf94	62	0.57795	0.82885	0.250903	2e-20	2.02471e-18
chr3	132756985	132757895	TMEM108	83	0.24408	0.54671	0.302627	2.1e-20	2.11815e-18
chr4	157997166	157997686	GLRB	78	0.21627	0.40906	0.192795	2.3e-20	2.31142e-18
chr4	134069162	134070442	PCDH10	90	0.23579	0.46466	0.228867	3.1e-20	3.07056e-18
chr10	1778784	1780018	ADARB2	95	0.19599	0.40551	0.209516	3.2e-20	3.15825e-18
chr1	229567206	229570684	ACTA1	263	0.55412	0.71384	0.159722	4.5e-20	4.3631e-18
chr7	37487354	37488672	ELMO1	141	0.20116	0.42661	0.225447	5.2e-20	5.00655e-18
chr10	99789614	99791320	CRTAC1	188	0.32483	0.4733	0.148473	7.7e-20	7.36206e-18
chr18	31802358	31803792	NOL4	116	0.25202	0.48447	0.232448	7.8e-20	7.43186e-18
chr5	83679584	83680720	EDIL3	121	0.22377	0.39708	0.173314	1.3e-19	1.21758e-17
chr8	106330518	106332120	ZFPM2	168	0.2321	0.40036	0.168256	1.4e-19	1.30238e-17
chr1	248020330	248021252	TRIM58	112	0.35487	0.57657	0.221705	1.7e-19	1.56559e-17
chr5	15500076	15500923	FBXL7	108	0.31695	0.50126	0.184306	1.8e-19	1.65216e-17
chr20	26188638	26190348	MIR663A	199	0.4899	0.6578	0.167899	1.9e-19	1.72668e-17
chr12	29935995	29937433	TMTC1	156	0.25317	0.39119	0.138019	2.3e-19	2.07649e-17
chr2	108602824	108603467	SLC5A7	68	0.4234	0.72801	0.304618	3.4e-19	3.03969e-17
chr17	11143487	11145416	SHISA6	270	0.44217	0.62581	0.183641	4.1e-19	3.64186e-17
chr18	42258983	42260795	SETBP1	194	0.15425	0.31316	0.158912	4.8e-19	4.23631e-17
chr19	45260352	45261809	MIR8085	124	0.75128	0.9239	0.172613	4.8e-19	4.23631e-17
chr12	114843022	114843610	TBX5	54	0.22533	0.57557	0.350241	4.9e-19	4.29702e-17
chr21	31311386	31312106	GRIK1	61	0.31164	0.61551	0.303869	4.9e-19	4.29702e-17
chr13	93879245	93880877	GPC6	139	0.21165	0.36604	0.154388	5.1e-19	4.45821e-17
chr20	25061761	25062928	VSX1	116	0.57934	0.79659	0.217241	5.3e-19	4.58933e-17
chr15	27215951	27216856	GABRG3	108	0.4275	0.65158	0.224083	5.6e-19	4.83391e-17
chr4	187476279	187476844	MTNR1A	82	0.46129	0.7169	0.25561	6.7e-19	5.72954e-17
chr5	127872563	127874945	FBN2	215	0.33455	0.49204	0.157484	9.4e-19	7.84359e-17
chr10	135048797	135052077	VENTX	277	0.4067	0.52619	0.119495	1e-18	8.24431e-17
chr7	86688832	86689238	KIAA1324L	63	0.1187	0.29424	0.17554	1e-18	8.24431e-17
chr2	239755096	239758310	TWIST2	320	0.44893	0.6197	0.170766	1.3e-18	1.05908e-16
chr18	57363714	57365001	CCBE1	119	0.3119	0.53355	0.221647	1.8e-18	1.45779e-16
chr4	4387593	4389919	NSG1	233	0.26861	0.40935	0.140742	1.9e-18	1.53426e-16
chr19	37095680	37096589	ZNF382	86	0.17508	0.43329	0.258209	2e-18	1.61029e-16
chr19	52097252	52098000	LINC01530	61	0.11839	0.32397	0.205574	2.7e-18	2.14876e-16
chr3	134514085	134515980	EPHB1	175	0.24206	0.40159	0.159531	2.8e-18	2.22193e-16
chr14	96342209	96343570	TUNAR	162	0.38099	0.53805	0.157062	3.1e-18	2.43195e-16
chr16	86541430	86545228	FOXF1	409	0.32566	0.45651	0.130851	3.9e-18	3.04222e-16
chr12	33591763	33593050	SYT10	131	0.3594	0.58561	0.226206	4.5e-18	3.48067e-16
chr8	73163618	73164191	LOC392232	51	0.27025	0.52073	0.250471	6.9e-18	5.23412e-16
chr18	44772992	44775577	SKOR2	305	0.59259	0.72864	0.136052	8.8e-18	6.5491e-16
chr15	88799522	88801017	NTRK3	127	0.25433	0.45464	0.200307	8.9e-18	6.60567e-16
chr13	37247949	37248463	SERTM1	58	0.39676	0.56416	0.167397	9e-18	6.64408e-16
chr8	15094237	15095168	SGCZ	94	0.30859	0.51538	0.206798	9e-18	6.64408e-16
chr9	21974578	21975306	CDKN2A	63	0.17598	0.41263	0.236651	1e-17	7.36257e-16
chr5	50678632	50679375	ISL1	79	0.36781	0.5659	0.198089	1.1e-17	8.05574e-16
chr7	105028260	105029774	SRPK2	214	0.12274	0.22537	0.102631	1.4e-17	1.01716e-15
chr8	69242920	69243803	C8orf34	90	0.18584	0.38516	0.199311	1.5e-17	1.07563e-15
chrX	21674018	21677066	KLHL34	271	0.69406	0.8677	0.173638	1.5e-17	1.07563e-15
chr12	5018585	5021171	KCNA1	202	0.42078	0.55465	0.133866	1.6e-17	1.13551e-15
chr8	57025546	57026543	MOS	75	0.34653	0.58136	0.234827	1.7e-17	1.19722e-15
chr3	6902823	6903516	GRM7	77	0.36414	0.60406	0.239922	1.8e-17	1.25799e-15
chr10	15761423	15762101	ITGA8	77	0.25887	0.53952	0.280649	2.3e-17	1.59931e-15
chr3	26664104	26664796	LRRC3B	71	0.23855	0.47451	0.235958	2.6e-17	1.80337e-15
chr8	77594255	77594860	ZFHX4	59	0.31285	0.59407	0.28122	2.7e-17	1.86802e-15
chr12	41582155	41582975	PDZRN4	97	0.35133	0.57219	0.220856	2.9e-17	1.99636e-15
chr1	50513644	50514320	ELAVL4	71	0.48655	0.74537	0.258817	4.3e-17	2.86002e-15
chr8	686830	689496	ERICH1-AS1	329	0.4292	0.53142	0.102222	4.4e-17	2.91246e-15
chrX	153978838	153979650	GAB3	102	0.12141	0.26584	0.144431	4.4e-17	2.91246e-15
chr16	55689598	55690895	SLC6A2	126	0.3613	0.57753	0.21623	4.6e-17	3.03754e-15
chr2	50574045	50574817	NRXN1	73	0.33675	0.65049	0.31374	5.1e-17	3.35164e-15
chr15	52043422	52044447	TMOD2	114	0.14751	0.25894	0.11143	6.5e-17	4.2514e-15
chr7	4998405	4998950	MMD2	72	0.43743	0.72457	0.287139	6.9e-17	4.48109e-15
chr8	19796843	19798006	LPL	119	0.2335	0.41336	0.179857	6.9e-17	4.48109e-15
chr4	151504011	151505085	MAB21L2	95	0.76372	0.92974	0.166021	9.1e-17	5.82739e-15
chr5	79551369	79552294	SERINC5	114	0.13063	0.23235	0.101719	1e-16	6.33011e-15
chr5	178421225	178422337	GRM6	138	0.54346	0.72867	0.18521	1.1e-16	6.91543e-15
chr5	176827081	176827754	PFN3	82	0.74434	0.89021	0.145866	1.3e-16	8.11719e-15
chr9	137967110	137967727	OLFM1	73	0.22684	0.62901	0.402178	1.3e-16	8.11719e-15
chr15	79381804	79384209	RASGRF1	210	0.28311	0.41366	0.130543	1.5e-16	9.24027e-15
chrX	37430706	37431784	LANCL3	128	0.29635	0.45105	0.154695	1.5e-16	9.24027e-15
chr7	98245805	98247759	NPTX2	237	0.5109	0.64659	0.135684	1.7e-16	1.03794e-14
chr2	68546339	68547111	CNRIP1	75	0.15677	0.38103	0.224253	2e-16	1.21037e-14
chr7	37955622	37956555	SFRP4	92	0.2718	0.55587	0.284065	2.1e-16	1.26811e-14
chr16	77468309	77469074	ADAMTS18	99	0.41204	0.5986	0.186556	2.5e-16	1.49004e-14
chr1	158150620	158151503	CD1D	72	0.24922	0.5491	0.299875	2.6e-16	1.53965e-14
chr19	57049675	57050646	ZFP28	104	0.17869	0.48663	0.307942	2.6e-16	1.53965e-14
chr17	11501631	11502328	DNAH9	78	0.32156	0.47265	0.15109	2.7e-16	1.59543e-14
chr4	44449386	44451133	KCTD8	199	0.33162	0.46546	0.133844	3.2e-16	1.87081e-14
chr8	16884363	16885339	MICU3	112	0.1935	0.41693	0.223429	3.2e-16	1.87081e-14
chr2	124782252	124783255	CNTNAP5	79	0.39539	0.6007	0.205304	3.7e-16	2.14943e-14
chr2	128615479	128616004	POLR2D	64	0.066422	0.19209	0.125672	4.3e-16	2.48228e-14
chr19	50193020	50194798	CPT1C	124	0.43148	0.69225	0.260766	4.5e-16	2.5815e-14
chr1	2983925	2987962	PRDM16	474	0.2887	0.44678	0.158086	4.6e-16	2.63338e-14
chr9	90340715	90341542	CTSL	75	0.16907	0.32705	0.157987	4.8e-16	2.74217e-14
chr7	132260474	132262527	PLXNA4	221	0.23209	0.37169	0.139602	4.9e-16	2.78199e-14
chrX	139173387	139173767	LOC389895	66	0.17526	0.45223	0.27697	4.9e-16	2.78199e-14
chr5	135527056	135528978	LOC389332	179	0.42221	0.58028	0.158073	5e-16	2.83292e-14
chr20	2780978	2781497	CPXM1	61	0.23995	0.45787	0.217918	5.2e-16	2.94019e-14
chr4	165304328	165305177	MARCH1	71	0.38151	0.67176	0.290254	5.8e-16	3.24611e-14
chr2	45510	46559	FAM110C	131	0.35467	0.48557	0.130901	6.1e-16	3.40709e-14
chr2	190445459	190445983	SLC40A1	75	0.15207	0.31545	0.163387	6.6e-16	3.67147e-14
chr16	22217299	22218090	EEF2K	78	0.051333	0.17585	0.124513	6.7e-16	3.70464e-14
chr21	22369423	22370582	NCAM2	92	0.34276	0.55427	0.211511	6.7e-16	3.70464e-14
chr12	129337870	129338653	GLT1D1	114	0.36861	0.59755	0.228947	6.8e-16	3.7524e-14
chr16	82660651	82661813	CDH13	101	0.29223	0.4414	0.149168	6.9e-16	3.79997e-14
chr20	37352130	37357372	SLC32A1	389	0.45802	0.62739	0.169368	8.1e-16	4.39058e-14
chr9	29212171	29212819	LINGO2	74	0.22565	0.37282	0.147176	8.2e-16	4.43606e-14
chr14	91719576	91720228	GPR68	93	0.21498	0.31891	0.103935	8.7e-16	4.66985e-14
chr8	23562475	23565175	NKX2-6	188	0.49197	0.62691	0.134941	9.6e-16	5.11307e-14
chr19	12305552	12306304	LOC100289333	66	0.2777	0.63273	0.35503	1.1e-15	5.81374e-14
chr17	59531723	59535254	TBX4	238	0.57601	0.72158	0.145571	1.2e-15	6.29394e-14
chr5	92906239	92908875	NR2F1-AS1	183	0.54397	0.73457	0.190596	1.3e-15	6.74139e-14
chr7	103968783	103969959	LHFPL3	111	0.27238	0.43863	0.166252	1.3e-15	6.74139e-14
chrX	90689602	90690119	PABPC5	46	0.33343	0.65761	0.324174	1.3e-15	6.74139e-14
chr20	54578603	54580678	CBLN4	173	0.50065	0.69038	0.189734	1.6e-15	8.20439e-14
chr7	69062374	69065037	AUTS2	265	0.16914	0.2821	0.112966	1.7e-15	8.68482e-14
chr1	219347109	219347572	LYPLAL1	46	0.089239	0.37576	0.286522	1.9e-15	9.61735e-14
chrX	82763571	82764462	POU3F4	63	0.47749	0.73492	0.257429	1.9e-15	9.61735e-14
chrX	137793095	137794010	FGF13-AS1	67	0.18075	0.49225	0.311507	2.3e-15	1.15151e-13
chr12	3982246	3982708	PARP11	43	0.02886	0.25853	0.229674	2.5e-15	1.2426e-13
chr1	33168019	33168865	SYNC	86	0.11106	0.25888	0.147826	2.6e-15	1.28765e-13
chr4	144620822	144622218	FREM3	123	0.36921	0.54756	0.17835	2.7e-15	1.33239e-13
chr22	30642437	30642671	LIF	38	0.16845	0.40905	0.240605	3.2e-15	1.56233e-13
chr11	7272757	7274235	SYT9	144	0.31574	0.54574	0.230007	3.3e-15	1.60546e-13
chr9	71939501	71940679	FAM189A2	137	0.20136	0.32079	0.119431	3.3e-15	1.60546e-13
chr19	38307878	38308526	LOC644554	59	0.36561	0.54644	0.180831	3.5e-15	1.69378e-13
chr17	1173535	1174733	BHLHA9	137	0.63107	0.77152	0.140453	3.8e-15	1.82612e-13
chr5	31193952	31194419	CDH6	48	0.25158	0.58221	0.330625	4.3e-15	2.03795e-13
chr9	23820691	23822135	ELAVL2	172	0.4491	0.63655	0.187448	4.3e-15	2.03795e-13
chr11	104034536	104035058	PDGFD	54	0.21993	0.45604	0.236111	4.4e-15	2.08176e-13
chr8	144240761	144242113	LY6H	147	0.38104	0.62149	0.240449	4.6e-15	2.17265e-13
chr8	12990090	12990914	DLC1	90	0.18024	0.37536	0.195111	4.8e-15	2.26323e-13
chr19	58545115	58545897	ZSCAN1	104	0.50922	0.74773	0.23851	4.9e-15	2.30643e-13
chr15	33602816	33604003	RYR3	112	0.26512	0.48304	0.217929	5.3e-15	2.47777e-13
chr7	54609734	54610140	VSTM2A	48	0.45915	0.75567	0.296521	8.8e-15	4.04536e-13
chr5	523676	524887	SLC9A3	148	0.37976	0.52241	0.142649	8.9e-15	4.08451e-13
chr16	28073817	28075296	GSG1L	198	0.29306	0.42022	0.127162	9e-15	4.11668e-13
chr10	71331926	71333392	NEUROG3	133	0.27628	0.41473	0.138451	9.1e-15	4.15552e-13
chr1	244080540	244081093	LOC339529	55	0.23049	0.54029	0.3098	9.5e-15	4.3167e-13
chr1	114695136	114696672	SYT6	155	0.27303	0.37758	0.104555	1.2e-14	5.3468e-13
chr7	100823307	100823701	NAT16	56	0.36	0.52452	0.164518	1.2e-14	5.3468e-13
chr1	58715272	58716095	DAB1	87	0.23225	0.43701	0.204759	1.5e-14	6.60864e-13
chr10	134901198	134902619	ADGRA1	172	0.43769	0.5947	0.157012	1.6e-14	7.02673e-13
chr2	155554005	155556069	KCNJ3	146	0.28315	0.52939	0.24624	1.7e-14	7.41857e-13
chr22	19709081	19712106	GP1BB	279	0.59835	0.72643	0.128079	1.7e-14	7.41857e-13
chr12	101603387	101603933	SLC5A8	62	0.38866	0.57948	0.190823	1.8e-14	7.80548e-13
chr5	121647450	121648147	SNCAIP	96	0.22353	0.32409	0.100562	1.9e-14	8.21325e-13
chr5	76249435	76250528	CRHBP	104	0.27901	0.49627	0.21726	2e-14	8.61847e-13
chr15	79574830	79575211	ANKRD34C	36	0.50233	0.77356	0.271222	2.2e-14	9.39212e-13
chr2	219848919	219850541	FEV	132	0.25318	0.45781	0.204629	2.2e-14	9.39212e-13
chr15	89346043	89347203	ACAN	108	0.31269	0.44509	0.132407	2.5e-14	1.05099e-12
chr10	135043221	135044560	UTF1	189	0.40991	0.59254	0.18263	2.6e-14	1.09137e-12
chr10	72200065	72201368	NODAL	119	0.44677	0.59829	0.151521	2.8e-14	1.16643e-12
chr14	38724254	38725537	CLEC14A	119	0.36342	0.56329	0.199866	3.1e-14	1.28171e-12
chr12	3599966	3603008	PRMT8	208	0.3522	0.49792	0.145721	3.5e-14	1.42779e-12
chr5	16179064	16180420	MARCH11	176	0.61735	0.73669	0.119335	3.7e-14	1.50049e-12
chr17	46607804	46608390	HOXB1	41	0.76783	0.99212	0.224293	4.6e-14	1.82515e-12
chr8	98881311	98881843	MATN2	70	0.21213	0.31596	0.103829	4.7e-14	1.86215e-12
chr1	156611639	156612447	BCAN	74	0.34497	0.64651	0.301541	4.9e-14	1.93028e-12
chr5	170288879	170289737	RANBP17	106	0.31033	0.4676	0.157274	4.9e-14	1.93028e-12
chr11	17740789	17743779	MYOD1	248	0.47931	0.62479	0.145472	5.7e-14	2.21064e-12
chr19	57018743	57019506	ZNF471	77	0.24484	0.51656	0.271714	6e-14	2.31395e-12
chr2	105468851	105473488	POU3F3	415	0.469	0.59042	0.121419	6e-14	2.31395e-12
chr7	35225363	35226580	DPY19L2P1	99	0.20316	0.41847	0.215313	6.1e-14	2.34923e-12
chr12	117798076	117799448	NOS1	143	0.36422	0.48175	0.117531	6.5e-14	2.49281e-12
chr11	47600129	47600927	NDUFS3	69	0.054826	0.1621	0.107275	7.1e-14	2.68552e-12
chr10	11059442	11060524	CELF2	166	0.32947	0.47273	0.143265	7.4e-14	2.79515e-12
chr11	7041072	7041949	NLRP14	66	0.20929	0.47414	0.264848	7.7e-14	2.89259e-12
chr19	58446336	58446800	ZNF418	42	0.1946	0.46088	0.266286	7.9e-14	2.95563e-12
chr5	110074605	110075223	SLC25A46	60	0.095433	0.3246	0.229167	8.4e-14	3.1089e-12
chr8	110986113	110986983	KCNV1	79	0.2661	0.44065	0.174544	8.4e-14	3.1089e-12
chr9	17578721	17579804	SH3GL2	129	0.27167	0.3899	0.118233	9e-14	3.30873e-12
chr16	23846941	23848102	PRKCB	140	0.22888	0.37474	0.145857	9.7e-14	3.54713e-12
chrX	150565211	150565865	VMA21	89	0.10407	0.24856	0.144494	1.2e-13	4.34779e-12
chr11	69632033	69634710	FGF3	285	0.33602	0.48287	0.146842	1.3e-13	4.67321e-12
chr2	80529677	80530846	LRRTM1	101	0.4168	0.62402	0.207218	1.3e-13	4.67321e-12
chr4	154709512	154710827	SFRP2	112	0.43742	0.56672	0.129304	1.3e-13	4.67321e-12
chr4	177713243	177714457	VEGFC	146	0.24023	0.35247	0.11224	1.3e-13	4.67321e-12
chr9	133027737	133028563	HMCN2	99	0.3968	0.55516	0.158364	1.4e-13	4.99358e-12
chrX	102000689	102001558	BHLHB9	75	0.28419	0.46896	0.184773	1.4e-13	4.99358e-12
chr2	197457392	197458522	HECW2	161	0.22804	0.33827	0.110224	1.8e-13	6.31399e-12
chr22	43807400	43808455	MPPED1	158	0.45547	0.56943	0.113956	1.9e-13	6.64783e-12
chr14	79745153	79746059	NRXN3	76	0.33442	0.55817	0.22375	2e-13	6.96233e-12
chr11	64948715	64949060	CAPN1	46	0.10659	0.2138	0.107217	2.5e-13	8.63739e-12
chr11	46939358	46940118	LRP4	92	0.12647	0.24876	0.122293	2.6e-13	8.9604e-12
chr18	31020510	31020847	CCDC178	55	0.3784	0.53729	0.158891	2.8e-13	9.61357e-12
chr11	13984066	13986349	SPON1	204	0.35085	0.48332	0.132466	3e-13	1.01734e-11
chr7	97361132	97363018	TAC1	137	0.37877	0.52173	0.142964	3e-13	1.01734e-11
chr19	9608804	9609343	ZNF560	39	0.37977	0.78356	0.403795	3.2e-13	1.0825e-11
chr19	50554012	50554492	FLJ26850	42	0.19029	0.5141	0.32381	3.3e-13	1.10816e-11
chr7	24323558	24325080	NPY	123	0.30411	0.47622	0.172114	3.8e-13	1.26221e-11
chr1	13839505	13840613	LRRC38	128	0.33872	0.5183	0.179578	4.1e-13	1.35207e-11
chr14	37641232	37641879	SLC25A21-AS1	61	0.1891	0.33123	0.142131	4.2e-13	1.38173e-11
chr11	133938850	133939681	JAM3	86	0.25592	0.46964	0.213721	4.3e-13	1.4079e-11
chr3	4345005	4345342	SETMAR	42	0.025905	0.15902	0.133119	4.3e-13	1.4079e-11
chr6	55443732	55444092	HMGCLL1	36	0.31986	0.61711	0.29725	4.3e-13	1.4079e-11
chr10	26222921	26224022	MYO3A	99	0.26793	0.51757	0.249636	4.5e-13	1.46815e-11
chr5	168727429	168728275	SLIT3	103	0.35711	0.54566	0.188553	4.6e-13	1.499e-11
chr1	165324191	165326328	LMX1A	181	0.45957	0.60389	0.144315	5.1e-13	1.64828e-11
chr15	23931559	23932547	NDN	95	0.62642	0.80766	0.181242	5.2e-13	1.6747e-11
chr5	178487146	178487921	ZNF354C	78	0.21855	0.45226	0.233705	5.5e-13	1.76307e-11
chr18	55019707	55021605	ST8SIA3	146	0.52545	0.70029	0.174842	5.8e-13	1.84209e-11
chr4	7194537	7195467	SORCS2	99	0.30228	0.41356	0.111273	5.8e-13	1.84209e-11
chr16	1122629	1123009	SSTR5	44	0.55002	0.83045	0.280432	7.1e-13	2.23435e-11
chr7	136553854	136556194	CHRM2	157	0.33447	0.53497	0.200497	7.3e-13	2.29467e-11
chr1	160040128	160040668	KCNJ10	37	0.08427	0.39814	0.313865	7.5e-13	2.34949e-11
chr6	100441406	100442152	MCHR2-AS1	67	0.35012	0.53336	0.183239	7.5e-13	2.34949e-11
chr8	65290108	65290946	MIR124-2	68	0.38875	0.6151	0.226353	8e-13	2.48352e-11
chr8	17354321	17355250	SLC7A2	115	0.22697	0.35423	0.127261	8.4e-13	2.58728e-11
chr9	35791584	35791924	NPR2	45	0.36576	0.69253	0.326778	8.9e-13	2.73211e-11
chr5	180075688	180076906	FLT4	163	0.36231	0.4626	0.100294	1.1e-12	3.32487e-11
chr4	39046186	39046924	KLHL5	101	0.15422	0.2825	0.128287	1.2e-12	3.61128e-11
chr10	85954199	85955303	CDHR1	94	0.33902	0.53111	0.192085	1.3e-12	3.87411e-11
chr11	130318234	130320198	ADAMTS15	172	0.32259	0.4931	0.170506	1.3e-12	3.87411e-11
chr19	11689417	11689768	ACP5	35	0.31623	0.51343	0.1972	1.3e-12	3.87411e-11
chr19	57351283	57351995	MIMT1	61	0.55818	0.79436	0.23618	1.4e-12	4.15862e-11
chr20	30225572	30225852	COX4I2	32	0.62159	0.86216	0.240562	1.6e-12	4.67207e-11
chr19	11466008	11466317	PLPPR2	39	0.12472	0.32092	0.196205	1.7e-12	4.93789e-11
chr8	143545445	143546178	ADGRB1	90	0.4965	0.64043	0.143933	1.7e-12	4.93789e-11
chr12	175666	176400	IQSEC3	79	0.46561	0.64028	0.174671	1.8e-12	5.1846e-11
chr19	3785511	3786653	MATK	144	0.25915	0.38895	0.129799	1.9e-12	5.43286e-11
chr13	53313127	53314045	LECT1	80	0.43986	0.62761	0.18775	2.3e-12	6.46913e-11
chr21	45705428	45706044	AIRE	66	0.63353	0.83167	0.198136	2.3e-12	6.46913e-11
chr7	37960316	37961046	EPDR1	70	0.17093	0.28796	0.117029	2.3e-12	6.46913e-11
chr1	151810460	151811684	LOC100132111	154	0.36973	0.51749	0.147766	2.4e-12	6.7161e-11
chrX	153686094	153687124	PLXNA3	141	0.096411	0.19913	0.102723	2.4e-12	6.7161e-11
chr5	140787447	140788044	PCDHGB6	50	0.55004	0.77472	0.22468	2.5e-12	6.98174e-11
chr4	144833114	144833512	LOC101927636	54	0.44961	0.73639	0.286778	2.6e-12	7.24632e-11
chr10	125425495	125426642	GPR26	136	0.77029	0.91218	0.141882	2.8e-12	7.76443e-11
chr11	49229717	49230040	FOLH1	38	0.37532	0.61932	0.244	2.8e-12	7.76443e-11
chr2	228736230	228736544	DAW1	33	0.34427	0.69121	0.346939	2.8e-12	7.76443e-11
chr3	147126988	147128999	ZIC1	192	0.64859	0.78121	0.132625	3e-12	8.27735e-11
chr6	116892235	116892934	RWDD1	62	0.055129	0.16744	0.112306	3e-12	8.27735e-11
chr19	31839635	31843049	TSHZ3	379	0.2618	0.37575	0.113947	3.1e-12	8.52763e-11
chr5	134914178	134914981	CXCL14	82	0.3122	0.49459	0.18239	3.1e-12	8.52763e-11
chr6	108485671	108490539	NR2E1	328	0.46963	0.5808	0.111174	3.3e-12	9.01476e-11
chr6	96463869	96464136	FUT9	33	0.34942	0.72218	0.372758	3.3e-12	9.01476e-11
chr3	42947480	42948170	ZNF662	66	0.26039	0.39586	0.13547	3.4e-12	9.26954e-11
chr10	93557970	93558699	TNKS2	100	0.14221	0.24912	0.10691	3.5e-12	9.51392e-11
chr9	97094626	97095058	LOC100132077	41	0.48044	0.75056	0.270122	3.6e-12	9.74726e-11
chr11	62476770	62477481	BSCL2	49	0.075796	0.419	0.343204	3.7e-12	9.969e-11
chr19	8942708	8943089	ZNF558	51	0.11075	0.2371	0.126353	3.7e-12	9.969e-11
chr6	6002471	6005125	NRN1	197	0.54123	0.68363	0.142401	3.7e-12	9.969e-11
chr6	152957810	152958472	SYNE1	74	0.14524	0.27066	0.125419	4.2e-12	1.12392e-10
chr4	183063396	183066370	LOC90768	267	0.28869	0.43082	0.142131	4.3e-12	1.14956e-10
chr12	41086522	41087102	CNTN1	47	0.30145	0.53672	0.235277	4.4e-12	1.17288e-10
chr2	106681982	106682403	C2orf40	48	0.35763	0.59271	0.235083	4.4e-12	1.17288e-10
chr19	58609338	58609988	ZSCAN18	61	0.16825	0.2982	0.129951	4.6e-12	1.22146e-10
chr13	79232822	79233417	RNF219	62	0.050984	0.17247	0.121484	4.7e-12	1.24322e-10
chr3	44626325	44626794	ZNF660	35	0.1602	0.48497	0.324771	4.7e-12	1.24322e-10
chr2	54086776	54087266	GPR75-ASB3	60	0.67067	0.94005	0.269383	4.8e-12	1.26845e-10
chr10	18429125	18430234	CACNB2	124	0.28874	0.42348	0.134742	4.9e-12	1.29116e-10
chr12	43944719	43946285	ADAMTS20	126	0.43077	0.58024	0.149468	4.9e-12	1.29116e-10
chr2	207506774	207507422	LOC200726	53	0.49751	0.80508	0.307566	4.9e-12	1.29116e-10
chr2	3750828	3751927	DCDC2C	132	0.74061	0.84603	0.105424	5.2e-12	1.36499e-10
chr4	682724	683079	MFSD7	47	0.47228	0.63651	0.164234	5.4e-12	1.4121e-10
chr14	96000676	96001865	GLRX5	132	0.13386	0.24383	0.10997	5.7e-12	1.48071e-10
chr2	71558723	71559525	ZNF638	74	0.13989	0.26065	0.120757	5.7e-12	1.48071e-10
chr3	119395989	119396387	COX17	38	0.10542	0.31871	0.213289	5.7e-12	1.48071e-10
chr18	53257018	53257309	TCF4	30	0.1641	0.33647	0.172367	5.8e-12	1.50385e-10
chr11	24518224	24518738	LUZP2	57	0.28993	0.61967	0.329737	6.2e-12	1.60454e-10
chr5	37834671	37835128	GDNF	51	0.32647	0.56084	0.234373	6.6e-12	1.70007e-10
chr11	65601069	65601551	SNX32	53	0.22055	0.37525	0.154698	7.8e-12	1.9832e-10
chr4	83482744	83483091	TMEM150C	56	0.20323	0.33025	0.127018	7.9e-12	2.00677e-10
chr12	4378366	4382222	CCND2	281	0.17354	0.2824	0.108861	8.4e-12	2.1201e-10
chr11	101453357	101454684	TRPC6	114	0.28761	0.39198	0.104368	8.5e-12	2.14337e-10
chr18	21083161	21084153	C18orf8	121	0.1348	0.23558	0.100777	9.1e-12	2.28005e-10
chr7	27179062	27179511	HOXA-AS3	45	0.63209	0.8648	0.232711	9.5e-12	2.36735e-10
chr14	37666686	37667493	MIPOL1	71	0.16897	0.32851	0.159535	1e-11	2.46297e-10
chr21	44782248	44782601	TCONS_00029157	32	0.29994	0.63731	0.337375	1e-11	2.46297e-10
chr15	47476369	47477499	SEMA6D	102	0.36319	0.51907	0.155882	1.1e-11	2.67576e-10
chr19	37406931	37407463	ZNF568	48	0.075938	0.38021	0.304271	1.1e-11	2.67576e-10
chr1	86046362	86047240	CYR61	100	0.14745	0.28222	0.13477	1.2e-11	2.88839e-10
chr11	130183948	130184668	ZBTB44	60	0.078483	0.26565	0.187167	1.2e-11	2.88839e-10
chr18	56887091	56887665	GRP	57	0.337	0.67475	0.337754	1.2e-11	2.88839e-10
chr5	50265085	50265737	LOC100287592	53	0.40232	0.53687	0.134547	1.2e-11	2.88839e-10
chr14	23305893	23307013	MMP14	100	0.29814	0.4563	0.15816	1.4e-11	3.32331e-10
chr2	182756428	182757519	SSFA2	110	0.12421	0.24428	0.120073	1.5e-11	3.54541e-10
chrX	14890991	14891734	MOSPD2	76	0.10668	0.23393	0.12725	1.6e-11	3.76561e-10
chr1	42383640	42384003	HIVEP3	46	0.10539	0.25915	0.153761	1.7e-11	3.97716e-10
chr13	103046680	103047226	FGF14-AS2	60	0.12102	0.27808	0.157067	1.7e-11	3.97716e-10
chr16	16317236	16317564	ABCC6	33	0.083758	0.34145	0.257697	1.9e-11	4.41133e-10
chr18	5196243	5197389	C18orf42	89	0.49866	0.71225	0.213584	1.9e-11	4.41133e-10
chr10	47083341	47083633	NPY4R	34	0.62059	0.74912	0.128529	2.1e-11	4.81479e-10
chr13	112984966	112985733	LINC01044	77	0.6093	0.75136	0.142065	2.1e-11	4.81479e-10
chr19	58011124	58011743	ZNF773	64	0.13683	0.28648	0.149656	2.1e-11	4.81479e-10
chr16	18995156	18995577	TMC7	51	0.13647	0.28341	0.146941	2.2e-11	5.01069e-10
chr3	77088498	77089198	ROBO2	69	0.30984	0.61081	0.300971	2.2e-11	5.01069e-10
chr14	23834435	23835947	EFS	144	0.30914	0.46978	0.160646	2.4e-11	5.41248e-10
chr20	35974177	35974913	SRC	85	0.1026	0.20753	0.104929	2.4e-11	5.41248e-10
chr1	151431540	151432032	POGZ	47	0.080915	0.23528	0.154362	2.6e-11	5.82535e-10
chr7	23287221	23287508	GPNMB	34	0.45041	0.66118	0.210765	2.9e-11	6.42433e-10
chr5	149569592	149569945	SLC6A7	42	0.41643	0.71119	0.294762	3.2e-11	7.03796e-10
chr18	4453969	4455647	DLGAP1	181	0.31833	0.44618	0.127845	3.3e-11	7.24054e-10
chr6	62995855	62996228	KHDRBS2	45	0.21287	0.52078	0.307911	3.3e-11	7.24054e-10
chr19	22805800	22806721	LOC374890	76	0.48621	0.74875	0.262539	3.4e-11	7.43625e-10
chr4	90228714	90229010	GPRIN3	38	0.11208	0.23176	0.119684	3.6e-11	7.84253e-10
chr17	33814234	33814947	SLFN12L	51	0.13298	0.37684	0.243863	3.8e-11	8.25211e-10
chrX	139585867	139588578	SOX3	257	0.48588	0.60309	0.11721	3.9e-11	8.45594e-10
chr19	52956656	52957245	ZNF578	47	0.3816	0.63464	0.253043	4e-11	8.63197e-10
chr8	79428433	79428754	PKIA	46	0.14324	0.38489	0.241652	4e-11	8.63197e-10
chr7	31091717	31093077	ADCYAP1R1	146	0.37019	0.51721	0.147014	4.1e-11	8.83393e-10
chr3	35680509	35681628	ARPP21	102	0.3897	0.56933	0.179637	4.2e-11	9.01412e-10
chr1	149286812	149287773	FAM231D	72	0.44174	0.63075	0.189014	4.3e-11	9.20722e-10
chr11	63258378	63258804	HRASLS5	52	0.28113	0.47017	0.189038	4.5e-11	9.61303e-10
chr17	5973315	5974449	WSCD1	138	0.22496	0.34336	0.118391	4.9e-11	1.0411e-09
chr19	19322675	19322916	NCAN	29	0.43738	0.56607	0.12869	4.9e-11	1.0411e-09
chr16	86320175	86321055	LOC146513	76	0.38026	0.51339	0.133132	5.2e-11	1.0989e-09
chr5	140214068	140214464	PCDHA7	35	0.81643	0.95703	0.1406	5.3e-11	1.11576e-09
chr19	18668474	18668937	KXD1	53	0.056623	0.20679	0.15017	5.4e-11	1.13248e-09
chrX	37208578	37209325	PRRG1	56	0.18761	0.37127	0.183661	5.4e-11	1.13248e-09
chr5	169931065	169931471	KCNIP1	50	0.41384	0.526	0.11216	5.9e-11	1.22706e-09
chrX	151806233	151806947	GABRQ	63	0.23938	0.54856	0.309175	6e-11	1.24503e-09
chr1	3712398	3713234	LRRC47	92	0.12087	0.25077	0.129902	6.2e-11	1.27883e-09
chr17	79139501	79140028	AATK-AS1	71	0.27599	0.42459	0.148606	6.2e-11	1.27883e-09
chr9	101705907	101706682	COL15A1	94	0.28085	0.42396	0.143106	6.2e-11	1.27883e-09
chr11	85779725	85780397	PICALM	63	0.10095	0.30913	0.208175	6.9e-11	1.40844e-09
chr8	57358126	57359415	LOC101929415	137	0.46601	0.62482	0.15881	6.9e-11	1.40844e-09
chr3	99594969	99595215	FILIP1L	42	0.19233	0.38712	0.194786	7e-11	1.42674e-09
chr10	50602989	50606783	DRGX	263	0.35841	0.46333	0.104916	8.4e-11	1.67976e-09
chr9	25677494	25678684	TUSC1	133	0.28657	0.41414	0.127564	8.5e-11	1.69483e-09
chr8	91803656	91804141	NECAB1	55	0.31195	0.46224	0.150291	8.6e-11	1.71229e-09
chr12	4383193	4384405	CCND2-AS1	92	0.13328	0.24185	0.108565	9.7e-11	1.90922e-09
chr5	86708296	86708878	CCNH	55	0.10642	0.21973	0.113309	1e-10	1.94738e-09
chr8	105478672	105479340	DPYS	81	0.58964	0.75807	0.168432	1e-10	1.94738e-09
chr8	11057684	11058479	XKR6	79	0.25401	0.4162	0.16219	1.1e-10	2.11964e-09
chr4	41362252	41363639	LIMCH1	149	0.20815	0.32313	0.11498	1.2e-10	2.29786e-09
chr10	88728039	88728720	ADIRF	59	0.35902	0.50539	0.146373	1.3e-10	2.45857e-09
chr11	20181200	20182325	DBX1	87	0.57531	0.71617	0.140862	1.3e-10	2.45857e-09
chr6	152128822	152129771	ESR1	105	0.20525	0.31874	0.113495	1.3e-10	2.45857e-09
chr7	4901336	4901753	PAPOLB	51	0.79586	0.95714	0.161275	1.3e-10	2.45857e-09
chr11	128760441	128761233	KCNJ5	78	0.1766	0.30677	0.130167	1.5e-10	2.79648e-09
chr20	45279781	45280169	SLC13A3	40	0.53777	0.7807	0.242925	1.6e-10	2.97084e-09
chr19	57154197	57155015	SMIM17	71	0.64235	0.82852	0.186169	1.7e-10	3.13118e-09
chr6	123317164	123317753	CLVS2	59	0.37224	0.61614	0.243898	1.7e-10	3.13118e-09
chr2	98962873	98964187	CNGA3	114	0.4927	0.65121	0.158509	1.8e-10	3.29992e-09
chr3	197686919	197687334	LMLN	51	0.087941	0.20633	0.118392	1.8e-10	3.29992e-09
chr17	46669434	46669811	HOXB-AS3	31	0.43513	0.75132	0.316194	1.9e-10	3.46709e-09
chr2	122512987	122513526	TSN	59	0.10075	0.21292	0.112169	1.9e-10	3.46709e-09
chr10	98346049	98347064	TM9SF3	125	0.12533	0.2341	0.108776	2e-10	3.62793e-09
chr2	154727906	154728271	GALNT13	37	0.22303	0.56376	0.34073	2e-10	3.62793e-09
chr19	30433004	30433865	URI1	119	0.13009	0.23328	0.103185	2.1e-10	3.78192e-09
chr5	71014917	71015715	CARTPT	63	0.54381	0.67641	0.132603	2.1e-10	3.78192e-09
chrX	134124938	134125307	SMIM10	37	0.17262	0.53508	0.362459	2.3e-10	4.09656e-09
chr19	15090016	15090873	SLC1A6	101	0.31144	0.43944	0.128	2.5e-10	4.40717e-09
chr6	166401526	166402659	LINC00602	86	0.25385	0.48058	0.226733	2.5e-10	4.40717e-09
chr12	132905449	132906206	LOC101928416	89	0.56062	0.77618	0.215562	2.9e-10	5.04131e-09
chr15	75074425	75075146	CSK	90	0.089022	0.21457	0.125544	2.9e-10	5.04131e-09
chr8	65286067	65286659	MIR124-2HG	51	0.41425	0.64527	0.23102	2.9e-10	5.04131e-09
chr8	65492935	65494452	BHLHE22	186	0.29677	0.40546	0.108683	3e-10	5.20202e-09
chr2	945686	946774	SNTG2	124	0.2741	0.45585	0.181742	3.1e-10	5.36528e-09
chr3	129147229	129147617	EFCAB12	36	0.13853	0.25817	0.119639	3.2e-10	5.51755e-09
chr15	84976070	84977044	LOC103171574	56	0.058375	0.23127	0.172893	3.4e-10	5.84045e-09
chr14	70041213	70041662	CCDC177	42	0.13814	0.28281	0.144667	3.5e-10	5.98981e-09
chr19	4279042	4279809	SHD	95	0.25872	0.45829	0.199579	3.6e-10	6.13806e-09
chr7	750788	751237	PRKAR1B	33	0.78812	0.97594	0.187818	3.6e-10	6.13806e-09
chr3	141867962	141868613	TFDP2	80	0.13776	0.26126	0.1235	3.7e-10	6.29686e-09
chr22	17081936	17082595	TPTEP1	100	0.43558	0.55584	0.12026	3.8e-10	6.43919e-09
chr2	96990857	96991283	ITPRIPL1	43	0.083349	0.2724	0.189047	3.9e-10	6.59646e-09
chr3	19189688	19190100	KCNH8	46	0.18828	0.3845	0.196217	4e-10	6.75316e-09
chr12	6492889	6493522	LTBR	55	0.258	0.39067	0.132673	4.2e-10	7.06051e-09
chr17	70111979	70112308	SOX9-AS1	26	0.44742	0.75188	0.304462	4.3e-10	7.21101e-09
chr4	122853554	122854169	TRPC3	55	0.79478	0.91965	0.124873	4.8e-10	7.98145e-09
chr21	27945010	27945646	CYYR1	61	0.37379	0.64008	0.266295	5e-10	8.30398e-09
chr17	72270301	72270512	DNAI2	27	0.20522	0.50789	0.302667	5.1e-10	8.44968e-09
chr8	22960384	22960927	TNFRSF10C	50	0.19446	0.40022	0.20576	5.1e-10	8.44968e-09
chr2	20850712	20851173	HS1BP3	58	0.080017	0.18755	0.107534	5.3e-10	8.72852e-09
chr4	169552716	169552947	PALLD	32	0.11753	0.23141	0.113875	5.3e-10	8.72852e-09
chr6	154360586	154361008	OPRM1	33	0.56839	0.79979	0.231394	5.3e-10	8.72852e-09
chr2	20068428	20068907	LINC00954	41	0.2171	0.42288	0.20578	5.4e-10	8.88258e-09
chr5	28927605	28928637	LSP1P3	93	0.65223	0.84182	0.189591	5.4e-10	8.88258e-09
chr1	177133392	177133846	ASTN1	44	0.29405	0.47359	0.179545	5.5e-10	9.03089e-09
chr1	205537751	205538443	MFSD4A	77	0.20722	0.31357	0.106351	5.5e-10	9.03089e-09
chr12	5539895	5540703	NTF3	56	0.32071	0.5035	0.182786	5.6e-10	9.17321e-09
chr17	56401728	56402343	BZRAP1-AS1	63	0.32319	0.47441	0.151222	5.7e-10	9.30932e-09
chr19	10120750	10121231	COL5A3	50	0.2358	0.353	0.1172	5.9e-10	9.57351e-09
chr21	27011624	27012398	JAM2	64	0.15064	0.30033	0.149688	5.9e-10	9.57351e-09
chr7	23719619	23720006	FAM221A	50	0.11726	0.28162	0.16436	6.4e-10	1.03059e-08
chr12	7036955	7037924	ATN1	120	0.12063	0.32608	0.20545	7.2e-10	1.14667e-08
chr11	32452144	32452708	WT1	53	0.659	0.86636	0.207358	8.4e-10	1.31646e-08
chr6	109804094	109804522	ZBTB24	54	0.17489	0.29274	0.117852	9.4e-10	1.46319e-08
chr6	26045644	26046033	HIST1H3C	38	0.25263	0.42495	0.172316	9.4e-10	1.46319e-08
chr19	46318490	46319266	RSPH6A	59	0.6801	0.85224	0.172136	1e-09	1.53661e-08
chr11	71954816	71955659	PHOX2A	97	0.51836	0.74364	0.225278	1.1e-09	1.66793e-08
chr18	47087075	47087446	LIPG	34	0.181	0.40241	0.221412	1.1e-09	1.66793e-08
chr19	23185562	23186050	ZNF728	34	0.55426	0.74341	0.189147	1.1e-09	1.66793e-08
chr2	105488368	105489991	LINC01159	127	0.22007	0.33959	0.11952	1.1e-09	1.66793e-08
chr7	79081565	79081879	MAGI2-AS3	26	0.11277	0.37881	0.266038	1.1e-09	1.66793e-08
chr8	15397636	15398287	TUSC3	67	0.2626	0.51385	0.251254	1.1e-09	1.66793e-08
chr2	220462307	220462944	STK11IP	55	0.090309	0.19271	0.1024	1.2e-09	1.80564e-08
chr3	44596535	44597018	ZKSCAN7	61	0.2191	0.42507	0.205967	1.2e-09	1.80564e-08
chr7	35292985	35294674	TBX20	139	0.55146	0.71091	0.159453	1.2e-09	1.80564e-08
chr16	24267040	24267527	CACNG3	38	0.32755	0.55503	0.227474	1.3e-09	1.94126e-08
chr2	219646432	219647181	CYP27A1	74	0.24359	0.46599	0.222392	1.3e-09	1.94126e-08
chr22	42977728	42978214	RRP7BP	62	0.14347	0.24844	0.104968	1.4e-09	2.07149e-08
chr5	33892191	33892403	ADAMTS12	25	0.0788	0.4296	0.3508	1.4e-09	2.07149e-08
chrX	74742765	74743117	ZDHHC15	31	0.088581	0.32861	0.240032	1.4e-09	2.07149e-08
chr10	102279162	102279730	SEC31B	66	0.62211	0.77115	0.149045	1.5e-09	2.20171e-08
chr3	145968334	145969008	PLSCR4	72	0.13907	0.23922	0.100153	1.5e-09	2.20171e-08
chr14	57274607	57276840	OTX2	182	0.55021	0.66413	0.113918	1.6e-09	2.33603e-08
chr2	102758806	102759577	IL1R1	92	0.17876	0.31345	0.134685	1.6e-09	2.33603e-08
chr3	44770936	44771137	ZNF501	24	0.26608	0.51733	0.25125	1.6e-09	2.33603e-08
chr19	48216486	48216837	EHD2	41	0.21166	0.40876	0.197098	1.7e-09	2.46245e-08
chrX	13587648	13588221	EGFL6	49	0.27749	0.59476	0.317265	1.7e-09	2.46245e-08
chr17	26698359	26699557	SARM1	115	0.20962	0.38184	0.172226	1.9e-09	2.72067e-08
chr18	14747516	14748231	ANKRD30B	59	0.83573	0.94022	0.104492	1.9e-09	2.72067e-08
chr10	101190451	101190925	GOT1	42	0.075262	0.20648	0.131214	2e-09	2.84757e-08
chrX	103087020	103087314	RAB9B	36	0.11567	0.3025	0.186833	2e-09	2.84757e-08
chr22	39189721	39190119	DNAL4	37	0.13938	0.25678	0.117405	2.2e-09	3.10663e-08
chr18	5543437	5544241	EPB41L3	103	0.27887	0.43807	0.159194	2.3e-09	3.21486e-08
chr22	46440393	46441019	LINC00899	78	0.19935	0.32658	0.127231	2.3e-09	3.21486e-08
chr3	122296612	122296828	PARP15	25	0.2064	0.42284	0.21644	2.3e-09	3.21486e-08
chr6	26020671	26021125	HIST1H4A	41	0.1841	0.42817	0.244073	2.3e-09	3.21486e-08
chr7	32110063	32110910	PDE1C	84	0.24661	0.41214	0.165536	2.4e-09	3.33265e-08
chr16	77822375	77823134	VAT1L	75	0.26849	0.40871	0.140213	2.5e-09	3.4593e-08
chr16	55513220	55513526	MMP2	42	0.24386	0.36467	0.12081	2.6e-09	3.56897e-08
chr2	233350278	233352974	ECEL1	313	0.44131	0.54815	0.10684	2.6e-09	3.56897e-08
chr4	5889203	5890645	CRMP1	139	0.25071	0.35598	0.105273	2.6e-09	3.56897e-08
chr5	63801781	63802605	RGS7BP	73	0.26992	0.40286	0.132945	2.6e-09	3.56897e-08
chr10	102495116	102495613	PAX2	66	0.50868	0.78027	0.271591	2.9e-09	3.93371e-08
chrX	48334229	48335036	FTSJ1	80	0.10041	0.23767	0.137262	2.9e-09	3.93371e-08
chr4	74847528	74847830	PF4	22	0.41045	0.77941	0.368955	3e-09	4.06136e-08
chr3	130064574	130064840	COL6A5	32	0.36784	0.61506	0.247219	3.2e-09	4.31092e-08
chr6	134210639	134211218	TCF21	51	0.51275	0.70784	0.195098	3.4e-09	4.54698e-08
chr7	73256704	73256926	WBSCR27	22	0.093636	0.33555	0.241909	3.4e-09	4.54698e-08
chr10	77191061	77191571	C10orf11	67	0.19831	0.31431	0.116	3.5e-09	4.65135e-08
chrX	30670739	30671869	GK	96	0.059323	0.16678	0.107458	3.5e-09	4.65135e-08
chr5	126626053	126626901	MEGF10	63	0.32563	0.53557	0.209937	3.6e-09	4.77043e-08
chr15	84115762	84116921	SH3GL3	110	0.21965	0.33125	0.111591	3.7e-09	4.8818e-08
chr16	55357521	55359040	IRX6	124	0.3174	0.43028	0.112879	3.7e-09	4.8818e-08
chr7	329258	331428	WI2-2373I1.2	230	0.65559	0.76628	0.110691	3.8e-09	4.9946e-08
chr7	44058608	44058988	POLR2J4	45	0.12307	0.24891	0.125844	3.9e-09	5.11626e-08
chr1	214160798	214161034	PROX1	23	0.13722	0.50187	0.364652	4.2e-09	5.46298e-08
chr1	46668821	46669258	LURAP1	41	0.21432	0.4762	0.261878	4.2e-09	5.46298e-08
chr18	44526866	44527137	KATNAL2	23	0.11409	0.37922	0.26513	4.3e-09	5.57987e-08
chr1	156863415	156863711	PEAR1	28	0.35421	0.71493	0.360714	4.6e-09	5.92172e-08
chr4	85886808	85887777	WDFY3-AS2	125	0.23895	0.37515	0.1362	4.6e-09	5.92172e-08
chr1	148901724	148903203	DRD5P2	128	0.81447	0.92487	0.110398	4.7e-09	6.03353e-08
chr19	45999761	46000210	RTN2	47	0.10719	0.22436	0.11717	4.8e-09	6.1533e-08
chrX	71933681	71934265	PHKA1	68	0.11476	0.25974	0.144971	5e-09	6.39183e-08
chr10	48438411	48439320	GDF10	116	0.38892	0.53771	0.148784	5.1e-09	6.5106e-08
chr1	224803637	224805314	CNIH3	166	0.3169	0.45989	0.142994	5.3e-09	6.7161e-08
chr11	8190226	8190671	RIC3	48	0.31854	0.52021	0.201667	5.3e-09	6.7161e-08
chr1	9711780	9713001	PIK3CD	129	0.23284	0.34546	0.11262	5.4e-09	6.83652e-08
chrX	50556224	50557179	SHROOM4	67	0.12528	0.27619	0.15091	5.5e-09	6.95993e-08
chr3	75834254	75834761	ZNF717	48	0.39417	0.61952	0.225354	5.7e-09	7.17674e-08
chr3	154146347	154146965	GPR149	49	0.35016	0.52449	0.174327	5.8e-09	7.27603e-08
chr4	118006538	118006859	TRAM1L1	35	0.13354	0.41877	0.285229	5.8e-09	7.27603e-08
chr20	23617906	23618639	CST3	84	0.15548	0.26558	0.110107	5.9e-09	7.3813e-08
chr14	50863088	50863563	CDKL1	50	0.13318	0.26318	0.13	6.4e-09	7.92047e-08
chr1	11919115	11919555	NPPB	43	0.39793	0.5683	0.170372	6.6e-09	8.14237e-08
chr19	58220189	58220517	ZNF154	31	0.29103	0.49048	0.199452	6.7e-09	8.25095e-08
chr7	19184221	19184686	FERD3L	32	0.30269	0.75509	0.452406	6.8e-09	8.34796e-08
chr12	57943662	57943926	KIF5A	32	0.17297	0.28366	0.110687	6.9e-09	8.44062e-08
chr22	46663605	46664126	TTC38	63	0.16954	0.2839	0.114365	6.9e-09	8.44062e-08
chr3	13008648	13009210	IQSEC1	68	0.24775	0.3514	0.103647	7e-09	8.54776e-08
chr5	110408704	110409039	TSLP	29	0.16024	0.33714	0.176897	7.1e-09	8.65069e-08
chr4	55991402	55992171	KDR	71	0.18804	0.32304	0.135	7.3e-09	8.87474e-08
chr12	111471061	111471578	CUX2	45	0.21022	0.43093	0.220711	7.9e-09	9.52427e-08
chr12	130526915	130527117	LOC100190940	26	0.35046	0.71269	0.362231	8e-09	9.62377e-08
chr9	118916362	118917175	PAPPA	109	0.23853	0.3493	0.110771	8e-09	9.62377e-08
chr12	114845861	114847650	TBX5-AS1	119	0.36927	0.57815	0.208882	8.1e-09	9.71859e-08
chrX	125299245	125300436	DCAF12L2	110	0.75489	0.86461	0.109718	8.1e-09	9.71859e-08
chr15	84748593	84749285	EFTUD1P1	65	0.27488	0.42229	0.147415	8.2e-09	9.82145e-08
chr2	21266669	21266961	APOB	37	0.58314	0.76746	0.184324	8.3e-09	9.92396e-08
chr15	51633724	51634318	GLDN	69	0.31707	0.43994	0.12287	8.6e-09	1.02294e-07
chr6	150284682	150286515	ULBP1	196	0.30947	0.42282	0.113352	8.7e-09	1.03305e-07
chr19	12163326	12163560	ZNF878	27	0.099037	0.23052	0.131481	8.9e-09	1.05452e-07
chr19	2720630	2721783	DIRAS1	122	0.21392	0.34439	0.130467	9.3e-09	1.09766e-07
chr9	132382432	132383004	NTMT1	76	0.21616	0.37487	0.158711	9.8e-09	1.15174e-07
chr1	38099677	38100864	RSPO1	112	0.31567	0.46854	0.152875	9.9e-09	1.1625e-07
chr7	8473139	8475199	NXPH1	157	0.38221	0.50071	0.118497	1e-08	1.16826e-07
chr1	224621560	224622106	WDR26	53	0.078094	0.18587	0.107774	1.1e-08	1.2716e-07
chr20	9819271	9819861	PAK7	48	0.15598	0.2906	0.134625	1.1e-08	1.2716e-07
chr3	125313986	125314609	OSBPL11	63	0.089317	0.20578	0.11646	1.1e-08	1.2716e-07
chr3	42727084	42727916	KLHL40	94	0.80113	0.90728	0.106149	1.1e-08	1.2716e-07
chr5	150284385	150284635	ZNF300	23	0.34796	0.6857	0.337739	1.1e-08	1.2716e-07
chr4	79472806	79473177	ANXA3	45	0.13991	0.29398	0.154067	1.2e-08	1.3768e-07
chr6	78172231	78174088	HTR1B	131	0.2955	0.47017	0.174672	1.2e-08	1.3768e-07
chr16	23652387	23652918	DCTN5	51	0.02098	0.12627	0.105294	1.3e-08	1.47616e-07
chr11	70508328	70508617	SHANK2	30	0.3428	0.5993	0.2565	1.4e-08	1.57413e-07
chr6	168841438	168841699	SMOC2	28	0.43807	0.67175	0.233679	1.4e-08	1.57413e-07
chr6	64345490	64346465	PHF3	133	0.13062	0.23285	0.102233	1.4e-08	1.57413e-07
chr11	31825743	31826967	PAX6	90	0.43371	0.57903	0.145322	1.6e-08	1.77366e-07
chr8	27490959	27491775	SCARA3	92	0.21458	0.33942	0.124848	1.6e-08	1.77366e-07
chr13	88323569	88324640	SLITRK5	100	0.1805	0.28642	0.10592	1.7e-08	1.86722e-07
chr19	58238585	58239028	ZNF671	42	0.19071	0.39981	0.209095	1.7e-08	1.86722e-07
chr2	213402180	213403867	ERBB4	144	0.20732	0.3225	0.115181	1.7e-08	1.86722e-07
chr8	16859044	16859452	FGF20	46	0.19237	0.29459	0.102217	1.7e-08	1.86722e-07
chr12	109915131	109915638	UBE3B	44	0.085932	0.20155	0.115614	1.8e-08	1.96374e-07
chr20	25128764	25129610	LOC284798	66	0.46968	0.75461	0.284924	1.9e-08	2.05735e-07
chr8	82754054	82754476	SNX16	44	0.1092	0.24786	0.138659	1.9e-08	2.05735e-07
chr1	20878894	20880592	FAM43B	202	0.32909	0.44382	0.114723	2e-08	2.14706e-07
chr1	47696504	47698197	TAL1	144	0.36092	0.47725	0.116326	2.1e-08	2.24391e-07
chr6	146920034	146920245	ADGB	24	0.18367	0.48171	0.298042	2.1e-08	2.24391e-07
chr19	51815157	51815458	IGLON5	32	0.4025	0.74947	0.346969	2.2e-08	2.33266e-07
chr7	134143115	134144063	AKR1B1	93	0.1104	0.21265	0.102247	2.2e-08	2.33266e-07
chr20	62688551	62688878	TCEA2	25	0.5862	0.81428	0.22808	2.3e-08	2.42561e-07
chr5	179636009	179636444	RASGEF1C	71	0.35859	0.49035	0.131761	2.3e-08	2.42561e-07
chr2	79739696	79740243	CTNNA2	76	0.40808	0.52408	0.116	2.4e-08	2.51566e-07
chr3	156008991	156009320	KCNAB1	29	0.27734	0.59407	0.316724	2.5e-08	2.61352e-07
chr10	70286960	70287396	SLC25A16	49	0.081612	0.19314	0.111531	2.6e-08	2.7088e-07
chr12	751752	752014	NINJ2	25	0.13632	0.27072	0.1344	2.9e-08	2.99417e-07
chr19	37288342	37288723	ZNF790-AS1	40	0.19465	0.35465	0.16	2.9e-08	2.99417e-07
chr19	22715263	22715576	LINC01233	25	0.36364	0.63012	0.26648	3e-08	3.08354e-07
chr10	52750956	52751765	PRKG1	92	0.19817	0.37951	0.181337	3.1e-08	3.17802e-07
chr7	150037459	150039031	RARRES2	111	0.40572	0.55489	0.149171	3.4e-08	3.45598e-07
chr8	26721642	26724566	ADRA1A	199	0.4044	0.54682	0.142427	3.4e-08	3.45598e-07
chr12	59989651	59990507	SLC16A7	72	0.088431	0.19149	0.103056	3.5e-08	3.54715e-07
chr1	85741865	85742535	LOC646626	78	0.12963	0.23715	0.107526	3.9e-08	3.89943e-07
chr5	140346105	140346931	PCDHAC2	80	0.34596	0.5004	0.154438	3.9e-08	3.89943e-07
chr8	19459905	19460137	CSGALNACT1	27	0.47111	0.8277	0.356593	3.9e-08	3.89943e-07
chr11	113345068	113346328	DRD2	133	0.45762	0.58849	0.130865	4e-08	3.98783e-07
chr18	44336183	44337110	ST8SIA5	106	0.32661	0.49942	0.172811	4e-08	3.98783e-07
chr3	45187026	45187946	CDCP1	96	0.2526	0.35679	0.104187	4e-08	3.98783e-07
chr4	147559205	147561901	POU4F2	230	0.49012	0.60207	0.111943	4e-08	3.98783e-07
chr12	122016170	122017693	KDM2B	126	0.35448	0.54952	0.19504	4.4e-08	4.35508e-07
chr12	48397889	48398731	COL2A1	83	0.16805	0.29394	0.125892	4.5e-08	4.4397e-07
chr19	46800053	46800603	HIF3A	43	0.31686	0.52072	0.20386	4.5e-08	4.4397e-07
chr4	2366421	2367092	ZFYVE28	73	0.54807	0.71537	0.167301	4.5e-08	4.4397e-07
chr1	75600674	75601415	LHX8	55	0.27191	0.38295	0.111036	4.8e-08	4.6953e-07
chr1	91869876	91870390	HFM1	62	0.13487	0.24084	0.105968	4.8e-08	4.6953e-07
chr19	13616752	13617267	CACNA1A	64	0.34156	0.46642	0.124859	5.1e-08	4.95357e-07
chrX	55026359	55026985	APEX2	52	0.066942	0.22683	0.159885	5.1e-08	4.95357e-07
chr11	126873091	126873809	KIRREL3-AS3	64	0.30433	0.44228	0.137953	5.2e-08	5.0418e-07
chr19	51568154	51568412	KLK13	23	0.13383	0.25278	0.118957	5.3e-08	5.11714e-07
chr22	42084641	42085014	SNU13	40	0.0582	0.17775	0.11955	5.3e-08	5.11714e-07
chr7	27143181	27143479	HOXA2	24	0.58867	0.86642	0.27775	5.4e-08	5.20456e-07
chr15	91427540	91427905	FES	39	0.21433	0.41767	0.203333	5.7e-08	5.46501e-07
chr6	3259047	3259738	PSMG4	80	0.098613	0.20605	0.107437	5.8e-08	5.55509e-07
chr11	105892725	105892952	MSANTD4	26	0.038	0.18846	0.150462	5.9e-08	5.64498e-07
chr7	114562170	114563193	MDFIC	91	0.13647	0.24085	0.104374	5.9e-08	5.64498e-07
chr15	75287694	75288699	SCAMP5	91	0.27458	0.37736	0.10278	6.1e-08	5.81814e-07
chr16	15982245	15982672	FOPNL	36	0.047389	0.16067	0.113278	6.3e-08	5.98402e-07
chr19	57276614	57276942	ZIM2-AS1	31	0.41955	0.801	0.381452	6.3e-08	5.98402e-07
chr12	100535916	100536620	UHRF1BP1L	83	0.14324	0.24817	0.104928	6.5e-08	6.15065e-07
chr19	2702532	2702987	GNG7	66	0.20562	0.31312	0.1075	6.7e-08	6.31387e-07
chr3	55515152	55515613	WNT5A	34	0.20176	0.35824	0.156471	7.1e-08	6.65891e-07
chr19	57182887	57183375	ZNF835	46	0.29939	0.53472	0.235326	7.2e-08	6.74351e-07
chr19	28284528	28285129	LOC101927151	42	0.11217	0.32962	0.217452	7.4e-08	6.91906e-07
chr4	48987790	48988808	CWH43	94	0.53532	0.69249	0.15717	7.7e-08	7.17277e-07
chr15	64338152	64338886	DAPK2	97	0.21098	0.31106	0.100082	8.3e-08	7.64377e-07
chr3	71113896	71114102	FOXP1	32	0.21234	0.32016	0.107812	8.5e-08	7.79407e-07
chr19	58570393	58571779	ZNF135	118	0.55553	0.77489	0.219356	8.7e-08	7.95627e-07
chr19	12203028	12203503	ZNF788	41	0.15412	0.39795	0.243829	8.9e-08	8.12298e-07
chr8	101117922	101118693	RGS22	88	0.51418	0.61633	0.102148	9e-08	8.20066e-07
chr5	52405269	52405767	LOC257396	50	0.07532	0.18156	0.10624	9.2e-08	8.35801e-07
chrX	12156604	12157274	FRMPD4	71	0.39313	0.50963	0.116507	9.3e-08	8.42939e-07
chrX	140270950	140271553	LDOC1	59	0.35363	0.51869	0.165068	9.3e-08	8.42939e-07
chr3	9993730	9994136	PRRT3	45	0.10318	0.21558	0.1124	9.5e-08	8.57117e-07
chr17	7589290	7589503	WRAP53	23	0.053348	0.16665	0.113304	9.7e-08	8.72018e-07
chr7	73867787	73868061	GTF2IRD1	28	0.084607	0.20796	0.123357	9.7e-08	8.72018e-07
chr17	18128577	18128821	LLGL1	30	0.13887	0.25677	0.1179	1e-07	8.91421e-07
chr19	22817274	22817546	ZNF492	20	0.1567	0.3307	0.174	1e-07	8.91421e-07
chr1	157963540	157963947	KIRREL	40	0.20005	0.39288	0.192825	1.1e-07	9.66792e-07
chr15	81426499	81426702	CFAP161	21	0.42586	0.59571	0.169857	1.1e-07	9.66792e-07
chr16	4377508	4378162	GLIS2-AS1	66	0.22841	0.41917	0.190758	1.1e-07	9.66792e-07
chr19	52452316	52452543	ZNF350-AS1	23	0.7163	0.87313	0.156826	1.1e-07	9.66792e-07
chr20	58662457	58662960	LOC729296	80	0.5682	0.68042	0.112225	1.1e-07	9.66792e-07
chr5	63256548	63257886	HTR1A	100	0.62056	0.77142	0.15086	1.1e-07	9.66792e-07
chr6	39901852	39902299	MOCS1	42	0.23221	0.43667	0.204452	1.2e-07	1.04666e-06
chr1	151693991	151694282	RIIAD1	25	0.15752	0.4544	0.29688	1.3e-07	1.1211e-06
chr1	65775018	65775746	DNAJC6	74	0.22409	0.38435	0.160257	1.3e-07	1.1211e-06
chr19	46916587	46916862	CCDC8	26	0.23846	0.48896	0.2505	1.3e-07	1.1211e-06
chr2	216973805	216974264	XRCC5	50	0.05454	0.16666	0.11212	1.3e-07	1.1211e-06
chr5	76932317	76933523	OTP	85	0.60852	0.72952	0.121	1.3e-07	1.1211e-06
chr17	72208474	72208902	TTYH2	35	0.23974	0.36697	0.127229	1.4e-07	1.19462e-06
chr2	214148957	214149426	SPAG16	50	0.21358	0.34142	0.12784	1.4e-07	1.19462e-06
chr20	61992186	61993599	LOC100130587	129	0.4053	0.53958	0.134279	1.4e-07	1.19462e-06
chr5	33936168	33938309	RXFP3	173	0.64595	0.81157	0.165613	1.4e-07	1.19462e-06
chr10	63212495	63213009	TMEM26-AS1	40	0.21008	0.3534	0.143325	1.5e-07	1.27167e-06
chr15	90357402	90358573	ANPEP	114	0.35985	0.53321	0.17336	1.5e-07	1.27167e-06
chr18	12254147	12255089	CIDEA	90	0.50776	0.65779	0.150033	1.6e-07	1.34692e-06
chr2	113341684	113342453	CHCHD5	57	0.12658	0.23007	0.103491	1.7e-07	1.42327e-06
chr17	27332268	27333188	SEZ6	106	0.40284	0.52745	0.124613	1.8e-07	1.49607e-06
chr4	46995128	46995872	GABRA4	61	0.31062	0.55552	0.244902	1.8e-07	1.49607e-06
chr1	26737246	26738148	LIN28A	72	0.35386	0.49388	0.140014	1.9e-07	1.5716e-06
chr1	205473877	205474109	CDK18	26	0.018115	0.12973	0.111615	2e-07	1.64689e-06
chr2	130902120	130902704	CCDC74B	47	0.060766	0.18287	0.122106	2e-07	1.64689e-06
chrX	134155996	134156602	FAM127C	60	0.13288	0.34695	0.214067	2.1e-07	1.71793e-06
chr12	57940563	57940981	DCTN2	47	0.074681	0.18121	0.106532	2.2e-07	1.78805e-06
chr16	31580070	31580317	YBX3P1	22	0.41118	0.74614	0.334955	2.3e-07	1.85945e-06
chr16	619805	620195	PIGQ	65	0.13343	0.25897	0.125538	2.3e-07	1.85945e-06
chr4	206377	206892	ZNF876P	49	0.51141	0.6291	0.117694	2.3e-07	1.85945e-06
chr1	53163688	53164180	COA7	54	0.091704	0.20431	0.112611	2.4e-07	1.92559e-06
chr11	17717505	17717767	LOC102723330	35	0.53757	0.66486	0.127286	2.4e-07	1.92559e-06
chr5	42423530	42423740	GHR	20	0.148	0.47685	0.32885	2.4e-07	1.92559e-06
chr10	53459251	53459759	CSTF2T	40	0.077825	0.19908	0.12125	2.5e-07	1.99652e-06
chr11	125034243	125034495	PKNOX2	25	0.102	0.28412	0.18212	2.6e-07	2.06441e-06
chr1	117209824	117210621	IGSF3	98	0.16389	0.28323	0.119347	2.9e-07	2.27441e-06
chr17	65821126	65821381	BPTF	24	0.0595	0.28154	0.222042	3e-07	2.33884e-06
chr19	22469367	22469687	ZNF729	23	0.42396	0.59822	0.174261	3e-07	2.33884e-06
chr17	41363727	41364273	TMEM106A	40	0.10443	0.36768	0.26325	3.1e-07	2.40591e-06
chr1	16874401	16874813	MIR3675	32	0.87569	0.9805	0.104812	3.2e-07	2.47584e-06
chr11	129685737	129686211	TMEM45B	49	0.28735	0.39353	0.106184	3.2e-07	2.47584e-06
chrX	83442396	83443335	RPS6KA6	95	0.18457	0.29493	0.110358	3.2e-07	2.47584e-06
chr15	84322322	84323771	ADAMTSL3	172	0.40737	0.54926	0.14189	3.3e-07	2.5482e-06
chr5	5139441	5140941	ADAMTS16	157	0.49299	0.61739	0.124395	3.3e-07	2.5482e-06
chr1	228194096	228196512	WNT3A	240	0.3358	0.43813	0.102329	3.4e-07	2.62027e-06
chr1	246952214	246952511	LINC01341	34	0.46859	0.59794	0.129353	3.4e-07	2.62027e-06
chr14	94640366	94641648	PPP4R4	129	0.1444	0.25216	0.10776	3.5e-07	2.69357e-06
chr1	112162204	112162837	RAP1A	75	0.13483	0.24367	0.10884	3.8e-07	2.90819e-06
chr10	32216901	32217102	ARHGAP12	16	0.01575	0.21894	0.203188	4.1e-07	3.11013e-06
chr12	9066946	9067480	PHC1	33	0.056545	0.16709	0.110545	4.1e-07	3.11013e-06
chr19	58094739	58095764	ZIK1	88	0.40165	0.61333	0.211682	4.1e-07	3.11013e-06
chr4	5021003	5021329	CYTL1	27	0.31978	0.54196	0.222185	4.3e-07	3.24397e-06
chrX	51486414	51487010	GSPT2	60	0.12542	0.3244	0.198983	4.3e-07	3.24397e-06
chr12	65218245	65219143	TBC1D30	93	0.26242	0.39295	0.130527	4.4e-07	3.31396e-06
chr15	74658038	74658574	CYP11A1	66	0.27741	0.47418	0.196773	4.4e-07	3.31396e-06
chr3	183145427	183146790	MCF2L2	126	0.1621	0.28022	0.118119	4.9e-07	3.65357e-06
chr1	28969553	28969898	TAF12	38	0.091053	0.23926	0.148211	5e-07	3.71706e-06
chr17	16556713	16557203	ZNF624	50	0.07198	0.17648	0.1045	5.2e-07	3.84912e-06
chr1	155904072	155904307	KIAA0907	27	0.066852	0.19107	0.124222	5.3e-07	3.91577e-06
chr13	24553676	24554007	SPATA13	28	0.16736	0.31054	0.143179	5.6e-07	4.1022e-06
chr9	100069890	100070351	CCDC180	37	0.7407	0.87846	0.137757	5.6e-07	4.1022e-06
chr14	85996494	85996958	FLRT2	45	0.29351	0.44373	0.150222	5.7e-07	4.16216e-06
chr12	6664425	6665336	IFFO1	91	0.35302	0.45902	0.106	6e-07	4.3455e-06
chr13	25670041	25670531	PABPC3	48	0.74502	0.88856	0.143542	6e-07	4.3455e-06
chr13	70681732	70682219	ATXN8OS	42	0.48217	0.60212	0.119952	6e-07	4.3455e-06
chr2	183730808	183731357	FRZB	38	0.43563	0.67379	0.238158	6e-07	4.3455e-06
chr3	183415602	183416069	YEATS2	63	0.11624	0.22637	0.110127	6.1e-07	4.40749e-06
chr4	74864113	74864329	CXCL5	26	0.44204	0.66731	0.225269	6.1e-07	4.40749e-06
chr19	30302295	30302510	CCNE1	29	0.1321	0.26234	0.130241	6.7e-07	4.76845e-06
chr19	36642327	36643585	COX7A1	86	0.61951	0.79738	0.177872	6.9e-07	4.89182e-06
chr3	133464949	133465420	TF	45	0.56371	0.74707	0.183356	7e-07	4.95379e-06
chr9	103790612	103791764	PLPPR1	102	0.25513	0.35753	0.102402	7.3e-07	5.14757e-06
chr10	72043446	72043886	NPFFR1	51	0.39665	0.57818	0.181529	7.4e-07	5.20343e-06
chr19	44952416	44952809	ZNF229	37	0.36232	0.47449	0.112162	7.9e-07	5.52118e-06
chr19	58399945	58400276	ZNF814	29	0.19766	0.40855	0.210897	7.9e-07	5.52118e-06
chr20	56725857	56726113	C20orf85	25	0.5346	0.78596	0.25136	7.9e-07	5.52118e-06
chr17	15244705	15245126	TEKT3	36	0.19617	0.32619	0.130028	8.1e-07	5.64091e-06
chr18	9102416	9102973	NDUFV2	58	0.083828	0.20079	0.116966	8.1e-07	5.64091e-06
chr1	38229838	38230888	EPHA10	77	0.5626	0.71781	0.155208	8.4e-07	5.82039e-06
chr16	74440651	74441391	LOC105376772	69	0.29442	0.46336	0.168942	1e-06	6.78728e-06
chr1	43613488	43613842	FAM183A	29	0.21955	0.40334	0.183793	1.1e-06	7.38231e-06
chr5	140207725	140208078	PCDHA6	29	0.77569	0.94486	0.169172	1.1e-06	7.38231e-06
chr9	112542131	112542667	PALM2-AKAP2	80	0.32266	0.42772	0.105062	1.1e-06	7.38231e-06
chr11	94965357	94965588	SESN3	23	0.16326	0.38052	0.217261	1.2e-06	7.95647e-06
chr9	115652446	115653448	SLC46A2	87	0.43749	0.60324	0.165747	1.2e-06	7.95647e-06
chr2	176956504	176956707	HOXD13	17	0.37165	0.72529	0.353647	1.3e-06	8.50684e-06
chr2	5831187	5831413	LINC01248	24	0.31167	0.53604	0.224375	1.3e-06	8.50684e-06
chr21	19617098	19617874	CHODL	77	0.37623	0.49797	0.12174	1.3e-06	8.50684e-06
chr5	78365298	78365711	BHMT2	53	0.50047	0.64585	0.145377	1.3e-06	8.50684e-06
chr12	119418591	119418834	SRRM4	19	0.23126	0.57726	0.346	1.4e-06	9.02608e-06
chr12	51610892	51611724	POU6F1	84	0.14389	0.2539	0.110012	1.4e-06	9.02608e-06
chr13	28365545	28365785	GSX1	19	0.46684	0.62316	0.156316	1.4e-06	9.02608e-06
chr15	85291079	85291697	ZNF592	69	0.14967	0.30906	0.159391	1.4e-06	9.02608e-06
chr3	63263989	63264205	SYNPR	20	0.38605	0.60415	0.2181	1.4e-06	9.02608e-06
chr4	21950085	21950346	KCNIP4	24	0.37704	0.62725	0.250208	1.4e-06	9.02608e-06
chr6	146350522	146350780	GRM1	22	0.503	0.70441	0.201409	1.4e-06	9.02608e-06
chr7	143892574	143893109	OR2A1-AS1	19	0.12753	0.38253	0.255	1.4e-06	9.02608e-06
chr8	72987480	72988023	TRPA1	53	0.40157	0.53589	0.134321	1.4e-06	9.02608e-06
chr11	105481126	105481422	GRIA4	31	0.17213	0.48997	0.317839	1.5e-06	9.57219e-06
chr12	57853715	57853973	GLI1	22	0.11945	0.30468	0.185227	1.5e-06	9.57219e-06
chr15	54051655	54052004	WDR72	39	0.24928	0.43821	0.188923	1.5e-06	9.57219e-06
chr16	20084707	20085305	GPR139	60	0.37023	0.49277	0.122533	1.5e-06	9.57219e-06
chr17	79283863	79284131	LINC00482	22	0.78305	0.98905	0.206	1.6e-06	1.01562e-05
chr9	116225763	116226133	RGS3	43	0.55414	0.65914	0.105	1.7e-06	1.07144e-05
chr19	15121590	15122143	CCDC105	69	0.49191	0.60084	0.108928	1.9e-06	1.18207e-05
chr3	44754099	44754399	ZNF502	29	0.22979	0.41579	0.186	1.9e-06	1.18207e-05
chr11	65816404	65816665	GAL3ST3	25	0.43636	0.66688	0.23052	2.1e-06	1.2896e-05
chr19	58951214	58952250	ZNF132	81	0.43654	0.65825	0.221704	2.1e-06	1.2896e-05
chr1	32169537	32169869	COL16A1	27	0.19748	0.4173	0.219815	2.2e-06	1.34411e-05
chr19	45843870	45844418	KLC3	57	0.24181	0.34798	0.106175	2.2e-06	1.34411e-05
chr17	80674547	80675236	FN3KRP	78	0.15876	0.2711	0.112346	2.3e-06	1.39777e-05
chr2	55920780	55921143	PNPT1	32	0.063937	0.22531	0.161375	2.3e-06	1.39777e-05
chr1	113008844	113009154	WNT2B	26	0.063154	0.21038	0.147231	2.4e-06	1.45117e-05
chr17	37380953	37382363	STAC2	160	0.33862	0.44604	0.107419	2.4e-06	1.45117e-05
chr2	130691702	130692102	LOC389033	36	0.21706	0.41256	0.1955	2.5e-06	1.50503e-05
chr20	30062969	30063281	REM1	27	0.25904	0.58841	0.32937	2.5e-06	1.50503e-05
chr1	205818898	205819191	PM20D1	23	0.52443	0.81457	0.29013	2.6e-06	1.5574e-05
chr4	141419007	141419504	MGAT4D	57	0.48984	0.60132	0.111474	2.6e-06	1.5574e-05
chr10	101290025	101290338	LINC01475	23	0.51943	0.75404	0.234609	2.7e-06	1.6096e-05
chr10	95326229	95327108	FFAR4	93	0.35401	0.48606	0.132054	2.8e-06	1.65951e-05
chr3	187387914	187388176	SST	25	0.57336	0.74468	0.17132	2.8e-06	1.65951e-05
chr6	26188997	26189295	HIST1H4D	30	0.1222	0.5197	0.3975	2.8e-06	1.65951e-05
chr10	5454431	5454779	NET1	39	0.095487	0.20803	0.112538	2.9e-06	1.71251e-05
chr12	2163289	2163548	CACNA1C	23	0.37761	0.55348	0.17587	2.9e-06	1.71251e-05
chr12	52684945	52685222	KRT81	17	0.776	0.95235	0.176353	3e-06	1.755e-05
chr14	55907197	55907433	TBPL2	24	0.79929	0.92788	0.128583	3e-06	1.755e-05
chr4	46391903	46392572	GABRA2	66	0.30388	0.56065	0.256773	3e-06	1.755e-05
chr16	18582324	18582652	ABCC6P1	21	0.10095	0.29776	0.19681	3.1e-06	1.80164e-05
chr9	40791772	40792212	ZNF658	40	0.1327	0.24668	0.113975	3.1e-06	1.80164e-05
chr14	36983440	36983738	SFTA3	22	0.21473	0.53745	0.322727	3.2e-06	1.84922e-05
chr16	67918679	67918909	NRN1L	18	0.50806	0.77889	0.270833	3.2e-06	1.84922e-05
chr19	44405817	44406053	LOC100505715	18	0.38322	0.62683	0.243611	3.2e-06	1.84922e-05
chr2	114034594	114036041	PAX8	131	0.5719	0.70077	0.12887	3.3e-06	1.89824e-05
chr1	159141202	159141718	CADM3	46	0.276	0.48402	0.208022	3.4e-06	1.94844e-05
chr3	112051893	112052406	CD200	40	0.14595	0.3165	0.17055	3.5e-06	2.00116e-05
chr10	104614000	104614326	BORCS7	28	0.043964	0.22021	0.17625	3.7e-06	2.1072e-05
chr4	4228099	4229839	OTOP1	156	0.64741	0.76112	0.113712	4.2e-06	2.35494e-05
chr17	28443746	28444011	MIR423	27	0.040593	0.14293	0.102333	4.6e-06	2.55477e-05
chr1	110692988	110694264	SLC6A17	140	0.3894	0.52252	0.133121	4.9e-06	2.70231e-05
chr6	110299365	110301267	GPR6	143	0.65562	0.76067	0.105056	4.9e-06	2.70231e-05
chr17	40834791	40835098	CNTNAP1	30	0.084933	0.1912	0.106267	5.1e-06	2.79971e-05
chrX	70150675	70151002	SLC7A3	27	0.32537	0.62407	0.298704	5.1e-06	2.79971e-05
chr5	175487567	175488430	LOC100996385	53	0.51553	0.6936	0.178075	5.2e-06	2.85006e-05
chr2	187713846	187714069	ZSWIM2	23	0.22326	0.33139	0.10813	5.4e-06	2.94444e-05
chr12	52300801	52301583	ACVRL1	80	0.39175	0.60651	0.214762	5.7e-06	3.08602e-05
chrX	30326439	30327668	NR0B1	116	0.34759	0.4708	0.123207	5.9e-06	3.18304e-05
chr1	24306363	24307017	SRSF10	14	0.14329	0.32029	0.177	6e-06	3.23129e-05
chr3	113160299	113160641	CFAP44	32	0.56572	0.79725	0.231531	6e-06	3.23129e-05
chr15	37390175	37390380	MEIS2	27	0.34556	0.47304	0.127481	6.3e-06	3.37701e-05
chr1	67218079	67218293	TCTEX1D1	23	0.31674	0.43026	0.113522	6.4e-06	3.42328e-05
chr13	112547458	112548130	LINC00354	53	0.311	0.48496	0.173962	6.4e-06	3.42328e-05
chr17	7905927	7907445	GUCY2D	135	0.65656	0.78084	0.124281	6.4e-06	3.42328e-05
chr1	177140120	177140323	BRINP2	23	0.29861	0.60535	0.306739	6.6e-06	3.51387e-05
chr12	122356315	122356853	WDR66	47	0.48509	0.69649	0.211404	6.7e-06	3.55817e-05
chr4	8872820	8873023	HMX1	21	0.39467	0.63071	0.236048	6.9e-06	3.6447e-05
chr6	55039170	55039392	HCRTR2	15	0.30593	0.45747	0.151533	7.3e-06	3.81718e-05
chr6	56112188	56112444	COL21A1	19	0.19221	0.70058	0.508368	7.4e-06	3.86287e-05
chr10	50817095	50817309	CHAT	18	0.43206	0.54528	0.113222	7.5e-06	3.89807e-05
chr9	132099123	132099616	LINC01503	44	0.22391	0.33086	0.106955	8e-06	4.13298e-05
chrX	119694943	119695228	CUL4B	31	0.040258	0.15765	0.117387	8.1e-06	4.17681e-05
chr12	5153012	5154346	KCNA5	125	0.67896	0.85016	0.1712	8.5e-06	4.36835e-05
chr1	21835548	21836344	ALPL	89	0.37926	0.493	0.113742	8.6e-06	4.41233e-05
chr17	7284223	7284687	TNK1	46	0.22335	0.35576	0.132413	8.9e-06	4.55521e-05
chr6	26659536	26660165	ZNF322	51	0.13698	0.23861	0.101627	9.2e-06	4.69654e-05
chr7	145813030	145814084	CNTNAP2	93	0.33257	0.4496	0.117032	9.3e-06	4.74143e-05
chr11	43333439	43333887	API5	49	0.069551	0.20676	0.137204	9.6e-06	4.87093e-05
chr13	78492425	78493382	EDNRB	70	0.33854	0.54739	0.208843	1e-05	5.03124e-05
chr19	9473589	9474001	ZNF177	31	0.39939	0.64519	0.245806	1e-05	5.03124e-05
chr5	126409006	126409327	C5orf63	37	0.31362	0.44478	0.131162	1e-05	5.03124e-05
chr5	140255158	140255450	PCDHA12	26	0.73469	0.89515	0.160462	1e-05	5.03124e-05
chr10	134755663	134756852	CFAP46	119	0.55447	0.68158	0.127109	1.1e-05	5.47732e-05
chr6	101846766	101847135	GRIK2	27	0.38489	0.66937	0.284481	1.2e-05	5.90796e-05
chr13	37493896	37494752	SMAD9	113	0.19752	0.30169	0.104168	1.3e-05	6.32676e-05
chr19	23299727	23300167	ZNF730	30	0.23267	0.46763	0.234967	1.3e-05	6.32676e-05
chr5	140186792	140187268	PCDHA4	40	0.7794	0.92912	0.149725	1.4e-05	6.76441e-05
chr1	48937304	48937683	SPATA6	28	0.12361	0.23493	0.111321	1.5e-05	7.16959e-05
chr11	118781060	118781732	MIR4492	56	0.26762	0.44984	0.182214	1.5e-05	7.16959e-05
chr13	113410004	113410362	ATP11A-AS1	28	0.82032	0.93121	0.110893	1.5e-05	7.16959e-05
chr1	119531991	119532196	TBX15	19	0.61321	0.79258	0.179368	1.6e-05	7.58437e-05
chr12	85305663	85305876	SLC6A15	16	0.13881	0.38519	0.246375	1.6e-05	7.58437e-05
chr2	177027617	177028014	HOXD3	27	0.58252	0.745	0.162481	1.6e-05	7.58437e-05
chr11	126870226	126870552	KIRREL3	27	0.30781	0.48948	0.181667	1.7e-05	7.96651e-05
chr12	57913807	57914034	MIR616	19	0.068105	0.16868	0.100579	1.7e-05	7.96651e-05
chr19	50666147	50666514	IZUMO2	30	0.6197	0.81773	0.198033	1.7e-05	7.96651e-05
chr2	3642547	3642751	COLEC11	23	0.56465	0.79122	0.226565	1.7e-05	7.96651e-05
chr6	168079011	168079213	LOC401286	19	0.42563	0.54742	0.121789	1.7e-05	7.96651e-05
chr7	156801418	156801632	MNX1	17	0.40135	0.57882	0.177471	1.7e-05	7.96651e-05
chr14	24835810	24836220	NFATC4	39	0.26428	0.37146	0.107179	1.8e-05	8.3696e-05
chr11	89224416	89224718	NOX4	39	0.50754	0.63128	0.123744	1.9e-05	8.77826e-05
chr4	102711829	102712199	BANK1	35	0.19571	0.31886	0.123143	1.9e-05	8.77826e-05
chr8	97171805	97172022	GDF6	24	0.33838	0.55096	0.212583	1.9e-05	8.77826e-05
chr13	102568425	102569495	FGF14	122	0.39233	0.51307	0.120738	2.1e-05	9.58171e-05
chr20	21683744	21684420	LOC101929608	50	0.33304	0.52268	0.18964	2.1e-05	9.58171e-05
chr3	113557568	113557800	GRAMD1C	34	0.26	0.38918	0.129176	2.1e-05	9.58171e-05
chr7	121513046	121513911	PTPRZ1	89	0.17629	0.29174	0.115449	2.1e-05	9.58171e-05
chrX	50213658	50213983	DGKK	26	0.24665	0.46773	0.221077	2.1e-05	9.58171e-05
chr6	50787286	50788091	TFAP2B	85	0.49227	0.6304	0.138129	2.2e-05	9.98833e-05
chr16	226173	227254	HBA1	92	0.32684	0.46004	0.133207	2.3e-05	0.000104029
chr19	56904636	56905355	ZNF582-AS1	69	0.32301	0.48113	0.158116	2.4e-05	0.000108108
chr13	100649322	100650388	LINC00554	98	0.70958	0.8358	0.126214	2.5e-05	0.000112063
chr5	145718289	145720095	POU4F3	143	0.50429	0.62538	0.121091	2.5e-05	0.000112063
chr17	40976159	40976421	BECN1	28	0.089321	0.19282	0.1035	2.6e-05	0.000116073
chr11	31847132	31847958	PAUPAR	58	0.57612	0.70629	0.130172	2.7e-05	0.000119934
chr14	60951976	60952946	C14orf39	77	0.46239	0.5807	0.118312	2.7e-05	0.000119934
chr16	56703387	56703648	MT1H	27	0.54737	0.65115	0.103778	2.8e-05	0.000123877
chr17	37783314	37783919	PPP1R1B	71	0.37224	0.54835	0.176113	2.8e-05	0.000123877
chr2	17721537	17722021	VSNL1	38	0.20542	0.32771	0.122289	2.8e-05	0.000123877
chr3	137482964	137484454	SOX14	110	0.40016	0.50645	0.106291	2.8e-05	0.000123877
chr12	133194868	133195544	P2RX2	84	0.53699	0.64051	0.103524	2.9e-05	0.000127624
chr8	86350765	86351196	CA3	32	0.35131	0.64163	0.290313	2.9e-05	0.000127624
chrX	122318752	122319149	GRIA3	29	0.23276	0.48176	0.249	2.9e-05	0.000127624
chrX	51075272	51076331	NUDT10	105	0.24481	0.3643	0.119486	2.9e-05	0.000127624
chr14	92413581	92414324	FBLN5	67	0.23643	0.35722	0.120791	3e-05	0.000131374
chr6	27100174	27101124	HIST1H2AG	74	0.26077	0.37451	0.113743	3e-05	0.000131374
chr9	93404976	93405313	DIRAS2	38	0.19161	0.29371	0.102105	3e-05	0.000131374
chr18	46986504	46987194	DYM	74	0.11946	0.22469	0.10523	3.1e-05	0.00013528
chr4	107956555	107957453	DKK2	62	0.18698	0.33481	0.147823	3.2e-05	0.000139203
chr6	26251898	26252233	HIST1H2BH	27	0.21696	0.32267	0.105704	3.2e-05	0.000139203
chr1	62784136	62785133	KANK4	103	0.29496	0.39969	0.104728	3.3e-05	0.000143191
chr10	44788811	44789120	C10orf142	24	0.49062	0.7335	0.242875	3.3e-05	0.000143191
chr4	176923075	176923630	GPM6A	47	0.18921	0.32053	0.131319	3.3e-05	0.000143191
chr8	116679698	116679936	TRPS1	20	0.3201	0.5436	0.2235	3.3e-05	0.000143191
chr19	52074311	52074536	ZNF175	20	0.03135	0.4389	0.40755	3.4e-05	0.00014702
chr16	58231265	58231610	CSNK2A2	36	0.10789	0.23953	0.131639	3.5e-05	0.000150752
chr14	24563256	24563886	PCK2	57	0.14116	0.24695	0.105789	3.6e-05	0.000154528
chr16	71264360	71264659	HYDIN	29	0.306	0.44117	0.135172	3.6e-05	0.000154528
chr12	54447744	54448091	HOXC4	30	0.3441	0.53743	0.193333	3.7e-05	0.000158179
chr11	119076641	119077277	CBL	85	0.14519	0.24827	0.103082	3.8e-05	0.000161651
chr6	43276419	43276659	CRIP3	24	0.21892	0.31992	0.101	4.1e-05	0.000172785
chr19	36427173	36427722	LRFN3	62	0.15977	0.27719	0.117419	4.2e-05	0.000176432
chr6	137814355	137815202	OLIG3	81	0.53686	0.67747	0.140605	4.2e-05	0.000176432
chr6	87647253	87647707	HTR1E	43	0.31109	0.42728	0.116186	4.3e-05	0.000179837
chr8	67344497	67344989	ADHFE1	51	0.13	0.27671	0.146706	4.3e-05	0.000179837
chr9	130616619	130616858	ENG	24	0.28237	0.40633	0.123958	4.6e-05	0.000190934
chr12	81471569	81472119	ACSS3	43	0.21828	0.33519	0.116907	4.8e-05	0.00019816
chr19	57106575	57106896	ZNF71	41	0.21393	0.41534	0.201415	4.8e-05	0.00019816
chr1	60539315	60539540	C1orf87	23	0.47409	0.75396	0.27987	5e-05	0.000205493
chr11	86085693	86086006	CCDC81	23	0.47791	0.63322	0.155304	5.1e-05	0.000208885
chr2	26624603	26625057	DRC1	49	0.27588	0.4752	0.199327	5.3e-05	0.000216017
chrX	80064923	80065136	BRWD3	10	0.1734	0.45	0.2766	5.3e-05	0.000216017
chr6	26501725	26502107	BTN1A1	45	0.43873	0.614	0.175267	5.4e-05	0.000219572
chr9	33750519	33751160	PRSS3	57	0.46049	0.56628	0.105789	5.4e-05	0.000219572
chrX	99891299	99891794	TSPAN6	47	0.35798	0.47568	0.117702	5.5e-05	0.000223111
chr12	58130870	58132047	AGAP2	116	0.45462	0.57188	0.117259	5.8e-05	0.00023339
chr11	122852411	122852699	BSX	21	0.3169	0.52567	0.208762	5.9e-05	0.000236964
chrX	73639898	73640778	SLC16A2	65	0.12394	0.27117	0.147231	6e-05	0.000240244
chr11	98891543	98891821	CNTN5	34	0.26132	0.3985	0.137176	6.1e-05	0.000243894
chr17	18528376	18528714	CCDC144B	26	0.60519	0.77042	0.165231	6.2e-05	0.000247389
chr1	19600249	19600942	AKR7L	72	0.67094	0.81275	0.141806	6.3e-05	0.000250907
chr7	50132572	50132921	ZPBP	42	0.44071	0.67988	0.239167	6.3e-05	0.000250907
chr19	13106817	13107688	NFIX	98	0.2729	0.43562	0.162724	6.4e-05	0.000254227
chr6	27835190	27835461	HIST1H1B	26	0.30308	0.48104	0.177962	6.5e-05	0.000257865
chr3	147138916	147139564	LOC440982	59	0.61571	0.75124	0.135525	6.6e-05	0.000261155
chr7	2802440	2802698	GNA12	20	0.69425	0.8325	0.13825	6.7e-05	0.000264466
chr1	53527572	53528974	PODN	121	0.3526	0.5176	0.165	6.8e-05	0.000267837
chr11	18230619	18230906	LOC494141	29	0.77797	0.91503	0.137069	6.8e-05	0.000267837
chr7	50342895	50343456	IKZF1	46	0.58763	0.79085	0.203217	6.8e-05	0.000267837
chr3	176915511	176915854	TBL1XR1	51	0.19143	0.30337	0.111941	7.5e-05	0.000292397
chr1	6525996	6526228	TNFRSF25	24	0.47221	0.63242	0.160208	7.6e-05	0.000295751
chr8	122651665	122652389	HAS2-AS1	64	0.28586	0.42084	0.134984	7.7e-05	0.000299262
chr19	50191330	50191559	ADM5	18	0.79089	0.94172	0.150833	8e-05	0.000309306
chr2	177014948	177015214	HOXD4	18	0.65872	0.82094	0.162222	8e-05	0.000309306
chr16	79804241	79804694	LINC01229	46	0.16893	0.30057	0.13163	8.2e-05	0.000315974
chr8	85096759	85097247	RALYL	49	0.64424	0.76618	0.121939	8.7e-05	0.000332912
chr20	23015716	23016879	SSTR4	128	0.79069	0.91144	0.12075	9e-05	0.000342582
chrX	54556428	54556959	GNL3L	38	0.099368	0.29921	0.199842	9e-05	0.000342582
chr5	128300800	128301329	SLC27A6	47	0.30119	0.50757	0.206383	9.1e-05	0.000345815
chr12	49487963	49488202	DHH	22	0.19559	0.32614	0.130545	0.0001	0.000373369
chr12	75602991	75603344	KCNC2	34	0.51268	0.73415	0.221471	0.00011	0.000405972
chr16	30194747	30195357	CORO1A	61	0.14279	0.247	0.104213	0.00011	0.000405972
chr19	53757819	53758148	ZNF677	37	0.33757	0.57451	0.236946	0.00012	0.0004376
chr4	8594412	8594777	CPZ	39	0.21695	0.35082	0.133872	0.00012	0.0004376
chr5	151304226	151304824	GLRA1	41	0.60195	0.75259	0.150634	0.00012	0.0004376
chr12	123754049	123754373	CDK2AP1	27	0.3167	0.50348	0.186778	0.00013	0.000469898
chr12	81102034	81102716	MYF6	50	0.45688	0.5975	0.14062	0.00013	0.000469898
chr6	36561907	36562412	SRSF3	43	0.083744	0.18647	0.102721	0.00013	0.000469898
chr9	43684674	43685278	CNTNAP3B	52	0.40304	0.5871	0.184058	0.00013	0.000469898
chr5	56110305	56110535	MAP3K1	20	0.10715	0.2339	0.12675	0.00014	0.000502482
chr6	25652380	25652709	SCGN	30	0.35727	0.49543	0.138167	0.00014	0.000502482
chr15	83001660	83002634	LOC102724034	24	0.022458	0.22579	0.203333	0.00015	0.000533368
chr2	219906107	219906328	CFAP65	19	0.13116	0.25568	0.124526	0.00015	0.000533368
chr8	21882245	21882883	NPM2	53	0.34138	0.48581	0.144434	0.00015	0.000533368
chr11	15136058	15136545	INSC	47	0.27613	0.43526	0.159128	0.00016	0.000564407
chr19	37825101	37825756	HKR1	45	0.42416	0.58184	0.157689	0.00016	0.000564407
chr10	48827592	48828126	PTPN20	18	0.75294	0.8595	0.106556	0.00017	0.000594806
chr19	22193330	22193583	ZNF208	18	0.51678	0.71144	0.194667	0.00017	0.000594806
chr2	200333687	200334172	SATB2-AS1	41	0.39929	0.61563	0.216341	0.00017	0.000594806
chr6	26184036	26184336	HIST1H2BE	28	0.2875	0.44425	0.15675	0.00017	0.000594806
chr8	75896528	75897116	CRISPLD1	60	0.18887	0.32067	0.1318	0.00017	0.000594806
chr7	103085710	103086132	LOC101927870	28	0.36332	0.59675	0.233429	0.00018	0.000625108
chr17	7492314	7492945	SOX15	60	0.72003	0.86677	0.146733	0.00019	0.000654717
chr19	55889005	55889476	TMEM190	38	0.76405	0.90955	0.1455	0.00019	0.000654717
chr22	43738882	43740285	SCUBE1	160	0.37164	0.49941	0.127775	0.00019	0.000654717
chr17	72918995	72921019	OTOP2	164	0.29129	0.40305	0.111768	0.0002	0.000685401
chr19	3880718	3881278	ATCAY	41	0.29639	0.41573	0.119341	0.0002	0.000685401
chr6	26044203	26044469	HIST1H2BB	22	0.14182	0.31777	0.175955	0.00021	0.000715575
chr7	5183878	5184223	ZNF890P	28	0.58618	0.74982	0.163643	0.00021	0.000715575
chr20	36888891	36889442	LOC149684	60	0.45142	0.60797	0.15655	0.00022	0.000745682
chr11	92702789	92703434	MTNR1B	60	0.6277	0.76958	0.141883	0.00023	0.000775567
chr17	42385810	42386393	RUNDC3A	46	0.20174	0.31222	0.110478	0.00023	0.000775567
chr9	93879725	93880618	LINC00484	61	0.50752	0.65795	0.150426	0.00023	0.000775567
chr11	45376931	45377243	LOC101928812	25	0.15412	0.41548	0.26136	0.00024	0.000804754
chr19	37742738	37743029	LINC01535	28	0.40193	0.61271	0.210786	0.00025	0.000834222
chr4	111397677	111398089	ENPEP	27	0.85915	0.96859	0.109444	0.00026	0.000863718
chr10	111682775	111683483	XPNPEP1	95	0.20829	0.33218	0.123884	0.00028	0.00092281
chr19	17487895	17488125	PLVAP	19	0.71537	0.91747	0.202105	0.00029	0.000952348
chr11	74178175	74178801	KCNE3	50	0.2095	0.3437	0.1342	0.00031	0.00100817
chr1	149811754	149815044	HIST2H2AA4	9	0.032778	0.21378	0.181	0.00032	0.00103702
chr14	101192851	101193499	DLK1	89	0.47417	0.60279	0.128618	0.00032	0.00103702
chr14	24868163	24868590	NYNRIN	44	0.16318	0.2703	0.107114	0.00034	0.0010927
chr2	233925091	233925318	INPP5D	18	0.36894	0.51911	0.150167	0.00034	0.0010927
chr4	48492117	48493589	ZAR1	187	0.67183	0.77235	0.100519	0.00035	0.00112013
chr4	74702420	74702627	CXCL6	23	0.38817	0.52287	0.134696	0.00035	0.00112013
chrX	103809794	103810167	IL1RAPL2	26	0.27415	0.37792	0.103769	0.00035	0.00112013
chr19	3933473	3933816	NMRK2	36	0.45183	0.63933	0.1875	0.00036	0.001148
chrX	101854275	101854527	ARMCX5	22	0.017727	0.18805	0.170318	0.00036	0.001148
chr12	56211325	56211553	ORMDL2	17	0.10571	0.32765	0.221941	0.00039	0.00122999
chr19	38924239	38924519	RYR1	22	0.32268	0.47632	0.153636	0.00039	0.00122999
chr22	46481815	46482024	MIRLET7BHG	17	0.50253	0.77718	0.274647	0.0004	0.0012562
chr3	40547391	40547628	ZNF620	25	0.079	0.22988	0.15088	0.0004	0.0012562
chrX	44202712	44203014	EFHC2	21	0.06281	0.21924	0.156429	0.0004	0.0012562
chr20	58152280	58152847	PHACTR3	85	0.47048	0.59671	0.126224	0.00042	0.0013099
chrX	134429630	134429854	ZNF75D	16	0.22887	0.4125	0.183625	0.00045	0.00139008
chr14	38677154	38677787	SSTR1	43	0.1847	0.308	0.123302	0.00046	0.00141621
chr11	57194340	57194650	SLC43A3	36	0.17964	0.28708	0.107444	0.00047	0.00144393
chr15	32828332	32829181	LOC100996255	46	0.078152	0.24328	0.16513	0.00048	0.00147038
chr19	52390841	52391368	ZNF649-AS1	47	0.54153	0.73049	0.188957	0.00048	0.00147038
chr12	54427025	54428709	HOXC5	130	0.39692	0.49978	0.102862	0.0005	0.00152183
chr12	2800139	2801062	CACNA1C-AS1	90	0.37959	0.48576	0.106167	0.00052	0.00157591
chr12	103218120	103218688	LINC00485	38	0.40666	0.61076	0.204105	0.00053	0.00160286
chrX	111325082	111325302	ZCCHC16	19	0.44121	0.59211	0.150895	0.00058	0.00173465
chr5	179084875	179085338	LOC105377763	8	0.11975	0.47737	0.357625	0.0006	0.00178515
chr10	38645112	38645513	HSD17B7P2	41	0.37941	0.51646	0.137049	0.00062	0.0018383
chr1	28879402	28879704	TRNAU1AP	37	0.11632	0.27554	0.159216	0.00067	0.00196854
chr12	48577361	48578574	CCDC184	114	0.31725	0.41922	0.101974	0.00068	0.00199451
chr19	19249182	19249443	TMEM161A	28	0.06025	0.17468	0.114429	0.0007	0.00204816
chr7	64838984	64839213	ZNF92	22	0.053545	0.18505	0.1315	0.0007	0.00204816
chr19	53496732	53497028	ZNF702P	32	0.16244	0.264	0.101562	0.00072	0.00209598
chr1	1474962	1475220	TMEM240	32	0.57331	0.70641	0.133094	0.00076	0.00219226
chr20	57414595	57414896	GNAS	24	0.45813	0.63629	0.178167	0.00083	0.0023608
chr19	40854180	40854733	PLD3	66	0.10761	0.2303	0.122697	0.00096	0.00268426
chr12	9217328	9217715	A2M-AS1	36	0.14172	0.26403	0.122306	0.0011	0.00300552
chr4	104640559	104640797	TACR3	19	0.40674	0.57605	0.169316	0.0011	0.00300552
chr7	128550409	128550903	KCP	44	0.54414	0.74786	0.203727	0.0011	0.00300552
chr6	110678854	110679108	METTL24	25	0.25336	0.35352	0.10016	0.0012	0.00324271
chr7	144052115	144052650	ARHGEF5	9	0.28333	0.41111	0.127778	0.0012	0.00324271
chr10	45868718	45870156	ALOX5	130	0.22726	0.32728	0.100023	0.0013	0.00347609
chr11	119292689	119292891	THY1	22	0.24105	0.39809	0.157045	0.0013	0.00347609
chr18	77905297	77905566	PARD6G-AS1	28	0.25389	0.35939	0.1055	0.0013	0.00347609
chr9	115774295	115774615	ZNF883	25	0.43264	0.61236	0.17972	0.0013	0.00347609
chr9	470108	470324	KANK1	22	0.21205	0.31741	0.105364	0.0013	0.00347609
chr11	47615710	47616055	C1QTNF4	38	0.29968	0.40358	0.103895	0.0014	0.00370463
chr17	6797429	6797724	ALOX12P2	21	0.35567	0.58452	0.228857	0.0014	0.00370463
chr8	22089367	22089668	PHYHIP	21	0.38986	0.53329	0.143429	0.0014	0.00370463
chr14	27066313	27066578	NOVA1	13	0.10631	0.50646	0.400154	0.0015	0.0039281
chr3	12200183	12200532	TIMP4	27	0.47781	0.64781	0.17	0.0015	0.0039281
chr6	142409473	142410112	NMBR	46	0.66472	0.81583	0.151109	0.0015	0.0039281
chr6	35479872	35480154	TULP1	21	0.52667	0.72805	0.201381	0.0015	0.0039281
chr3	46506161	46506416	LTF	26	0.58131	0.69915	0.117846	0.0016	0.00415755
chr11	66188130	66189397	NPAS4	102	0.4997	0.60456	0.104863	0.0017	0.00438143
chr20	1927718	1928118	LOC727993	28	0.38946	0.55954	0.170071	0.0017	0.00438143
chr5	140767196	140767695	PCDHGB4	20	0.5959	0.7786	0.1827	0.0017	0.00438143
chr14	62583679	62584279	LINC00643	54	0.31437	0.43965	0.125278	0.0018	0.00460768
chr9	104499849	104501076	GRIN3A	115	0.34505	0.45096	0.105904	0.0019	0.00482865
chr5	176170244	176170796	LINC01574	47	0.21272	0.4337	0.220979	0.0021	0.00527221
chr17	74135922	74137802	RNF157-AS1	152	0.38331	0.4913	0.107987	0.0026	0.00634077
chr14	57278709	57279116	OTX2-AS1	33	0.47876	0.61245	0.133697	0.0027	0.00655446
chr19	11785042	11785282	ZNF833P	20	0.6103	0.80465	0.19435	0.003	0.00717083
chr4	110222970	110224257	COL25A1	112	0.23037	0.34964	0.119277	0.0031	0.00738103
chrX	99194334	99194598	XRCC6P5	23	0.77678	0.9083	0.131522	0.0032	0.00758437
chr11	6340445	6341909	PRKCDBP	108	0.1911	0.31454	0.123435	0.0035	0.00820501
chr20	17206528	17206952	PCSK2	36	0.34675	0.44811	0.101361	0.0038	0.00881004
chr1	154530681	154530903	UBE2Q1	24	0.047583	0.16283	0.11525	0.0039	0.00901304
chr4	105412655	105412942	LOC101929468	34	0.13941	0.26671	0.127294	0.0039	0.00901304
chr19	496158	496481	MADCAM1	26	0.50454	0.6215	0.116962	0.004	0.00921168
chrX	115085035	115085397	DANT2	29	0.1851	0.29103	0.105931	0.0044	0.00998997
chr16	88134540	88134849	LOC400553	26	0.48942	0.64112	0.151692	0.0047	0.0105812
chr9	131464843	131465830	PKN3	107	0.19717	0.3159	0.118729	0.0048	0.0107668
chr2	202483584	202483957	ALS2CR11	29	0.81086	0.91979	0.108931	0.005	0.0111563
chr2	223161531	223161919	CCDC140	33	0.53227	0.71273	0.180455	0.005	0.0111563
chr7	76750995	76751394	CCDC146	40	0.14075	0.2711	0.13035	0.005	0.0111563
chr1	11822139	11822363	C1orf167	25	0.34944	0.45432	0.10488	0.0053	0.0117287
chr1	35258564	35258791	GJA4	29	0.32472	0.44869	0.123966	0.0058	0.0126894
chr19	9731734	9731994	ZNF561-AS1	22	0.036227	0.15055	0.114318	0.006	0.0130637
chr12	49782965	49783193	LOC100335030	19	0.73042	0.85463	0.124211	0.0063	0.0136146
chr9	5303860	5304476	RLN2	7	0.42743	0.76757	0.340143	0.0067	0.014364
chrX	119444859	119445272	TMEM255A	35	0.23763	0.39437	0.156743	0.0072	0.0153049
chr20	35169189	35169540	MYL9	27	0.67015	0.82459	0.154444	0.0077	0.0162162
chr5	150325904	150326194	ZNF300P1	25	0.71988	0.84124	0.12136	0.0078	0.0163967
chr7	150652807	150653080	KCNH2	23	0.50443	0.61617	0.111739	0.0083	0.0172894
chr9	70917888	70919111	FOXD4L3	23	0.71365	0.84109	0.127435	0.0086	0.0178253
chr5	140777442	140777938	PCDHGB5	20	0.56195	0.69905	0.1371	0.0092	0.0188785
chr7	133812005	133812233	LRGUK	17	0.084882	0.20106	0.116176	0.0095	0.0194175
chr3	39543771	39544223	MOBP	35	0.57989	0.72929	0.1494	0.011	0.0218619
chrX	153151016	153152219	L1CAM	86	0.34515	0.44693	0.101779	0.011	0.0218619
chr1	67600390	67600715	C1orf141	27	0.67204	0.78896	0.116926	0.013	0.0252143
chr12	7342074	7342417	PEX5	23	0.031348	0.13161	0.100261	0.013	0.0252143
chrX	75648708	75649533	MAGEE1	60	0.47885	0.66475	0.1859	0.013	0.0252143
chr9	99145524	99145849	SLC35D2	29	0.16859	0.27455	0.105966	0.014	0.0268775
chr4	145566242	145567413	HHIP	102	0.38925	0.51562	0.126363	0.015	0.0284718
chr6	27858166	27858564	HIST1H3J	38	0.40132	0.51474	0.113421	0.016	0.0300981
chr6	28226979	28227483	NKAPL	48	0.78956	0.88969	0.100125	0.018	0.0333164
chr7	94953769	94953971	PON1	19	0.42395	0.60326	0.179316	0.018	0.0333164
chr9	78505230	78505483	PCSK5	19	0.098789	0.20474	0.105947	0.018	0.0333164
chrX	118284519	118285065	KIAA1210	39	0.65762	0.82464	0.167026	0.018	0.0333164
chr17	37321482	37322099	ARL5C	51	0.5189	0.62486	0.105961	0.019	0.0349535
chr1	1109314	1110145	TTLL10	59	0.77717	0.88566	0.108492	0.023	0.0413157
chr19	52900955	52901158	ZNF528	24	0.35721	0.45858	0.101375	0.026	0.0459788
chrX	56258951	56259159	KLF8	17	0.032471	0.138	0.105529	0.027	0.047485
chr1	161283775	161284007	SDHC	17	0.16047	0.27676	0.116294	0.028	0.0490526
chrX	117629130	117629377	DOCK11	17	0.503	0.68812	0.185118	0.028	0.0490526
