# Supplementary material for: Cellular Heterogeneity–Adjusted cLonal Methylation (CHALM) improves prediction of gene expression
Source: Nat Commun. 2021 Jan 15;12:400. doi: 10.1038/s41467-020-20492-7 (PMC7811027; doi:10.1038/s41467-020-20492-7)
Supplement: Supplementary file 6 — Supplementary Data 3 [file 41467_2020_20492_MOESM6_ESM.xlsx]

## Sheet: hypometh_DMR_traditional
ID	Gene_symbol	chr	start	end	number_CpG	meth_SCLC	meth_LUAD	dif_meth	p_value	adjusted_p_value
NM_022571	GPR135	chr14	59930874	59932289	166	0.053777	0.95797	-0.904193	1.3e-50	6.5e-44
NM_001291878	TACC2	chr10	123922310	123925684	166	0.012536	0.9395	-0.926964	6.2e-50	3.1e-43
NM_001161546	PROB1	chr5	138728581	138730456	172	0.10587	0.92594	-0.820076	5.7e-49	2.8e-42
NM_015279	TBC1D30	chr12	65217838	65220453	160	0.013531	0.94224	-0.928706	1.7e-47	8.3e-41
NM_001010908	C1QL3	chr10	16562212	16564102	151	0.038675	0.95763	-0.918954	1.1e-44	5.3e-38
NR_106905	MIR6846	chr8	145105461	145107248	153	0.048275	0.94848	-0.900209	2.3e-42	1.2e-35
NM_015286	SYNM	chr15	99645584	99646443	129	0.029512	0.88578	-0.856264	1e-40	5.1e-34
NM_001113493	SEPT9	chr17	75368843	75370662	140	0.031021	0.92877	-0.89775	1.4e-40	6.8e-34
NM_001546	ID4	chr6	19837014	19838211	126	0.048183	0.92741	-0.87923	6.9e-40	3.4e-33
NM_012445	SPON2	chr4	1164929	1166933	132	0.079886	0.87601	-0.796121	1.9e-38	9.5e-32
NM_052863	SCGB3A1	chr5	180017495	180018892	124	0.029621	0.92215	-0.892532	1.3e-37	6.3e-31
NM_005386	NNAT	chr20	36149494	36151493	123	0.010902	0.95471	-0.943805	4.4e-37	2.2e-30
NR_110944	LOC101928880	chr16	88327462	88334091	172	0.088221	0.77556	-0.687343	4e-36	2e-29
NM_001282335	HMHA1	chr19	1070475	1071986	124	0.014315	0.87417	-0.859855	3.3e-35	1.6e-28
NM_006593	TBR1	chr2	162279874	162280728	117	0.14135	0.81841	-0.67706	5.8e-35	2.9e-28
NM_019886	CHST7	chrX	46434068	46435236	111	0.0026577	0.93414	-0.931477	8.4e-35	4.2e-28
NM_001048205	REC8	chr14	24640711	24642480	110	0.036627	0.93821	-0.901582	4e-33	2e-26
NM_001039664	TNFRSF25	chr1	6507798	6509105	119	0.021454	0.69071	-0.669252	1.5e-32	7.5e-26
NR_106728	MIR6080	chr17	62773985	62775415	118	0.019839	0.94894	-0.929102	1.5e-32	7.6e-26
NM_001195127	WI2-2373I1.2	chr7	286592	290558	131	0.18843	0.93821	-0.749786	2.5e-32	1.3e-25
NM_032995	ARHGEF4	chr2	131720786	131722293	108	0.029778	0.95172	-0.921944	6.1e-32	3.1e-25
NR_024046	NRADDP	chr3	47050545	47051670	101	0.028604	0.91602	-0.887416	6.4e-32	3.2e-25
NM_016073	HDGFRP3	chr15	83875273	83876314	107	0.0030561	0.71457	-0.711514	9.6e-32	4.8e-25
NM_001040667	HSF4	chr16	67197083	67197932	95	0.0099789	0.96731	-0.957326	2.4e-31	1.2e-24
NM_001164758	PRKAR1B	chr7	806868	808700	102	0.026186	0.92651	-0.900324	2.6e-31	1.3e-24
NM_014891	PDAP1	chr7	98990067	98991223	97	0.026072	0.94278	-0.916711	4e-31	2e-24
NM_001145250	SP9	chr2	175201631	175202330	95	0.049032	0.89093	-0.841895	5.7e-31	2.8e-24
NR_038835	MNX1-AS1	chr7	156810154	156811513	96	0.059417	0.91571	-0.856292	6.9e-31	3.4e-24
NM_005285	NPBWR1	chr8	53852510	53853614	108	0.0041111	0.86308	-0.858972	1e-30	5e-24
NM_024690	MUC16	chr19	9134333	9140391	116	0.097767	0.89883	-0.80106	1.1e-30	5.3e-24
NM_001127464	ZNF469	chr16	88462000	88467777	127	0.12604	0.86253	-0.736488	1.6e-30	8e-24
NM_001278346	PHYKPL	chr5	177751858	177757945	145	0.14375	0.83664	-0.69289	1.8e-30	8.9e-24
NM_001291309	PCSK6	chr15	101986831	101992076	113	0.1485	0.90435	-0.75585	2.3e-30	1.1e-23
NM_002449	MSX2	chr5	174157940	174159747	106	0.18283	0.93027	-0.747443	2.3e-30	1.2e-23
NM_001669	ARSD	chrX	2841213	2846169	104	0.15295	0.92681	-0.773856	5.7e-30	2.8e-23
NR_039820	MIR4673	chr9	139420246	139422426	114	0.040596	0.92275	-0.882149	8.2e-30	4.1e-23
NM_007113	TCHH	chr1	152080119	152081791	125	0.4945	0.87785	-0.383344	1e-29	5.1e-23
NR_103809	LOC100506551	chr12	117470119	117473083	99	0.11575	0.89997	-0.784222	1.5e-29	7.6e-23
NM_001099410	GPRASP1	chrX	101905809	101907637	98	0.021541	0.82981	-0.808265	1.9e-29	9.3e-23
NM_005117	FGF19	chr11	69516809	69518340	99	0.049768	0.9206	-0.870828	2.1e-29	1e-22
NR_024434	MAP3K14-AS1	chr17	43318044	43319540	98	0.038439	0.89446	-0.85602	3.7e-29	1.8e-22
NM_198353	KCTD8	chr4	44449452	44450459	106	0.0034811	0.86079	-0.857311	3.9e-29	2e-22
NM_022042	SLC26A1	chr4	995694	996841	101	0.075337	0.9045	-0.829168	4.7e-29	2.3e-22
NM_000064	C3	chr19	6708806	6713524	123	0.13498	0.87672	-0.741748	8.1e-29	4e-22
NM_001308174	PLD4	chr14	105371349	105373286	137	0.061146	0.63796	-0.576818	8.9e-29	4.4e-22
NM_001444	FABP5	chr8	82192710	82194221	95	0.048832	0.88604	-0.837211	1.2e-28	5.9e-22
NM_005430	WNT1	chr12	49374783	49375744	93	0.022527	0.88478	-0.862258	3.4e-28	1.7e-21
NR_027334	MZF1-AS1	chr19	59073699	59074920	120	0.13781	0.81978	-0.681967	5.7e-28	2.9e-21
NM_001009993	FAM168B	chr2	131791823	131793070	83	0.035651	0.93894	-0.903289	9.5e-28	4.7e-21
NM_133266	SHANK2	chr11	70525441	70530920	121	0.30438	0.90761	-0.603231	1e-27	5.2e-21
NM_001302692	TRIM2	chr4	154143433	154144920	89	0.10949	0.94798	-0.838483	1.2e-27	6.1e-21
NM_001287491	TET3	chr2	74229190	74230931	92	0.033283	0.88686	-0.853576	1.9e-27	9.2e-21
NM_175066	DDX51	chr12	132619337	132620865	104	0.18044	0.87146	-0.691019	2.1e-27	1.1e-20
NM_001160184	PLEKHN1	chr1	905600	907871	108	0.099139	0.88232	-0.783185	3e-27	1.5e-20
NM_001127464	ZNF469	chr16	88458657	88461467	103	0.071301	0.8982	-0.826903	4.5e-27	2.3e-20
NM_000242	MBL2	chr10	54712058	54716789	97	0.035206	0.86532	-0.830113	5e-27	2.5e-20
NM_001453	FOXC1	chr6	1614951	1615709	87	0.086621	0.94805	-0.861425	5.8e-27	2.9e-20
NM_001170820	IFITM10	chr11	1767301	1769586	98	0.086571	0.88879	-0.802214	9e-27	4.5e-20
NM_199243	GPR150	chr5	94956521	94957303	85	0.020059	0.93709	-0.917035	9.1e-27	4.5e-20
NR_033652	MSC-AS1	chr8	72753885	72755205	93	0.019785	0.78346	-0.763677	1e-26	5.2e-20
NM_080606	BHLHE23	chr20	61637183	61638072	100	0.0324	0.77066	-0.73826	1.2e-26	5.9e-20
NM_003647	DGKE	chr17	54911758	54912549	78	0.011808	0.93608	-0.924269	1.5e-26	7.6e-20
NM_003222	TFAP2C	chr20	55455376	55461111	106	0.074528	0.79975	-0.725226	1.7e-26	8.3e-20
NM_018713	SLC30A10	chr1	220101114	220101839	88	0.0074205	0.78599	-0.778568	2e-26	9.9e-20
NM_012293	PXDN	chr2	1592248	1596602	111	0.44694	0.90382	-0.456883	2.5e-26	1.2e-19
NM_001004125	TUSC1	chr9	25677900	25678683	82	0.017915	0.77851	-0.760598	4.4e-26	2.2e-19
NM_001105521	JAKMIP3	chr10	133932518	133937696	123	0.2155	0.87143	-0.655927	6.7e-26	3.3e-19
NM_004714	DYRK1B	chr19	40323812	40325128	86	0.016256	0.94607	-0.929814	7.5e-26	3.7e-19
NM_001309242	MYO15B	chr17	73583866	73584783	91	0.048462	0.82984	-0.781374	8.1e-26	4.1e-19
NM_001305275	AGRN	chr1	969172	970214	77	0.027169	0.95122	-0.924052	1e-25	5.2e-19
.	-1	chr9_gl000199_random	70429	82355	156	0.15271	0.5667	-0.413994	1.1e-25	5.3e-19
NR_130730	DANT2	chrX	115065151	115070304	87	0.39855	0.92102	-0.522471	1.1e-25	5.5e-19
NR_130894	RAI1-AS1	chr17	17626683	17627886	88	0.0076818	0.9706	-0.96292	1.4e-25	7e-19
NM_001717	BNC1	chr15	83953094	83953798	98	0.01102	0.84222	-0.831204	1.5e-25	7.6e-19
NM_000693	ALDH1A3	chr15	101305734	101310652	89	0.02118	0.86965	-0.848472	1.6e-25	7.9e-19
NM_030582	COL18A1	chr21	46868485	46871877	108	0.23681	0.87674	-0.639935	2e-25	9.8e-19
NM_013356	SLC16A8	chr22	38477122	38477802	88	0.11045	0.68731	-0.576852	2.2e-25	1.1e-18
NM_001025237	TSPAN4	chr11	850092	851048	84	0.077821	0.94986	-0.872036	2.3e-25	1.1e-18
NM_003222	TFAP2C	chr20	55259067	55263847	103	0.12561	0.86779	-0.742175	2.6e-25	1.3e-18
NM_001111061	NHLH2	chr1	116380634	116381420	89	0.0022472	0.7468	-0.744551	3.5e-25	1.8e-18
NM_004405	DLX2	chr2	172960825	172962192	81	0.023284	0.48463	-0.461346	4.5e-25	2.2e-18
NR_026865	C7orf13	chr7	156432244	156433147	75	0.0152	0.87095	-0.855747	4.7e-25	2.3e-18
NR_003245	HAR1B	chr20	61749869	61753134	95	0.077537	0.84898	-0.771442	6.5e-25	3.2e-18
NM_005982	SIX1	chr14	61121494	61123525	77	0.045286	0.83506	-0.789779	7.1e-25	3.5e-18
NM_001134222	IRX2	chr5	2751216	2751652	78	0.0034487	0.8479	-0.844449	9.8e-25	4.9e-18
NR_120682	MINCR	chr8	144360597	144361629	81	0.011815	0.86556	-0.853741	1e-24	5e-18
NM_002033	FUT4	chr11	94278169	94279550	75	0.010493	0.89817	-0.88768	1.1e-24	5.3e-18
NM_003222	TFAP2C	chr20	55233765	55239936	104	0.14167	0.86704	-0.725365	1.4e-24	7.2e-18
NM_000168	GLI3	chr7	42153719	42160164	79	0.017899	0.8708	-0.852899	1.8e-24	9.1e-18
NM_021064	HIST1H2AG	chr6	27100774	27101941	73	0.016767	0.92703	-0.91026	1.9e-24	9.6e-18
NM_001143781	FKBP11	chr12	49318411	49319500	77	0.056857	0.93797	-0.881117	2.3e-24	1.1e-17
NM_080725	SRXN1	chr20	644001	644788	94	0.020202	0.83567	-0.815468	2.3e-24	1.1e-17
NM_001242505	GDA	chr9	74764211	74765134	74	0.037662	0.95072	-0.913054	2.3e-24	1.1e-17
NM_001293697	SEPT9	chr17	75446851	75448755	81	0.037321	0.92785	-0.890531	2.6e-24	1.3e-17
NM_001130690	PDE10A	chr6	166077152	166079173	82	0.066415	0.93428	-0.867866	4.8e-24	2.4e-17
NM_021620	PRDM13	chr6	100061740	100062503	82	0.0065244	0.7329	-0.726378	5e-24	2.5e-17
NM_001010848	NRG3	chr10	83634188	83634792	83	0.0045904	0.791	-0.78641	5.8e-24	2.9e-17
NM_003222	TFAP2C	chr20	55381400	55385594	87	0.0091034	0.82832	-0.819218	6e-24	3e-17
NM_173465	COL23A1	chr5	177858479	177864901	117	0.05594	0.60019	-0.544248	6.8e-24	3.4e-17
NR_039777	MIR4634	chr5	174178255	174179254	80	0.021137	0.66134	-0.6402	7.1e-24	3.5e-17
NM_001145157	NR2F2	chr15	96883544	96884703	75	0.01032	0.94017	-0.929853	8.4e-24	4.2e-17
NR_126480	SALRNA1	chr14	61103781	61105168	74	0.076351	0.87008	-0.79373	8.6e-24	4.3e-17
NM_152643	KNDC1	chr10	134976553	134979260	90	0.064367	0.87977	-0.8154	9.5e-24	4.7e-17
NM_177400	NKX6-2	chr10	134535630	134537276	71	0.058465	0.93854	-0.88007	1e-23	5.2e-17
NM_001136503	SMIM24	chr19	3434701	3435710	70	0.0070714	0.95906	-0.951986	1e-23	5.2e-17
NM_001201459	ZNF513	chr2	27602859	27603951	82	0.053476	0.883	-0.829524	1.2e-23	5.8e-17
NR_033768	TMED11P	chr4	1138920	1140176	84	0.39911	0.94717	-0.54806	1.2e-23	5.8e-17
NM_001291309	PCSK6	chr15	101992837	101998532	98	0.14382	0.888	-0.744184	1.4e-23	6.9e-17
NM_015021	ZNF292	chr6	87861751	87862603	74	0.011203	0.85557	-0.844365	1.4e-23	7e-17
NM_001267	CHAD	chr17	48546059	48546828	73	0.12678	0.95303	-0.826247	1.6e-23	8.1e-17
NM_003222	TFAP2C	chr20	55267754	55273248	95	0.094253	0.87516	-0.780905	1.8e-23	8.9e-17
NM_021923	FGFRL1	chr4	1010547	1013930	93	0.1728	0.89199	-0.719194	2e-23	9.9e-17
NR_046901	HLX-AS1	chr1	221052944	221053550	74	0.0094595	0.28042	-0.270959	2.1e-23	1e-16
NM_002457	MUC2	chr11	1101446	1104295	111	0.2102	0.84796	-0.637766	2.2e-23	1.1e-16
NM_133266	SHANK2	chr11	70532915	70540587	87	0.15725	0.90133	-0.74408	2.2e-23	1.1e-16
NM_001142351	ST6GAL2	chr2	107502357	107503022	79	0.0037468	0.79889	-0.795139	2.2e-23	1.1e-16
NM_001012968	SPIN4	chrX	61697554	61703008	108	0.030546	0.44357	-0.413028	2.9e-23	1.5e-16
NM_005729	PPIF	chr10	81001824	81002781	73	0.027164	0.9591	-0.931932	3.4e-23	1.7e-16
NM_005729	PPIF	chr10	81003198	81003999	71	0.022887	0.94972	-0.926831	3.7e-23	1.9e-16
NR_110631	BMP7-AS1	chr20	55550458	55557032	101	0.073505	0.79923	-0.725723	3.7e-23	1.8e-16
NR_046575	MAGI1-AS1	chr3	65534448	65535367	72	0.01375	0.90868	-0.894931	3.7e-23	1.8e-16
NM_030777	SLC2A10	chr20	45338151	45338925	74	0.041351	0.94491	-0.903554	3.8e-23	1.9e-16
NM_001801	CDO1	chr5	115151235	115152258	82	0.0046585	0.70278	-0.698122	4.4e-23	2.2e-16
NM_004852	ONECUT2	chr18	55103305	55104256	76	0.0045526	0.93896	-0.934408	4.6e-23	2.3e-16
NM_001146254	PODNL1	chr19	14089212	14090270	71	0.095662	0.93706	-0.841394	4.6e-23	2.3e-16
NM_000684	ADRB1	chr10	115804268	115804892	83	0.0066506	0.90812	-0.90147	4.7e-23	2.3e-16
NM_001135254	PAX7	chr1	18979711	18985449	106	0.11402	0.80829	-0.694274	5.8e-23	2.9e-16
NM_030665	RAI1	chr17	17603530	17604221	75	0.053947	0.95315	-0.8992	7.6e-23	3.8e-16
NM_031945	TSPAN10	chr17	79615029	79615670	79	0.047418	0.84197	-0.794557	1e-22	5e-16
NM_001142529	BHLHB9	chrX	102000790	102001639	69	0.010522	0.85093	-0.840406	1.1e-22	5.5e-16
NM_052854	CREB3L1	chr11	46316721	46317938	75	0.042907	0.87009	-0.827187	1.4e-22	6.8e-16
NM_012445	SPON2	chr4	1146759	1150653	73	0.10022	0.95681	-0.856589	1.5e-22	7.3e-16
NM_000168	GLI3	chr7	42266144	42269271	90	0.0712	0.94678	-0.875578	1.5e-22	7.5e-16
NR_033849	FAM83H-AS1	chr8	144842847	144843657	66	0.018621	0.93508	-0.916455	1.5e-22	7.5e-16
NM_022772	EPS8L2	chr11	725610	726712	74	0.030108	0.90709	-0.876986	1.9e-22	9.2e-16
NM_018929	PCDHGC5	chr5	140892562	140893960	71	0.032085	0.91051	-0.878423	2e-22	9.9e-16
NM_001104631	PDE4D	chr5	59189046	59189797	76	0.013592	0.85425	-0.840658	2.6e-22	1.3e-15
NM_016932	SIX2	chr2	45234565	45236071	70	0.044543	0.82326	-0.778714	2.9e-22	1.5e-15
NM_001105574	HMX3	chr10	124896479	124897132	72	0.010583	0.8215	-0.810917	3e-22	1.5e-15
NM_152429	FGFBP3	chr10	93646928	93647784	64	0.011328	0.85508	-0.84375	3.1e-22	1.5e-15
NM_001164165	GPR75-ASB3	chr2	54086393	54087423	68	0.037853	0.95265	-0.914794	3.1e-22	1.6e-15
NM_178568	RTN4RL1	chr17	1880591	1881745	74	0.062189	0.87328	-0.811095	3.6e-22	1.8e-15
NM_001347	DGKQ	chr4	961399	962314	69	0.083362	0.93928	-0.855913	4.2e-22	2.1e-15
NR_002818	RNF126P1	chr17	55122839	55123724	78	0.26395	0.84479	-0.580846	4.6e-22	2.3e-15
NR_027238	LOC654342	chr2	91670225	91670757	77	0.0075455	0.49486	-0.487312	5.4e-22	2.7e-15
NR_024007	SMCR5	chr17	17686695	17687889	67	0.0054179	0.94772	-0.942299	6.1e-22	3e-15
NM_012309	SHANK2	chr11	70931954	70935559	87	0.327	0.92818	-0.601184	6.6e-22	3.3e-15
NM_001136271	NKX2-6	chr8	23559458	23560541	83	0.026494	0.78475	-0.758253	6.6e-22	3.3e-15
NR_039834	MIR4686	chr11	2202681	2205577	78	0.15818	0.88809	-0.72991	6.9e-22	3.4e-15
NM_000693	ALDH1A3	chr15	101423302	101428051	82	0.091805	0.81368	-0.721878	7.4e-22	3.7e-15
NM_003530	HIST1H3D	chr6	26198703	26200365	83	0.27206	0.66304	-0.390976	7.5e-22	3.7e-15
NM_001303108	TMEM246	chr9	104248603	104249404	75	0.00352	0.68051	-0.676987	7.9e-22	3.9e-15
NM_007156	ZXDA	chrX	58564145	58572307	160	0.025856	0.48425	-0.442552	8.1e-22	4e-15
NM_172315	MEIS2	chr15	37389121	37390367	62	0.04171	0.92732	-0.885613	9.4e-22	4.7e-15
NM_001127464	ZNF469	chr16	88369925	88372825	79	0.22118	0.94152	-0.720342	1.3e-21	6.5e-15
NM_032514	MAP1LC3A	chr20	33145847	33146651	72	0.044833	0.92796	-0.883125	1.3e-21	6.4e-15
NM_020778	ALPK3	chr15	85360251	85361160	80	0.06655	0.83561	-0.769063	1.4e-21	7.1e-15
NM_001253389	ISYNA1	chr19	18539513	18540545	69	0.024217	0.89296	-0.868739	1.4e-21	6.7e-15
NR_028386	LOC375196	chr2	39187389	39187967	74	0.088243	0.84588	-0.757635	1.6e-21	7.9e-15
NM_001115	ADCY8	chr8	132053940	132054771	74	0.016716	0.67968	-0.662959	1.7e-21	8.3e-15
NM_007197	FZD10	chr12	130647058	130647874	82	0.051622	0.92328	-0.871659	1.8e-21	8.9e-15
NR_024470	SLCO4A1-AS1	chr20	61294474	61298156	90	0.26406	0.85892	-0.594867	2e-21	1e-14
NM_003222	TFAP2C	chr20	55427263	55432531	88	0.077841	0.796	-0.718159	2.4e-21	1.2e-14
NR_029676	MIR133A2	chr20	61204046	61207408	97	0.11271	0.80548	-0.692773	2.6e-21	1.3e-14
NR_024380	LOC441666	chr10	42737364	42738045	73	0.059493	0.90075	-0.84126	2.7e-21	1.4e-14
NM_007368	RASA3	chr13	114803480	114805289	72	0.21864	0.91974	-0.701097	2.7e-21	1.3e-14
NM_002048	GAS1	chr9	89560714	89561193	68	0.0034853	0.84101	-0.837529	3e-21	1.5e-14
NM_017729	EPS8L1	chr19	55597627	55598617	68	0.27535	0.94469	-0.669338	3.1e-21	1.6e-14
NR_027284	LINC00602	chr6	166267557	166269368	93	0.27577	0.91904	-0.643269	3.2e-21	1.6e-14
NM_005249	FOXG1	chr14	29237021	29237801	76	0.00175	0.777	-0.77525	3.4e-21	1.7e-14
NM_001002920	POTEA	chr8	43830142	43838848	152	0.0745	0.51717	-0.442671	4.3e-21	2.1e-14
NM_001101654	CXXC1	chr18	47824387	47825533	70	0.021957	0.8038	-0.781843	5.4e-21	2.7e-14
NM_001039111	TRIM71	chr3	32858479	32859256	73	0.0058082	0.60085	-0.595041	5.6e-21	2.8e-14
NM_001282585	MXRA8	chr1	1289937	1290480	67	0.015358	0.86313	-0.847776	6.1e-21	3e-14
NM_001077182	FSCN2	chr17	79503623	79504172	68	0.23141	0.9141	-0.682691	6.2e-21	3.1e-14
NR_033768	TMED11P	chr4	1126220	1131473	82	0.23432	0.90173	-0.667415	6.2e-21	3.1e-14
NM_001251902	TNK1	chr17	7287137	7287911	70	0.2577	0.94884	-0.691143	6.6e-21	3.3e-14
NM_030582	COL18A1	chr21	46877553	46881546	108	0.20885	0.89648	-0.751513	6.7e-21	3.4e-14
NM_001105521	JAKMIP3	chr10	133918422	133921511	76	0.12421	0.89413	-0.769921	6.9e-21	3.4e-14
NM_022143	LRRC4	chr7	127671913	127672837	75	0.026427	0.94431	-0.91788	7.9e-21	3.9e-14
NM_001291309	PCSK6	chr15	102004243	102008163	88	0.18078	0.91099	-0.730205	8.5e-21	4.3e-14
NM_022773	LMF1	chr16	1009931	1011669	109	0.48983	0.80475	-0.314917	8.6e-21	4.3e-14
NM_016588	NRN1	chr6	6007545	6008384	62	0.0011774	0.73348	-0.732306	9.6e-21	4.8e-14
NM_001039886	ZNF808	chr19	53038439	53039768	80	0.40301	0.88751	-0.4845	9.9e-21	4.9e-14
NR_104646	LOC101927592	chr12	127630543	127631198	74	0.031081	0.79424	-0.763162	1.2e-20	5.8e-14
NM_001198568	ADCY4	chr14	24803678	24804425	62	0.032839	0.92568	-0.892839	1.2e-20	5.9e-14
NM_000693	ALDH1A3	chr15	101315164	101318786	73	0.09189	0.88856	-0.796671	1.2e-20	5.7e-14
NR_110861	RARA-AS1	chr17	38498617	38500506	65	0.013985	0.93631	-0.922323	1.2e-20	5.9e-14
NM_006236	POU3F3	chr2	105472597	105473362	69	0.0013333	0.8498	-0.848464	1.2e-20	6e-14
NR_027284	LINC00602	chr6	166303723	166308133	71	0.03031	0.86942	-0.839113	1.2e-20	5.9e-14
NM_001127323	GRM8	chr7	126891310	126892283	86	0.026977	0.64529	-0.618314	1.6e-20	8e-14
NM_001301647	MFAP3L	chr4	170946887	170947493	71	0.091803	0.80635	-0.714549	1.7e-20	8.7e-14
NM_000154	GALK1	chr17	73749618	73750177	65	0.039231	0.94929	-0.910062	1.9e-20	9.4e-14
NM_001142339	GNAL	chr18	11751412	11752099	77	0.13213	0.85894	-0.726805	2.1e-20	1e-13
NM_145175	FAM84A	chr2	14772799	14774091	73	0.0089726	0.67863	-0.669658	2.4e-20	1.2e-13
NM_001305275	AGRN	chr1	967885	968751	62	0.017355	0.90808	-0.890726	3.3e-20	1.6e-13
NM_133266	SHANK2	chr11	70508332	70512509	84	0.1967	0.87513	-0.678429	3.9e-20	1.9e-13
NM_001256865	DNAJC6	chr1	65731048	65732160	62	0.005129	0.91442	-0.90929	4.7e-20	2.3e-13
NM_001300805	MDFI	chr6	41606299	41607025	55	0.040364	0.89695	-0.856582	5e-20	2.5e-13
NM_022819	PLA2G2F	chr1	20465824	20470030	76	0.17707	0.8572	-0.680132	5.4e-20	2.7e-13
NM_000064	C3	chr19	6701025	6706115	107	0.21751	0.8376	-0.620084	5.4e-20	2.7e-13
NM_001160372	TRAPPC9	chr8	141107968	141109034	70	0.47586	0.91249	-0.436629	5.6e-20	2.8e-13
NM_178161	PTF1A	chr10	23481803	23482173	59	0.0099831	0.74737	-0.73739	5.8e-20	2.9e-13
NR_104643	FLJ32255	chr5	42951621	42952462	59	0.0036102	0.95551	-0.951898	6.2e-20	3.1e-13
NR_033369	LINC01056	chr20	61692255	61694983	85	0.22006	0.91012	-0.690059	7.1e-20	3.6e-13
NM_144719	CCDC13	chr3	42813972	42815266	75	0.10277	0.80757	-0.7048	7.1e-20	3.5e-13
NM_024652	LRRK1	chr15	101532933	101538805	85	0.18428	0.86751	-0.683224	7.2e-20	3.6e-13
NR_003245	HAR1B	chr20	61758149	61760020	63	0.14046	0.94668	-0.806222	7.2e-20	3.6e-13
NM_001270873	GABRG3	chr15	27216430	27216847	60	0.0049667	0.83502	-0.83005	7.7e-20	3.8e-13
NR_132373	PCSK6-AS1	chr15	101935563	101938764	83	0.1682	0.90102	-0.732819	7.8e-20	3.9e-13
NM_001258221	KCTD1	chr18	24130384	24131173	65	0.011708	0.92706	-0.915354	9.2e-20	4.6e-13
NM_001291309	PCSK6	chr15	101966085	101969268	74	0.076351	0.88993	-0.813581	1.1e-19	5.4e-13
NM_001204174	CHODL	chr21	19617335	19618200	71	0.019423	0.79045	-0.771028	1.1e-19	5.6e-13
NR_027420	LOC389834	chrUn_gl000218	52551	54473	73	0.13627	0.57877	-0.442493	1.1e-19	5.3e-13
NR_033735	REREP3	chr15	22554451	22558207	59	0.053797	0.87224	-0.818441	1.3e-19	6.6e-13
NM_002531	NTSR1	chr20	61356454	61359332	85	0.10564	0.76811	-0.662471	1.3e-19	6.6e-13
NM_001038493	DLX1	chr2	172949104	172949908	66	0.016424	0.87503	-0.858606	1.4e-19	7e-13
NM_201593	CACNB2	chr10	18429149	18429546	61	0.00054098	0.77162	-0.771082	1.5e-19	7.5e-13
NM_003222	TFAP2C	chr20	55294093	55297439	71	0.089366	0.81575	-0.72638	1.5e-19	7.4e-13
NM_001256944	CLCN4	chrX	10126320	10127535	61	0.014918	0.94457	-0.929656	1.6e-19	8e-13
NM_001123383	BCOR	chrX	40015430	40016265	63	0.10216	0.92319	-0.821032	1.7e-19	8.4e-13
NR_002770	DIO3OS	chr14	101972505	101976557	90	0.16003	0.73432	-0.574289	1.8e-19	8.9e-13
NR_039778	MIR4635	chr5	1073396	1074574	58	0.099621	0.90567	-0.806052	1.8e-19	8.9e-13
NM_002950	RPN1	chr3	128336253	128337214	63	0.15425	0.9339	-0.779651	1.9e-19	9.6e-13
NR_027284	LINC00602	chr6	166253787	166259618	76	0.039684	0.86703	-0.827342	1.9e-19	9.6e-13
NM_004444	EPHB4	chr7	100392716	100397037	89	0.20308	0.82055	-0.617472	1.9e-19	9.5e-13
NR_029670	MIR124-3	chr20	61808897	61809483	74	0.1638	0.8073	-0.6435	2.2e-19	1.1e-12
NR_135269	LOC105378183	chr14	103739521	103740021	58	0.095293	0.84893	-0.753638	2.3e-19	1.1e-12
NM_003108	SOX11	chr2	5833488	5833942	63	0.0030952	0.64292	-0.639825	2.3e-19	1.2e-12
NM_005069	SIM2	chr21	38080974	38082151	65	0.050215	0.91202	-0.8618	2.4e-19	1.2e-12
NM_001284311	ADAP1	chr7	946504	948328	82	0.1534	0.83441	-0.681012	2.5e-19	1.2e-12
NM_004851	NAPSA	chr19	50861245	50862137	63	0.018921	0.83127	-0.812349	3e-19	1.5e-12
NM_181809	BMP8A	chr1	39957773	39958224	54	0.040815	0.76878	-0.727963	3.1e-19	1.6e-12
NM_001127464	ZNF469	chr16	88473114	88476322	102	0.29867	0.87262	-0.573951	3.1e-19	1.5e-12
NR_045387	LOC100507472	chr15	101853922	101857985	74	0.095743	0.85861	-0.762865	3.4e-19	1.7e-12
NM_020223	FAM20C	chr7	199069	201506	65	0.15883	0.93905	-0.780215	3.7e-19	1.9e-12
NM_001293291	MYEOV	chr11	69074154	69078914	85	0.21076	0.86029	-0.649529	4.4e-19	2.2e-12
NR_104143	LINC00682	chr4	41882113	41883149	60	0.00325	0.87492	-0.871667	4.4e-19	2.2e-12
NM_018140	CEP72	chr5	642845	644981	73	0.12895	0.80933	-0.680384	4.4e-19	2.2e-12
NM_001161529	CSF2RA	chrX	1377690	1381023	70	0.088671	0.82937	-0.7407	4.6e-19	2.3e-12
NR_104329	GATA3-AS1	chr10	8092302	8092919	67	0.0043881	0.60634	-0.601955	4.8e-19	2.4e-12
NM_003890	FCGBP	chr19	40419858	40421547	75	0.20117	0.8528	-0.651627	6.7e-19	3.3e-12
NR_131950	LACAT8	chr12	131516496	131518998	100	0.29932	0.8704	-0.57108	6.9e-19	3.5e-12
NM_015559	SETBP1	chr18	42323216	42325187	60	0.0047333	0.93835	-0.933617	7.5e-19	3.7e-12
NR_110631	BMP7-AS1	chr20	55563532	55568234	70	0.0833	0.86664	-0.783343	7.9e-19	3.9e-12
NM_015009	PDZRN3	chr3	73673281	73673982	65	0.0031231	0.88603	-0.882908	7.9e-19	3.9e-12
NM_001195127	WI2-2373I1.2	chr7	297021	299769	89	0.33061	0.95058	-0.62993	8.2e-19	4.1e-12
NR_029670	MIR124-3	chr20	61771913	61774559	66	0.13636	0.85398	-0.717621	8.5e-19	4.2e-12
NM_001163922	VSIG10L	chr19	51835792	51839206	55	0.11813	0.94045	-0.822327	8.6e-19	4.3e-12
NM_003222	TFAP2C	chr20	55279845	55283075	63	0.10392	0.86221	-0.758286	8.8e-19	4.4e-12
NM_001077491	KLK5	chr19	51438770	51442792	65	0.13575	0.89963	-0.763877	8.9e-19	4.4e-12
NM_001145459	HOPX	chr4	57521656	57522336	72	0.0084444	0.96596	-0.957514	8.9e-19	4.4e-12
NR_039962	MIR4799	chr4	149001943	149005926	67	0.066149	0.8407	-0.774552	8.9e-19	4.4e-12
NM_139057	ADAMTS17	chr15	100788044	100793181	91	0.17942	0.79535	-0.615934	1e-18	5e-12
NM_001010897	SERP2	chr13	44947371	44948031	66	0.036136	0.91468	-0.878545	1.2e-18	5.8e-12
NM_002458	MUC5B	chr11	1247977	1249995	88	0.33558	0.92369	-0.588114	1.3e-18	6.3e-12
NM_001204366	MGST2	chr4	140656479	140657184	56	0.020589	0.92057	-0.899982	1.3e-18	6.6e-12
NR_015447	LOC153684	chr5	43042927	43043687	54	0.017074	0.63893	-0.621852	1.3e-18	6.6e-12
NM_012335	MYO1F	chr19	8626702	8631120	93	0.19965	0.81108	-0.61143	1.4e-18	7e-12
NM_018584	CAMK2N1	chr1	20815169	20819075	60	0.07355	0.85617	-0.782617	1.8e-18	9e-12
NM_001165924	EMX2	chr10	119302690	119303125	58	0.0016897	0.62341	-0.621724	1.8e-18	9e-12
NM_002458	MUC5B	chr11	1220243	1221767	73	0.24507	0.88974	-0.644671	1.8e-18	8.8e-12
NM_003222	TFAP2C	chr20	55439971	55445754	85	0.050588	0.72892	-0.678329	2e-18	1e-11
NR_073536	SHANK2-AS3	chr11	70666239	70668282	80	0.47214	0.92844	-0.4563	2.2e-18	1.1e-11
NR_134520	LOC727993	chr20	1918926	1923956	80	0.12711	0.86316	-0.73605	2.4e-18	1.2e-11
NM_001199863	KCNAB2	chr1	6125059	6126378	56	0.049982	0.88882	-0.838839	2.6e-18	1.3e-11
NM_001024598	HES3	chr1	6309324	6310091	78	0.0097051	0.92813	-0.918423	2.6e-18	1.3e-11
NM_001427	EN2	chr7	155250577	155252067	189	0.014741	0.61005	-0.674789	2.7e-18	1.3e-11
NM_003577	UTF1	chr10	135009833	135011940	85	0.12354	0.77114	-0.6476	2.8e-18	1.4e-11
NM_004246	GLP2R	chr17	9734194	9738579	65	0.12291	0.91611	-0.7932	2.8e-18	1.4e-11
NR_105002	LOC101929268	chr8	49493337	49495123	64	0.031719	0.72828	-0.696562	2.8e-18	1.4e-11
NM_133266	SHANK2	chr11	70602192	70606049	85	0.20301	0.84753	-0.644518	2.9e-18	1.4e-11
NM_018218	USP40	chr2	234474470	234475625	59	0.0094068	0.87312	-0.863712	3e-18	1.5e-11
NR_039834	MIR4686	chr11	2219341	2222139	74	0.16127	0.87224	-0.710973	3.2e-18	1.6e-11
NR_024076	CXADRP3	chr18	14459668	14460818	55	0.083364	0.88607	-0.802709	3.5e-18	1.7e-11
NR_107004	MIR7850	chr19	2560516	2563636	90	0.13904	0.82377	-0.684722	3.5e-18	1.7e-11
NM_003545	HIST1H4E	chr6	26204892	26205767	54	0.0055185	0.77911	-0.773593	3.6e-18	1.8e-11
NR_040046	LINC01531	chr19	35913974	35918130	69	0.14935	0.8782	-0.728855	3.8e-18	1.9e-11
NM_002449	MSX2	chr5	174084539	174088861	60	0.01295	0.68623	-0.673283	3.8e-18	1.9e-11
NM_001127464	ZNF469	chr16	88496883	88497392	61	0.0079016	0.44903	-0.441131	4e-18	2e-11
NM_001427	EN2	chr7	155250066	155250520	64	0.0115	0.63698	-0.625484	4.2e-18	2.1e-11
NM_001453	FOXC1	chr6	1613657	1614646	53	0.010113	0.93762	-0.927509	4.7e-18	2.3e-11
NM_152222	RELT	chr11	73053616	73054377	55	0.094018	0.90867	-0.814655	5.4e-18	2.7e-11
NM_030949	PPP1R14C	chr6	150524424	150528632	91	0.39446	0.90208	-0.507615	5.5e-18	2.8e-11
NM_201432	GAS7	chr17	9941961	9946298	85	0.092235	0.72824	-0.636	5.6e-18	2.8e-11
NM_130767	ACOT12	chr5	80689558	80690078	54	0.051463	0.84015	-0.788685	5.6e-18	2.8e-11
NM_001206941	TCAF1	chr7	143578871	143580367	52	0.021596	0.91842	-0.896827	5.6e-18	2.8e-11
NM_177543	PLPP2	chr19	274929	278128	74	0.26746	0.92374	-0.656284	5.8e-18	2.9e-11
NR_106802	MIR6744	chr11	1262962	1264115	54	0.20489	0.95094	-0.746056	6.3e-18	3.1e-11
NM_138430	ADPRHL1	chr13	114106803	114108508	61	0.06618	0.89772	-0.831541	6.9e-18	3.4e-11
NM_024337	IRX1	chr5	3596149	3596488	57	0.0026842	0.80179	-0.799105	7.1e-18	3.5e-11
NR_037437	MIR3664	chr11	70824038	70828809	98	0.52959	0.92969	-0.400102	8e-18	4e-11
NR_103746	LINC01356	chr1	113392281	113392945	63	0.004619	0.50792	-0.503302	8.2e-18	4.1e-11
NR_037142	LOC100289473	chr20	1784103	1784710	65	0.0082462	0.90502	-0.896769	8.2e-18	4.1e-11
NR_073536	SHANK2-AS3	chr11	70668336	70671204	97	0.34818	0.86845	-0.598818	8.3e-18	4.1e-11
NR_047572	LOC100128770	chr16	3079505	3080071	54	0.014741	0.91683	-0.902093	8.3e-18	4.1e-11
NM_002735	PRKAR1B	chr7	751330	752569	61	0.077148	0.8439	-0.766754	8.4e-18	4.2e-11
NM_000038	APC	chr5	112073099	112074691	48	0.046833	0.94748	-0.900646	8.5e-18	4.2e-11
NR_073536	SHANK2-AS3	chr11	70678443	70681620	61	0.13239	0.88333	-0.750934	8.7e-18	4.3e-11
NM_032387	WNK4	chr17	40932612	40933298	65	0.050154	0.80732	-0.757169	1.2e-17	6.2e-11
NM_000693	ALDH1A3	chr15	101414011	101419074	65	0.086785	0.80057	-0.713785	1.4e-17	6.8e-11
NM_002307	LGALS7	chr19	39260432	39261351	60	0.084633	0.8618	-0.777167	1.4e-17	6.9e-11
NM_174937	TCERG1L	chr10	133109787	133110620	68	0.02175	0.8144	-0.792647	1.5e-17	7.4e-11
NM_024690	MUC16	chr19	9040896	9045351	66	0.049667	0.9178	-0.868136	1.5e-17	7.6e-11
NM_004794	RAB33A	chrX	129305725	129307210	55	0.014545	0.84916	-0.834618	1.5e-17	7.5e-11
NM_024652	LRRK1	chr15	101484505	101489403	66	0.19461	0.92162	-0.727015	1.6e-17	8.2e-11
NM_058238	WNT7B	chr22	46273275	46275022	64	0.081453	0.78792	-0.706469	1.7e-17	8.3e-11
NM_012309	SHANK2	chr11	70947239	70951244	63	0.31908	0.91697	-0.597889	1.8e-17	9e-11
NM_001278346	PHYKPL	chr5	177735208	177738792	77	0.076779	0.87319	-0.796416	1.8e-17	8.9e-11
NM_001278346	PHYKPL	chr5	177809084	177811432	63	0.059111	0.78262	-0.723508	1.8e-17	8.8e-11
NM_177400	NKX6-2	chr10	134490712	134492087	49	0.015755	0.90835	-0.892592	1.9e-17	9.3e-11
NR_049801	MIR548AO	chr5	92923716	92924346	75	0.14608	0.86253	-0.716453	2e-17	1e-10
NM_001098475	TDRD10	chr1	154474778	154475296	61	0.055656	0.73923	-0.683574	2.2e-17	1.1e-10
NM_152643	KNDC1	chr10	135000712	135002788	89	0.15251	0.83245	-0.679944	2.3e-17	1.2e-10
NM_006802	SF3A3	chr1	38461337	38462224	49	0.18439	0.93502	-0.750633	2.4e-17	1.2e-10
NR_125945	LOC101927851	chr1	235105478	235106972	47	0.043191	0.9263	-0.883106	2.6e-17	1.3e-10
NM_001003818	TRIM6	chr11	5622215	5626765	69	0.037565	0.81039	-0.772826	2.6e-17	1.3e-10
NM_001195755	FFAR4	chr10	95326637	95327162	54	0.021648	0.65869	-0.637037	2.8e-17	1.4e-10
NR_038836	CHEK2P2	chr15	20433669	20437376	54	0.033222	0.73646	-0.703241	2.8e-17	1.4e-10
NR_046273	LOC729683	chr17	61778219	61778909	49	0.033122	0.86582	-0.832694	2.8e-17	1.4e-10
NM_153759	DNMT3A	chr2	25473616	25474887	56	0.10364	0.79109	-0.687446	3e-17	1.5e-10
NR_104644	LINC01204	chrX	45362545	45364154	70	0.23646	0.92014	-0.683686	3e-17	1.5e-10
NM_032727	INA	chr10	105037209	105037574	55	0.0026	0.86233	-0.859727	3.1e-17	1.5e-10
NM_001131034	RNF212	chr4	1089090	1091970	89	0.20155	0.85875	-0.710123	3.1e-17	1.5e-10
NM_001080410	FBXO41	chr2	73496178	73496653	67	0.004403	0.46755	-0.463149	3.2e-17	1.6e-10
NR_027278	FAM230C	chrUn_gl000212	85059	88862	85	0.13879	0.74466	-0.605871	3.2e-17	1.6e-10
NM_000242	MBL2	chr10	54698885	54701090	59	0.04022	0.85758	-0.817356	3.4e-17	1.7e-10
NR_033910	TFAP2A-AS1	chr6	10409784	10410957	57	0.011246	0.79605	-0.784807	3.4e-17	1.7e-10
NM_032594	INSM2	chr14	36003730	36004389	61	0.0028361	0.91326	-0.910426	3.5e-17	1.7e-10
NR_046734	PRRT3-AS1	chr3	9988666	9989287	58	0.12772	0.95391	-0.82619	3.5e-17	1.8e-10
NM_139057	ADAMTS17	chr15	100776974	100780790	71	0.13723	0.80194	-0.664718	3.7e-17	1.9e-10
NM_030957	ADAMTS10	chr19	8669589	8674070	91	0.1396	0.85192	-0.712319	3.8e-17	1.9e-10
NM_005068	SIM1	chr6	100903329	100904467	66	0.09697	0.73123	-0.634258	4.2e-17	2.1e-10
NM_001256271	VSX1	chr20	25062169	25062594	50	0.02976	0.78706	-0.7573	4.3e-17	2.2e-10
NM_016233	PADI3	chr1	17578379	17583942	82	0.12334	0.82	-0.696659	4.4e-17	2.2e-10
NR_110631	BMP7-AS1	chr20	55574716	55578208	80	0.083025	0.70394	-0.620912	4.7e-17	2.3e-10
NM_014601	EHD2	chr19	48218616	48221151	73	0.26658	0.91718	-0.650603	4.8e-17	2.4e-10
NR_029670	MIR124-3	chr20	61786691	61788631	65	0.10345	0.73668	-0.633231	4.9e-17	2.4e-10
NM_021948	BCAN	chr1	156611193	156612413	53	0.018887	0.97294	-0.954057	5.6e-17	2.8e-10
NM_001007595	C2CD4B	chr15	62456153	62456512	48	0.019875	0.87483	-0.854958	5.8e-17	2.9e-10
NM_002458	MUC5B	chr11	1256573	1258827	89	0.28496	0.90058	-0.728902	6e-17	3e-10
NM_201433	GAS7	chr17	10084448	10087923	66	0.085015	0.73529	-0.650273	6.1e-17	3.1e-10
NM_001136052	CPT1C	chr19	50194214	50195069	55	0.026709	0.70105	-0.674345	6.1e-17	3e-10
NM_012445	SPON2	chr4	1140198	1144701	122	0.3242	0.92524	-0.496591	6.3e-17	3.2e-10
NM_001035516	DMKN	chr19	35991580	35995474	89	0.1616	0.86354	-0.732938	6.4e-17	3.2e-10
NM_014010	ASTN2	chr9	120176751	120177118	53	0.0018491	0.78036	-0.778509	6.4e-17	3.2e-10
NM_000762	CYP2A6	chr19	41353646	41354840	53	0.02617	0.8703	-0.844132	6.5e-17	3.2e-10
NM_001122898	CD99	chrY	2570780	2572623	53	0.28028	0.95885	-0.678566	6.5e-17	3.3e-10
NR_073536	SHANK2-AS3	chr11	70697645	70701300	65	0.18426	0.88758	-0.703323	6.7e-17	3.3e-10
NR_024076	CXADRP3	chr18	14473119	14474639	56	0.1027	0.90704	-0.804339	6.8e-17	3.4e-10
NM_003807	TNFSF14	chr19	6689543	6693045	68	0.17597	0.85016	-0.674191	7.2e-17	3.6e-10
NM_001130690	PDE10A	chr6	166099701	166102105	63	0.14392	0.91986	-0.775937	7.3e-17	3.6e-10
NM_001080468	SYCN	chr19	39693343	39695358	74	0.026905	0.92634	-0.899432	7.4e-17	3.7e-10
NR_038387	LINC00886	chr3	156533892	156534503	66	0.16209	0.79206	-0.62997	7.6e-17	3.8e-10
NR_110755	LINC01416	chr18	53447121	53447660	59	0.0038983	0.77358	-0.769678	7.7e-17	3.8e-10
NM_001009905	B3GNTL1	chr17	81016165	81018816	82	0.43239	0.90955	-0.477159	7.9e-17	3.9e-10
NM_001004470	ST8SIA6	chr10	17496404	17496830	51	0.034216	0.89573	-0.86151	8.2e-17	4.1e-10
NM_001098721	GNG4	chr1	235813682	235814131	51	0.032255	0.8201	-0.787843	8.3e-17	4.1e-10
NM_001135216	ZSCAN31	chr6	28303241	28304879	63	0.040952	0.58397	-0.543016	8.5e-17	4.2e-10
NM_015982	YBX2	chr17	7192859	7195397	72	0.25014	0.91436	-0.664222	9.5e-17	4.7e-10
NM_001286237	SLC2A14	chr12	8035096	8039079	70	0.070957	0.72531	-0.654357	9.6e-17	4.8e-10
NM_001304522	VIPR2	chr7	158936442	158937124	57	0.11304	0.87868	-0.765649	9.8e-17	4.9e-10
NM_001271893	TWIST2	chr2	239755421	239755982	58	0.087362	0.65195	-0.564586	1e-16	5e-10
NM_001319657	LOC102724265	chr11	69168652	69173045	69	0.13501	0.90471	-0.769696	1.1e-16	5.3e-10
NR_135045	LOC107161159	chr12	131745669	131749175	84	0.18794	0.86396	-0.676024	1.2e-16	5.9e-10
NR_126435	LINC00504	chr4	14864508	14865907	50	0.00716	0.90392	-0.89676	1.2e-16	6.1e-10
NM_007231	SLC6A14	chrX	115463138	115466722	56	0.040339	0.82321	-0.782875	1.3e-16	6.3e-10
NM_001297650	CD163L1	chr12	7592307	7592905	59	0.051407	0.81097	-0.759559	1.4e-16	7e-10
NM_180990	ZACN	chr17	74072805	74073347	64	0.023422	0.72494	-0.701516	1.4e-16	7e-10
NM_144635	FAM131A	chr3	184056251	184057190	52	0.014231	0.9309	-0.916673	1.4e-16	6.9e-10
NM_001080512	BICC1	chr10	60272600	60272963	60	0.0054	0.796	-0.7906	1.5e-16	7.6e-10
NM_001319657	LOC102724265	chr11	69246125	69251463	91	0.28757	0.84796	-0.560385	1.5e-16	7.5e-10
NM_004454	ETV5	chr3	185911446	185912032	47	0.29017	0.92513	-0.634957	1.5e-16	7.5e-10
NM_001029880	SFMBT2	chr10	7454949	7455936	45	0.0042444	0.71684	-0.7126	1.6e-16	7.9e-10
NR_126415	FOXP4-AS1	chr6	41528223	41528957	49	0.03651	0.93316	-0.896653	1.7e-16	8.3e-10
NR_039768	MIR3972	chr1	17607732	17612412	72	0.11797	0.78342	-0.665444	1.8e-16	8.9e-10
NM_012387	PADI4	chr1	17654782	17661556	90	0.1747	0.83491	-0.660211	1.8e-16	8.8e-10
NM_000693	ALDH1A3	chr15	101383227	101388732	91	0.22805	0.83165	-0.603593	1.8e-16	9e-10
NM_031910	C1QTNF6	chr22	37570783	37574273	72	0.16639	0.85789	-0.6915	1.8e-16	9.1e-10
NR_039962	MIR4799	chr4	148882948	148886195	48	0.02375	0.84015	-0.816396	1.8e-16	8.8e-10
NM_001278346	PHYKPL	chr5	177711820	177714547	72	0.11204	0.83861	-0.726569	1.8e-16	8.9e-10
NR_027917	CTSL3P	chr9	90420092	90426525	79	0.091785	0.78528	-0.693494	1.9e-16	9.7e-10
NR_120467	LOC101928416	chr12	132968118	132969631	71	0.10583	0.75473	-0.648901	2e-16	9.7e-10
NM_001165258	TMEM14C	chr6	10720222	10721132	65	0.52198	0.90675	-0.384769	2e-16	1e-09
NM_005251	FOXC2	chr16	86600722	86601269	63	0.051841	0.64067	-0.588825	2.2e-16	1.1e-09
NM_001317089	ULBP1	chr6	150285299	150285928	69	0.15161	0.86606	-0.714449	2.2e-16	1.1e-09
NM_017655	GIPC2	chr1	78511855	78512440	48	0.049021	0.85608	-0.807063	2.3e-16	1.2e-09
NM_138317	KCNK10	chr14	88789777	88790304	55	0.0054	0.64675	-0.641345	2.3e-16	1.2e-09
NM_133266	SHANK2	chr11	70565264	70569434	68	0.18456	0.82865	-0.644088	2.4e-16	1.2e-09
NM_015163	TRIM9	chr14	51560262	51560800	51	0.017961	0.95433	-0.936373	2.4e-16	1.2e-09
NM_000693	ALDH1A3	chr15	101340436	101342996	57	0.048175	0.79872	-0.750544	2.4e-16	1.2e-09
NM_001278184	GSE1	chr16	85673340	85674429	60	0.13208	0.91298	-0.7809	2.4e-16	1.2e-09
NM_001256395	RHBG	chr1	156358050	156358552	54	0.072722	0.939	-0.866278	2.5e-16	1.3e-09
NM_001204065	ANKS1B	chr12	99288937	99289398	49	0.0043265	0.79253	-0.788204	2.5e-16	1.2e-09
NM_001286555	DUSP22	chr6	279413	284065	76	0.51039	0.85359	-0.343197	2.5e-16	1.2e-09
NM_005069	SIM2	chr21	38069127	38070067	66	0.24062	0.90167	-0.661045	2.6e-16	1.3e-09
NM_016095	GINS2	chr16	85743414	85744598	58	0.065103	0.93281	-0.867707	2.7e-16	1.3e-09
.	-1	chr9_gl000199_random	163127	169089	75	0.12087	0.58261	-0.461747	2.7e-16	1.3e-09
NM_000168	GLI3	chr7	42493312	42498056	52	0.0070769	0.64263	-0.635558	2.9e-16	1.5e-09
NM_007238	PXMP4	chr20	32307570	32308529	52	0.036769	0.93162	-0.894846	3e-16	1.5e-09
NM_003222	TFAP2C	chr20	55334402	55338545	54	0.040259	0.85252	-0.812259	3e-16	1.5e-09
NM_020223	FAM20C	chr7	216546	218142	56	0.30621	0.91516	-0.608946	3e-16	1.5e-09
NR_046231	LINC01168	chr10	134827607	134829002	58	0.056224	0.81028	-0.754052	3.2e-16	1.6e-09
NR_033979	HAGLR	chr2	177053663	177054045	59	0.083492	0.7379	-0.654407	3.3e-16	1.6e-09
NM_018951	HOXA10	chr7	27212041	27213044	56	0.020946	0.69255	-0.671607	3.7e-16	1.9e-09
NM_001110514	EBF4	chr20	2674107	2674517	50	0.02148	0.60158	-0.5801	3.9e-16	2e-09
NR_003955	EMBP1	chr1	121391496	121395802	98	0.12167	0.56942	-0.447745	4.1e-16	2e-09
NM_001134462	NOTO	chr2	73428779	73429838	52	0.028481	0.55277	-0.524288	4.4e-16	2.2e-09
NM_152643	KNDC1	chr10	134979271	134981197	98	0.29042	0.92952	-0.636667	4.5e-16	2.2e-09
NM_001129994	KCTD15	chr19	34302138	34302971	49	0.10696	0.96537	-0.858408	4.6e-16	2.3e-09
NM_207334	FAM43B	chr1	20879702	20880133	57	0.025316	0.71653	-0.691211	4.9e-16	2.4e-09
NM_012121	CDC42EP4	chr17	71337598	71340151	59	0.05922	0.77517	-0.715949	5.1e-16	2.5e-09
NM_133266	SHANK2	chr11	70551786	70554785	53	0.17036	0.88585	-0.715491	5.2e-16	2.6e-09
NM_001988	EVPL	chr17	74017493	74018127	51	0.08851	0.94114	-0.852627	5.3e-16	2.7e-09
NR_026656	LOC400043	chr12	54532657	54536414	54	0.046907	0.68344	-0.636537	5.4e-16	2.7e-09
NM_001284280	PPP4R3A	chr14	92040306	92041114	50	0.00712	0.95782	-0.9507	5.4e-16	2.7e-09
NR_038836	CHEK2P2	chr15	20553680	20556264	52	0.011481	0.42112	-0.409635	5.4e-16	2.7e-09
NM_001165037	GABRA5	chr15	27112879	27113202	48	0.019875	0.85513	-0.83525	5.5e-16	2.8e-09
NM_001199570	CLIP3	chr19	36523121	36524109	55	0.042582	0.87496	-0.832382	5.5e-16	2.7e-09
NM_030957	ADAMTS10	chr19	8665905	8669002	63	0.16246	0.89021	-0.727746	5.6e-16	2.8e-09
NM_022049	GPR88	chr1	101005327	101005786	55	0.058945	0.60624	-0.547291	5.7e-16	2.9e-09
NM_001013620	ALG10B	chr12	38533429	38536430	53	0.040811	0.86215	-0.82134	5.7e-16	2.8e-09
NM_001040023	SIRPA	chr20	1881532	1885583	86	0.24926	0.90119	-0.65193	5.7e-16	2.8e-09
NM_001130690	PDE10A	chr6	166018552	166021867	49	0.10953	0.90243	-0.792898	5.7e-16	2.8e-09
NM_000168	GLI3	chr7	42235624	42240340	62	0.031548	0.91174	-0.880194	5.7e-16	2.8e-09
NR_130730	DANT2	chrX	114995956	114996701	49	0.21992	0.75698	-0.537061	5.7e-16	2.8e-09
NM_001010919	FAM26F	chr6	116783199	116783571	54	0.0085926	0.79509	-0.7865	5.8e-16	2.9e-09
NR_026774	LINC00239	chr14	102172072	102172557	53	0.080321	0.91717	-0.836849	6e-16	3e-09
NM_001105541	NEFM	chr8	24772060	24772569	55	0.0048545	0.82073	-0.815873	6e-16	3e-09
NR_003083	SLC6A10P	chr16	32879333	32881781	53	0.043094	0.75402	-0.710925	6.1e-16	3e-09
NM_004352	CBLN1	chr16	49315872	49316221	54	0.0016852	0.85756	-0.85587	6.3e-16	3.1e-09
NM_001146340	NKX1-2	chr10	126135906	126136437	55	0.047218	0.76171	-0.714491	6.4e-16	3.2e-09
NM_000814	GABRB3	chr15	27017040	27017639	52	0.0020385	0.74304	-0.741	6.4e-16	3.2e-09
NM_001282611	OLFM1	chr9	138018681	138020228	56	0.045089	0.81834	-0.77325	6.4e-16	3.2e-09
NR_036192	MIR4309	chr14	103021654	103021970	46	0.0085652	0.90913	-0.900565	6.6e-16	3.3e-09
NR_036581	LINC00675	chr17	10695502	10700523	70	0.11844	0.8804	-0.761957	6.7e-16	3.4e-09
NR_110861	RARA-AS1	chr17	38506708	38508424	48	0.077729	0.92358	-0.845854	7.3e-16	3.6e-09
NM_001190972	C8orf88	chr8	91997552	91998105	50	0.0283	0.72138	-0.69308	7.6e-16	3.8e-09
NM_001242780	LOC100506388	chr17	171393	173823	76	0.45258	0.92526	-0.472684	7.8e-16	3.9e-09
NM_016233	PADI3	chr1	17571879	17575023	60	0.18982	0.82028	-0.630467	8.1e-16	4e-09
NM_014334	FRRS1L	chr9	111929041	111929883	68	0.041691	0.60949	-0.567794	8.1e-16	4.1e-09
NR_109964	TRPM2-AS	chr21	45855139	45858550	87	0.30132	0.85618	-0.554862	8.2e-16	4.1e-09
NM_001127464	ZNF469	chr16	88494477	88496874	131	0.19708	0.81946	-0.70709	8.3e-16	4.1e-09
NM_003614	GALR3	chr22	38220663	38221271	46	0.050565	0.96567	-0.915109	8.7e-16	4.3e-09
NR_108078	MIR202HG	chr10	135067669	135070071	72	0.15942	0.82106	-0.661639	8.8e-16	4.4e-09
NR_033910	TFAP2A-AS1	chr6	10404930	10406289	45	0.043978	0.88796	-0.843978	8.9e-16	4.4e-09
NM_003222	TFAP2C	chr20	55273580	55277281	65	0.11606	0.82543	-0.709369	9e-16	4.5e-09
NR_102279	HOXB-AS1	chr17	46619889	46620754	50	0.02182	0.73228	-0.71046	9.5e-16	4.7e-09
NM_005306	FFAR2	chr19	35935933	35938812	63	0.13102	0.86089	-0.729873	9.7e-16	4.8e-09
NM_000242	MBL2	chr10	54706101	54711525	105	0.024229	0.83392	-0.840891	1e-15	5.1e-09
NM_173541	C10orf91	chr10	134235544	134237412	59	0.14551	0.85554	-0.710034	1e-15	5.2e-09
NR_037437	MIR3664	chr11	70798695	70802400	65	0.20198	0.89278	-0.6908	1e-15	5.1e-09
NR_039988	LOC100130899	chr22	40417136	40418026	48	0.052458	0.93819	-0.885729	1e-15	5.2e-09
NM_003222	TFAP2C	chr20	55226341	55230042	63	0.084889	0.87592	-0.791032	1.1e-15	5.3e-09
NM_006108	SPON1	chr11	13984066	13984643	58	0.012379	0.85964	-0.847259	1.2e-15	6.1e-09
NM_198478	NKPD1	chr19	45656684	45657362	53	0.24375	0.88223	-0.638472	1.2e-15	5.9e-09
NM_019845	RPRM	chr2	154334364	154335080	60	0.021633	0.776	-0.754367	1.2e-15	6e-09
NM_177400	NKX6-2	chr10	134599691	134600096	55	0.0010727	0.85638	-0.855309	1.3e-15	6.6e-09
NR_026670	LINC01257	chr12	131712787	131715520	54	0.13974	0.89789	-0.758148	1.3e-15	6.5e-09
NM_001297773	PSG1	chr19	43381853	43385609	54	0.077463	0.88646	-0.809	1.3e-15	6.5e-09
NM_002081	GPC1	chr2	241322531	241324348	55	0.19155	0.9356	-0.744055	1.3e-15	6.4e-09
NM_001077261	NCOR2	chr12	125027859	125028643	48	0.018875	0.91585	-0.896979	1.4e-15	6.9e-09
NR_038836	CHEK2P2	chr15	20444695	20447563	55	0.021891	0.55005	-0.528164	1.4e-15	6.9e-09
NM_016095	GINS2	chr16	85684078	85686471	118	0.30371	0.88739	-0.717754	1.4e-15	6.7e-09
NM_033200	LMF2	chr22	50944126	50945057	46	0.074652	0.94565	-0.871	1.4e-15	6.7e-09
NM_001172557	GOLGA3	chr12	133412748	133413554	47	0.037766	0.89215	-0.854383	1.5e-15	7.7e-09
NM_001098482	CRTC1	chr19	18811270	18812288	43	0.016907	0.90212	-0.885209	1.5e-15	7.5e-09
NR_024457	LOC100190940	chr12	130553447	130557709	75	0.23344	0.85584	-0.6224	1.6e-15	8e-09
NM_001112800	SLC8A1	chr2	40679177	40679689	49	0.013939	0.86165	-0.847714	1.6e-15	7.8e-09
NM_001256252	ADGRE1	chr19	6853461	6857388	64	0.13911	0.89727	-0.758156	1.7e-15	8.2e-09
NM_001134473	GSE1	chr16	85518644	85519482	47	0.016681	0.90902	-0.89234	1.9e-15	9.3e-09
NR_132778	SNORA98	chr6	144673383	144676937	44	0.050023	0.91166	-0.861636	1.9e-15	9.3e-09
NM_001079843	CASZ1	chr1	10794122	10796499	51	0.053863	0.82073	-0.766863	2e-15	1e-08
NR_132373	PCSK6-AS1	chr15	101926403	101929541	73	0.18774	0.86338	-0.675644	2e-15	9.7e-09
NM_001161530	CSF2RA	chrY	1345205	1347823	48	0.077313	0.88615	-0.808833	2e-15	1e-08
NM_001303238	ITGB2	chr21	46325216	46328048	72	0.19461	0.81094	-0.616333	2.1e-15	1e-08
NM_001127464	ZNF469	chr16	88373520	88376364	77	0.19934	0.83248	-0.633143	2.2e-15	1.1e-08
NR_027284	LINC00602	chr6	166237249	166240558	56	0.10957	0.94016	-0.830589	2.2e-15	1.1e-08
NM_001105521	JAKMIP3	chr10	133928796	133932276	130	0.27293	0.89104	-0.621846	2.3e-15	1.2e-08
NR_039962	MIR4799	chr4	148839354	148843562	46	0.051457	0.8238	-0.772348	2.3e-15	1.1e-08
NM_000025	ADRB3	chr8	37823130	37823562	59	0.014966	0.73925	-0.724288	2.3e-15	1.1e-08
NM_001127598	IGF2	chr11	2161943	2162930	59	0.10753	0.84424	-0.736712	2.4e-15	1.2e-08
NM_021076	NEFH	chr22	29876385	29876809	60	0.17828	0.78842	-0.610133	2.4e-15	1.2e-08
NM_001134222	IRX2	chr5	2750162	2751169	104	0.0041442	0.79383	-0.837314	2.4e-15	1.2e-08
NR_024563	LOC100130238	chr12	132864230	132865554	59	0.234	0.86275	-0.628746	2.6e-15	1.3e-08
NR_033735	REREP3	chr15	22528572	22532617	56	0.051911	0.87393	-0.822018	2.7e-15	1.3e-08
NM_001005463	EBF3	chr10	131762631	131763238	52	0.0073462	0.74787	-0.740519	2.8e-15	1.4e-08
NM_005170	ASCL2	chr11	2291211	2291677	54	0.067333	0.97698	-0.909648	2.8e-15	1.4e-08
NM_007368	RASA3	chr13	114771269	114773569	76	0.2688	0.80566	-0.536855	2.8e-15	1.4e-08
NM_001318031	SALL4	chr20	50418326	50419274	42	0.0034524	0.90512	-0.901667	3.3e-15	1.6e-08
NM_181786	HKR1	chr19	37825155	37826018	48	0.11992	0.91925	-0.799333	3.4e-15	1.7e-08
NR_030384	MIR662	chr16	815798	817493	66	0.23197	0.90548	-0.673515	3.5e-15	1.7e-08
NR_110945	LMF1-AS1	chr16	954394	956490	70	0.10481	0.5174	-0.412586	3.5e-15	1.7e-08
NR_046645	RUVBL1-AS1	chr3	127795683	127796128	46	0.35589	0.95987	-0.603978	3.6e-15	1.8e-08
NR_046567	SHANK2-AS1	chr11	70380871	70383867	64	0.28064	0.85883	-0.578187	3.7e-15	1.8e-08
NM_001130690	PDE10A	chr6	166123191	166125818	59	0.1341	0.90534	-0.771237	3.7e-15	1.8e-08
NM_030961	TRIM56	chr7	100732410	100735099	65	0.34394	0.92622	-0.582277	3.7e-15	1.8e-08
NM_052898	XKR4	chr8	56014784	56015137	42	0.0037619	0.51993	-0.516167	3.7e-15	1.9e-08
NM_001466	FZD2	chr17	42635309	42635665	50	0.04158	0.76308	-0.7215	3.8e-15	1.9e-08
NR_037461	MIR3690	chrX	1430470	1433401	58	0.050397	0.78578	-0.735379	3.8e-15	1.9e-08
NR_039635	MIR4436A	chr2	90449570	90449900	46	0.0057174	0.31659	-0.31087	3.9e-15	1.9e-08
NM_001265587	INSL3	chr19	17922447	17925998	64	0.2232	0.91184	-0.688641	4e-15	2e-08
NR_046224	LINC00659	chr20	61373739	61375901	59	0.036305	0.81093	-0.774627	4e-15	2e-08
NM_001288829	FCRLB	chr1	161696965	161698374	57	0.16632	0.57604	-0.503591	4.2e-15	2.1e-08
NM_020412	CHMP1B	chr18	11822234	11825708	61	0.242	0.85257	-0.610574	4.2e-15	2.1e-08
NM_001304433	LOC101928841	chr13	114059487	114060734	58	0.089828	0.78119	-0.691362	4.3e-15	2.2e-08
NM_005257	GATA6	chr18	19772831	19775305	47	0.18087	0.90755	-0.726681	4.3e-15	2.2e-08
NM_001243428	ERG	chr21	40032300	40033010	44	0.031273	0.86561	-0.834341	4.3e-15	2.1e-08
NM_001105521	JAKMIP3	chr10	133951719	133952595	48	0.21552	0.9199	-0.704375	4.5e-15	2.3e-08
NM_013358	PADI1	chr1	17548922	17552607	60	0.0732	0.8507	-0.7775	4.8e-15	2.4e-08
NM_182573	LYPD5	chr19	44324436	44325054	48	0.020833	0.76987	-0.749042	4.8e-15	2.4e-08
NM_001134398	VAV2	chr9	136753392	136754973	53	0.072509	0.92908	-0.856566	4.8e-15	2.4e-08
NM_001362	DIO3	chr14	102027186	102027588	48	0.029312	0.90765	-0.878333	4.9e-15	2.4e-08
NR_132373	PCSK6-AS1	chr15	101865145	101867087	54	0.16935	0.92594	-0.756593	5.1e-15	2.6e-08
NM_001130690	PDE10A	chr6	166120537	166122813	56	0.17811	0.92205	-0.743946	5.1e-15	2.6e-08
NM_001319657	LOC102724265	chr11	69184807	69188037	57	0.27205	0.92711	-0.655053	5.2e-15	2.6e-08
NM_006202	PDE4A	chr19	10568278	10570649	57	0.35791	0.92554	-0.567632	5.2e-15	2.6e-08
NM_213604	ADAMTSL5	chr19	1509451	1511941	57	0.082316	0.76344	-0.681123	5.3e-15	2.7e-08
NM_001267713	IL3RA	chrY	1388417	1390560	53	0.10706	0.78355	-0.676491	5.4e-15	2.7e-08
NM_020645	NRIP3	chr11	9025025	9025494	48	0.0043542	0.89781	-0.893458	5.5e-15	2.7e-08
NM_001195082	TEX22	chr14	105830611	105831056	50	0.02022	0.73834	-0.71812	5.5e-15	2.7e-08
NM_012309	SHANK2	chr11	70902531	70905995	53	0.30192	0.94525	-0.643321	5.6e-15	2.8e-08
NM_024708	ASB7	chr15	101243190	101246491	51	0.081137	0.86733	-0.786196	5.6e-15	2.8e-08
NR_026807	LINC00472	chr6	72129316	72129903	51	0.0081765	0.60337	-0.595196	5.6e-15	2.8e-08
NM_171999	SALL3	chr18	76740438	76741211	50	0.00346	0.87516	-0.8717	5.7e-15	2.8e-08
NR_027284	LINC00602	chr6	166242138	166245397	67	0.21243	0.88807	-0.675642	5.7e-15	2.8e-08
NM_001288829	FCRLB	chr1	161696530	161696959	53	0.0030377	0.34517	-0.342132	5.9e-15	2.9e-08
NM_003012	SFRP1	chr8	41165745	41166222	42	0.0029762	0.54686	-0.543881	6.2e-15	3.1e-08
NM_024690	MUC16	chr19	9108297	9112747	62	0.11708	0.90871	-0.791629	7.6e-15	3.8e-08
NM_000050	ASS1	chr9	133308843	133309180	46	0.014761	0.40626	-0.3915	8e-15	4e-08
NM_001020818	MYADM	chr19	54374785	54377177	62	0.13218	0.87642	-0.744242	8.1e-15	4e-08
NR_027994	NHEG1	chr6	137310868	137311987	46	0.2437	0.92472	-0.681022	8.1e-15	4.1e-08
NR_027284	LINC00602	chr6	166328649	166331610	57	0.11744	0.94067	-0.823228	8.2e-15	4.1e-08
NM_002458	MUC5B	chr11	1258861	1262926	150	0.35288	0.92023	-0.599958	8.3e-15	4.1e-08
NM_030582	COL18A1	chr21	46882797	46885825	67	0.17458	0.86794	-0.693358	8.3e-15	4.1e-08
NM_012306	FAIM2	chr12	50297438	50298171	49	0.042857	0.89837	-0.85551	8.4e-15	4.2e-08
.	-1	chr9_gl000199_random	117022	125041	103	0.13938	0.55361	-0.400329	8.6e-15	4.3e-08
NR_120632	LOC101927964	chr10	4104371	4108320	61	0.097787	0.81874	-0.720951	9e-15	4.5e-08
NM_153757	NAP1L5	chr4	89618183	89619154	44	0.19611	0.88984	-0.693727	9e-15	4.5e-08
NM_001699	AXL	chr19	41711539	41713648	56	0.048143	0.83012	-0.781982	9.5e-15	4.7e-08
NR_024035	AACSP1	chr5	178201316	178204010	80	0.21598	0.77577	-0.5598	9.5e-15	4.7e-08
NM_005568	LHX1	chr17	35292139	35295257	236	0.012415	0.49789	-0.686583	9.7e-15	4.8e-08
NM_148169	FBXO17	chr19	39440594	39440985	46	0.029065	0.95235	-0.923283	9.8e-15	4.9e-08
NM_032756	HPDL	chr1	45792005	45792947	60	0.0624	0.3329	-0.2705	9.9e-15	4.9e-08
NR_047567	GOLGA6L7P	chr15	29077029	29077616	46	0.013348	0.60535	-0.592	1e-14	5e-08
NM_153357	SLC16A11	chr17	6945554	6946330	58	0.092328	0.86372	-0.771397	1e-14	5e-08
NM_005306	FFAR2	chr19	35928820	35932622	58	0.086414	0.89234	-0.805931	1e-14	5e-08
NM_001290332	SYT8	chr11	1834596	1837652	67	0.094313	0.72467	-0.630358	1.1e-14	5.7e-08
NM_001286521	PARP11	chr12	4133821	4136320	56	0.11245	0.8403	-0.727857	1.1e-14	5.4e-08
NM_024690	MUC16	chr19	9095388	9098617	49	0.084714	0.9411	-0.856388	1.1e-14	5.7e-08
NM_030949	PPP1R14C	chr6	150518738	150520416	48	0.22658	0.90577	-0.679188	1.1e-14	5.5e-08
NM_001142446	ANK1	chr8	41754675	41755171	47	0.0057021	0.66115	-0.655447	1.1e-14	5.6e-08
NM_012309	SHANK2	chr11	70845006	70847999	53	0.3077	0.92945	-0.621755	1.2e-14	5.9e-08
NM_201432	GAS7	chr17	9963487	9965944	50	0.02842	0.65074	-0.62232	1.2e-14	6.1e-08
NM_001080543	CACTIN	chr19	3655566	3656620	49	0.076408	0.91778	-0.841367	1.2e-14	5.9e-08
.	-1	chr9_gl000199_random	102047	108524	84	0.13502	0.58931	-0.454286	1.2e-14	5.7e-08
NM_003811	TNFSF9	chr19	6520654	6524289	72	0.12649	0.77772	-0.651236	1.3e-14	6.6e-08
NR_015411	MIR9-3HG	chr15	89943422	89944166	47	0.032489	0.86821	-0.835723	1.4e-14	6.9e-08
NM_024702	ZNF750	chr17	80793778	80795205	45	0.28473	0.91918	-0.634444	1.4e-14	7.1e-08
NR_039962	MIR4799	chr4	148978422	148980939	40	0.03945	0.9092	-0.86975	1.4e-14	7.2e-08
NR_121602	LOC101929563	chr9	23611098	23616299	40	0.005725	0.75397	-0.74825	1.4e-14	7.1e-08
NM_005249	FOXG1	chr14	29235639	29236013	42	0.0026429	0.7409	-0.738262	1.5e-14	7.5e-08
NR_130730	DANT2	chrX	115034521	115037394	40	0.13368	0.91905	-0.785375	1.5e-14	7.3e-08
NM_001112734	ZSCAN30	chr18	32847294	32847923	44	0.019	0.78905	-0.770045	1.6e-14	7.9e-08
NM_018270	MRGBP	chr20	61420030	61422336	59	0.17129	0.76429	-0.593	1.6e-14	8.1e-08
NR_110055	LOC101926963	chr7	680546	681632	41	0.073683	0.90844	-0.834756	1.6e-14	8.1e-08
NM_014934	DZIP1	chr13	96295311	96296459	40	0.035275	0.84538	-0.8101	1.7e-14	8.3e-08
NM_012293	PXDN	chr2	1642447	1645507	76	0.58238	0.89903	-0.316645	1.7e-14	8.3e-08
NM_003222	TFAP2C	chr20	55220943	55222714	45	0.19718	0.92938	-0.7322	1.7e-14	8.7e-08
NR_105002	LOC101929268	chr8	49468282	49468970	47	0.014723	0.80502	-0.790298	1.7e-14	8.4e-08
NM_053056	CCND1	chr11	69460322	69461343	45	0.18918	0.91762	-0.728444	1.8e-14	9e-08
NM_001013620	ALG10B	chr12	38448222	38449808	59	0.16317	0.90602	-0.742847	1.8e-14	8.9e-08
NM_030943	AMN	chr14	103395522	103396020	60	0.033967	0.3507	-0.316733	1.8e-14	9.1e-08
NM_001040023	SIRPA	chr20	1886367	1891301	75	0.18015	0.86781	-0.687667	1.8e-14	8.9e-08
NM_003058	SLC22A2	chr6	160679699	160681660	51	0.1009	0.8962	-0.795294	1.8e-14	9.2e-08
NM_139057	ADAMTS17	chr15	100770500	100774970	84	0.1669	0.69365	-0.52675	1.9e-14	9.4e-08
NM_001308225	ZNF521	chr18	22930773	22931132	54	0.097167	0.73381	-0.636648	1.9e-14	9.5e-08
NM_145020	CFAP53	chr18	47792395	47793175	44	0.021523	0.96541	-0.943886	1.9e-14	9.5e-08
NM_015490	SEC31B	chr10	102279224	102279690	53	0.12453	0.86283	-0.738302	2e-14	1e-07
NM_002903	RCVRN	chr17	9828680	9831468	58	0.054638	0.76233	-0.70769	2e-14	1e-07
NM_001317208	CXXC5	chr5	139047825	139048298	47	0.28266	0.92149	-0.63883	2e-14	1e-07
NM_001130690	PDE10A	chr6	166202949	166205524	48	0.070458	0.92773	-0.857271	2e-14	9.9e-08
NR_039775	MIR4632	chr1	12251046	12251964	57	0.028333	0.83505	-0.806719	2.1e-14	1.1e-07
NM_001254759	ST3GAL4	chr11	126286451	126286896	49	0.21898	0.94643	-0.727449	2.1e-14	1e-07
NM_003775	S1PR4	chr19	3178409	3179025	45	0.12202	0.91349	-0.791467	2.1e-14	1e-07
NM_201433	GAS7	chr17	10093203	10096228	56	0.057643	0.81507	-0.757429	2.2e-14	1.1e-07
NR_106777	MIR6719	chr19	40314095	40315432	49	0.011367	0.94355	-0.932184	2.2e-14	1.1e-07
NM_018086	FIGN	chr2	164465497	164468297	56	0.13871	0.90284	-0.764125	2.2e-14	1.1e-07
NM_133266	SHANK2	chr11	70560151	70563665	79	0.19625	0.89065	-0.737596	2.3e-14	1.2e-07
NM_001004456	OR1M1	chr19	9151538	9154054	48	0.044708	0.90644	-0.861729	2.3e-14	1.2e-07
NM_003222	TFAP2C	chr20	55312897	55316838	55	0.057018	0.88598	-0.828964	2.3e-14	1.2e-07
NR_130730	DANT2	chrX	114978067	114979092	77	0.3183	0.75682	-0.499	2.3e-14	1.1e-07
NM_006688	C1QL1	chr17	43064928	43066149	49	0.0083265	0.60278	-0.594449	2.4e-14	1.2e-07
NM_178493	NOTUM	chr17	79919594	79919938	42	0.0365	0.7371	-0.700595	2.4e-14	1.2e-07
NM_001163678	SHOX2	chr3	157823291	157823748	48	0.0033542	0.35165	-0.348292	2.4e-14	1.2e-07
NM_024786	ZDHHC11	chr5	850949	852085	52	0.116	0.80927	-0.693269	2.4e-14	1.2e-07
NM_014244	ADAMTS2	chr5	178772224	178772745	50	0.00924	0.76028	-0.75104	2.4e-14	1.2e-07
NM_000168	GLI3	chr7	42056949	42060316	47	0.046979	0.92117	-0.874191	2.4e-14	1.2e-07
NM_001286237	SLC2A14	chr12	8051492	8055151	51	0.093314	0.75773	-0.664412	2.5e-14	1.2e-07
NM_001039213	CEACAM16	chr19	45199070	45202338	63	0.22268	0.90622	-0.68354	2.7e-14	1.4e-07
NM_002430	MN1	chr22	28010273	28010528	39	0.012667	0.89738	-0.884718	2.7e-14	1.4e-07
NM_000362	TIMP3	chr22	33197859	33198414	43	0.015698	0.52026	-0.504558	2.7e-14	1.4e-07
NR_027115	LINC01622	chr6	1099494	1103717	62	0.049113	0.64471	-0.595597	2.8e-14	1.4e-07
NM_021018	HIST1H3F	chr6	26250346	26251134	44	0.037023	0.74309	-0.706068	2.8e-14	1.4e-07
NM_001130690	PDE10A	chr6	166065836	166067825	39	0.019513	0.90305	-0.883538	2.8e-14	1.4e-07
NM_178820	FBXO27	chr19	39516379	39520771	70	0.10683	0.74324	-0.636414	2.9e-14	1.5e-07
NM_000774	CYP2F1	chr19	41639766	41641340	48	0.14488	0.88002	-0.735146	3e-14	1.5e-07
NR_029597	MIR148A	chr7	25896489	25896924	39	0.00087179	0.82949	-0.828615	3e-14	1.5e-07
NM_001280795	EPHB6	chr7	142560196	142563144	62	0.12185	0.80044	-0.678581	3.1e-14	1.6e-07
NM_001144063	OSBPL5	chr11	3181503	3182223	46	0.048478	0.66763	-0.619152	3.4e-14	1.7e-07
NR_073536	SHANK2-AS3	chr11	70654374	70657018	58	0.31267	0.92045	-0.607776	3.5e-14	1.7e-07
NM_001146684	RNF222	chr17	8295719	8296405	45	0.089778	0.87867	-0.788889	3.5e-14	1.8e-07
NM_001316329	PRKCG	chr19	54378818	54381193	50	0.06078	0.8478	-0.78702	3.7e-14	1.9e-07
NR_110078	UBXN10-AS1	chr1	20553099	20557995	58	0.16081	0.86364	-0.702828	3.8e-14	1.9e-07
NR_046583	COL4A2-AS1	chr13	111176732	111178398	46	0.044022	0.86733	-0.823304	3.8e-14	1.9e-07
NM_005098	MSC	chr8	72756437	72758178	71	0.020859	0.66392	-0.706245	3.8e-14	1.9e-07
NM_022131	CLSTN2	chr3	139654084	139654509	42	0.0036429	0.79345	-0.78981	3.9e-14	1.9e-07
NM_020630	RET	chr10	43600146	43600563	43	0.039465	0.90937	-0.869907	4e-14	2e-07
NM_172241	CTAGE1	chr18	20036005	20039697	56	0.23193	0.90791	-0.675982	4e-14	2e-07
NM_001699	AXL	chr19	41721292	41724452	56	0.0625	0.85954	-0.797036	4e-14	2e-07
NM_015307	FAM189A1	chr15	29863249	29863535	42	0.0015952	0.64843	-0.646833	4.1e-14	2e-07
NR_031672	MIR1268A	chr19	3734899	3737383	57	0.29468	0.92096	-0.626281	4.1e-14	2e-07
NM_001304360	CFAP74	chr1	1934942	1935769	46	0.047913	0.87843	-0.830522	4.2e-14	2.1e-07
NR_039834	MIR4686	chr11	2197324	2199754	56	0.11214	0.85707	-0.744929	4.2e-14	2.1e-07
NM_001040185	ZNF765	chr19	53892469	53893971	47	0.019426	0.69591	-0.676489	4.2e-14	2.1e-07
NM_001284311	ADAP1	chr7	949533	952310	118	0.35379	0.89388	-0.682196	4.2e-14	2.1e-07
NM_005045	RELN	chr7	103629252	103629910	46	0.0074565	0.73004	-0.722587	4.2e-14	2.1e-07
NR_033651	MSC-AS1	chr8	72755515	72756319	60	0.0018	0.6713	-0.688405	4.2e-14	2.1e-07
NR_038368	LINC00273	chr16	33793423	33795791	43	0.015674	0.78933	-0.773651	4.3e-14	2.1e-07
NR_108061	VIM-AS1	chr10	17271319	17271688	48	0.029917	0.87325	-0.843333	4.4e-14	2.2e-07
NR_135240	LOC100507277	chr14	101938130	101941411	72	0.2761	0.85849	-0.582389	4.4e-14	2.2e-07
NR_040059	SRP14-AS1	chr15	40364291	40365291	43	0.16449	0.95353	-0.789047	4.4e-14	2.2e-07
NM_005257	GATA6	chr18	19763211	19767309	53	0.19594	0.89168	-0.695736	4.4e-14	2.2e-07
NM_001105243	PCDH19	chrX	99663715	99664262	44	0.0045227	0.60323	-0.598705	4.4e-14	2.2e-07
NM_173619	CLEC18C	chr16	70208414	70209616	46	0.042413	0.55911	-0.516696	4.5e-14	2.3e-07
NM_201432	GAS7	chr17	10000043	10003156	64	0.081359	0.82127	-0.739906	4.5e-14	2.2e-07
NM_003222	TFAP2C	chr20	55492267	55496291	54	0.083907	0.88481	-0.800907	4.5e-14	2.2e-07
NM_001193582	NRCAM	chr7	108095124	108095719	44	0.0031818	0.66391	-0.660727	4.5e-14	2.3e-07
NR_037437	MIR3664	chr11	70782486	70786041	55	0.15742	0.87309	-0.715673	4.6e-14	2.3e-07
NM_001197109	SCHIP1	chr3	159557492	159558517	38	0.014868	0.89813	-0.883263	4.6e-14	2.3e-07
NR_132966	SNORA110	chr1	44715444	44716608	44	0.089432	0.92252	-0.833091	4.7e-14	2.4e-07
NR_135045	LOC107161159	chr12	131727675	131730326	65	0.13095	0.70017	-0.569215	4.7e-14	2.4e-07
NM_001841	CNR2	chr1	24229160	24229786	48	0.036167	0.88837	-0.852208	4.8e-14	2.4e-07
NR_027284	LINC00602	chr6	166343904	166346299	50	0.14462	0.93178	-0.78716	5e-14	2.5e-07
NR_001296	PRSS3P2	chr7	142494664	142495146	48	0.13094	0.85494	-0.724	5e-14	2.5e-07
NM_003222	TFAP2C	chr20	55367384	55370557	47	0.122	0.91679	-0.794787	5.1e-14	2.5e-07
NR_027115	LINC01622	chr6	1199692	1204265	76	0.081	0.63291	-0.551908	5.2e-14	2.6e-07
NM_001278204	KCNN2	chr5	113698407	113698910	56	0.041143	0.80218	-0.761036	5.3e-14	2.6e-07
NR_024457	LOC100190940	chr12	130576513	130579941	63	0.24951	0.87835	-0.628841	5.4e-14	2.7e-07
NR_024322	MSL3P1	chr2	234776773	234777207	44	0.017409	0.36416	-0.34675	5.9e-14	2.9e-07
NR_039784	MIR4641	chr6	41554182	41555110	38	0.088868	0.92732	-0.838447	6e-14	3e-07
NM_012186	FOXE3	chr1	47881817	47882494	46	0.035565	0.7467	-0.71113	6.3e-14	3.1e-07
NM_198478	NKPD1	chr19	45655617	45656677	89	0.34136	0.92025	-0.760651	6.3e-14	3.1e-07
NM_152679	SLC10A4	chr4	48485768	48486019	36	0.16544	0.894	-0.728556	6.4e-14	3.2e-07
NM_006683	EDDM3A	chr14	21188547	21191547	59	0.10312	0.80186	-0.698746	6.5e-14	3.2e-07
NM_001134473	GSE1	chr16	85513835	85514743	39	0.051513	0.89651	-0.845	6.5e-14	3.2e-07
NM_015111	N4BP3	chr5	177521680	177523007	55	0.47704	0.88455	-0.407509	7.2e-14	3.6e-07
NM_001195286	IRF4	chr6	391224	391972	59	0.15197	0.74092	-0.588949	7.4e-14	3.7e-07
NR_037461	MIR3690	chrY	1380568	1383401	57	0.061105	0.79411	-0.733	7.4e-14	3.7e-07
NM_030957	ADAMTS10	chr19	8739738	8742767	58	0.098397	0.80595	-0.707552	7.5e-14	3.7e-07
NM_001301012	EYA4	chr6	133563247	133563993	41	0.0010976	0.58339	-0.582293	7.7e-14	3.8e-07
NR_003955	EMBP1	chr1	121395988	121403387	159	0.12013	0.55821	-0.45241	7.9e-14	4e-07
NR_029670	MIR124-3	chr20	61779547	61782391	77	0.16675	0.73203	-0.565273	7.9e-14	3.9e-07
NM_018665	DDX43	chr6	74104513	74105102	43	0.25609	0.873	-0.616907	7.9e-14	3.9e-07
NR_106784	MIR6726	chr1	1234114	1235430	45	0.14791	0.86618	-0.718267	8e-14	4e-07
NM_001134473	GSE1	chr16	85617211	85618367	37	0.072622	0.914	-0.841378	8.1e-14	4e-07
NM_001256252	ADGRE1	chr19	6829914	6832273	51	0.18253	0.9161	-0.733569	8.1e-14	4.1e-07
NM_001004456	OR1M1	chr19	9158360	9160869	57	0.099404	0.86607	-0.766667	8.1e-14	4e-07
NM_001271946	SLIT3	chr5	168727838	168728107	40	0.00525	0.5385	-0.53325	8.2e-14	4.1e-07
NM_152765	C8orf46	chr8	67454363	67455018	45	0.045978	0.82013	-0.774156	8.3e-14	4.1e-07
NM_000050	ASS1	chr9	133357045	133359122	49	0.076939	0.87482	-0.797878	8.4e-14	4.2e-07
NM_000764	CYP2A7	chr19	41382163	41385030	56	0.13104	0.86336	-0.732321	8.5e-14	4.2e-07
NM_000301	PLG	chr6	161172931	161176520	46	0.021543	0.81526	-0.793717	8.5e-14	4.2e-07
NM_001130690	PDE10A	chr6	166211556	166214770	48	0.074875	0.91802	-0.843146	8.6e-14	4.3e-07
NM_001291309	PCSK6	chr15	102062450	102064848	54	0.1445	0.78665	-0.642148	8.7e-14	4.3e-07
NM_001167928	IL1RAP	chr3	190250089	190252674	43	0.030721	0.79974	-0.769023	8.7e-14	4.3e-07
NR_047495	LINC00565	chr13	114749031	114751280	65	0.2476	0.85102	-0.603415	8.8e-14	4.4e-07
NM_003222	TFAP2C	chr20	55210898	55214505	49	0.036449	0.91463	-0.878184	8.8e-14	4.4e-07
NM_144669	GLT1D1	chr12	129337917	129338548	48	0.035667	0.74821	-0.712542	9.1e-14	4.5e-07
NM_033260	FOXQ1	chr6	1261363	1265692	54	0.095815	0.73113	-0.635315	9.1e-14	4.5e-07
NM_000855	GUCY1A2	chr11	106888579	106888901	43	0.002907	0.83123	-0.828326	9.4e-14	4.7e-07
NM_004119	FLT3	chr13	28674510	28674861	44	0.0047273	0.72859	-0.723864	9.4e-14	4.7e-07
NM_001243212	CCER2	chr19	39402250	39403397	50	0.06452	0.8071	-0.74258	9.4e-14	4.7e-07
NM_001130831	GAS7	chr17	9915672	9918755	64	0.12017	0.7573	-0.637125	9.6e-14	4.8e-07
NM_001142853	HES6	chr2	239147059	239147948	48	0.045812	0.6914	-0.645583	9.6e-14	4.8e-07
NR_026860	LINC00473	chr6	166412049	166414338	45	0.087689	0.9208	-0.833111	9.6e-14	4.8e-07
NM_001080488	ONECUT3	chr19	1754067	1754515	47	0.0044255	0.69113	-0.686702	9.9e-14	4.9e-07
NR_027284	LINC00602	chr6	166373815	166376527	53	0.083434	0.8723	-0.788868	9.9e-14	4.9e-07
NR_131782	CCEPR	chr10	60935959	60936448	45	0.0084222	0.85282	-0.8444	1e-13	5e-07
NM_133266	SHANK2	chr11	70584424	70587506	63	0.19727	0.88243	-0.685159	1e-13	5e-07
NM_001012964	KLK6	chr19	51466661	51469674	50	0.0383	0.8221	-0.7838	1e-13	5.1e-07
NM_001171039	ASMT	chrY	1886803	1888672	50	0.0395	0.86164	-0.82214	1e-13	5e-07
NM_001080488	ONECUT3	chr19	1741552	1743053	46	0.050022	0.85985	-0.809826	1.1e-13	5.3e-07
NM_001291958	MAP3K4	chr6	161285080	161288808	58	0.16764	0.86145	-0.69381	1.1e-13	5.5e-07
NM_001039966	GPER1	chr7	1121465	1122160	36	0.081639	0.91458	-0.832944	1.1e-13	5.7e-07
NM_003644	GAS7	chr17	9886545	9889762	60	0.052	0.71795	-0.66595	1.2e-13	5.9e-07
NM_001294341	MFSD7	chr4	675593	680754	219	0.35266	0.70897	-0.794667	1.2e-13	6.1e-07
NM_001303136	SCUBE3	chr6	35181247	35181830	53	0.10523	0.82394	-0.718717	1.2e-13	6.1e-07
NM_013264	DDX25	chr11	125774122	125774457	44	0.039545	0.8285	-0.788955	1.3e-13	6.5e-07
NR_003594	REXO1L2P	chr8	86506806	86509879	58	0.11921	0.81967	-0.700466	1.3e-13	6.5e-07
NM_177987	TUBB8	chr10	94764	95661	51	0.10924	0.69953	-0.590294	1.4e-13	7.1e-07
NM_020717	SHROOM4	chrX	50556786	50557876	55	0.10878	0.85847	-0.749691	1.4e-13	7.2e-07
NM_002840	PTPRF	chr1	44031165	44031710	42	0.096714	0.97381	-0.877095	1.5e-13	7.6e-07
NM_001278688	ANTXRL	chr10	47680357	47682608	39	0.016359	0.80421	-0.787846	1.5e-13	7.2e-07
NM_007183	PKP3	chr11	397017	397534	40	0.02455	0.95687	-0.932325	1.5e-13	7.6e-07
NR_030394	MIR657	chr17	79093742	79094291	50	0.23998	0.8635	-0.62352	1.5e-13	7.3e-07
NM_016188	ACTL6B	chr7	100253507	100253998	40	0.01185	0.75482	-0.742975	1.5e-13	7.3e-07
NR_033343	PSCA	chr8	143752911	143756461	65	0.38838	0.89832	-0.509938	1.5e-13	7.4e-07
NM_001669	ARSD	chrX	2804125	2807090	51	0.14871	0.8718	-0.723098	1.5e-13	7.6e-07
NM_003370	VASP	chr19	46032110	46032661	44	0.055568	0.41291	-0.357341	1.6e-13	8.2e-07
NR_003244	HAR1A	chr20	61727979	61729912	54	0.099389	0.83491	-0.735519	1.6e-13	8.1e-07
NM_001134382	IQSEC1	chr3	13114983	13115420	45	0.0072	0.77044	-0.763244	1.6e-13	8.1e-07
NM_001111061	NHLH2	chr1	116381439	116384013	115	0.041739	0.33628	-0.422118	1.7e-13	8.2e-07
NR_106967	MIR6077	chr1	147833999	147835104	44	0.11364	0.91655	-0.802909	1.7e-13	8.4e-07
NM_183233	SLC22A18	chr11	2917185	2919763	48	0.23352	0.93425	-0.700729	1.7e-13	8.2e-07
NM_006931	SLC2A3	chr12	8081921	8084993	63	0.10406	0.65675	-0.552683	1.7e-13	8.6e-07
NR_110944	LOC101928880	chr16	88356272	88358881	56	0.161	0.90841	-0.770732	1.7e-13	8.3e-07
NR_130894	RAI1-AS1	chr17	17660833	17662087	44	0.05625	0.922	-0.86575	1.7e-13	8.3e-07
NM_001134462	NOTO	chr2	73429942	73430950	77	0.022156	0.57514	-0.490026	1.7e-13	8.5e-07
NR_130722	TLX1NB	chr10	102890513	102891315	39	0.066077	0.84377	-0.777692	1.8e-13	8.8e-07
NR_132373	PCSK6-AS1	chr15	101947241	101949458	54	0.14031	0.88343	-0.743111	1.8e-13	9e-07
NM_001291309	PCSK6	chr15	102018271	102024149	131	0.27748	0.861	-0.717926	1.8e-13	8.9e-07
NM_001291309	PCSK6	chr15	102024240	102027605	53	0.16475	0.91091	-0.746151	1.8e-13	8.7e-07
NM_001194958	KCNJ18	chr17	21356069	21358776	61	0.071918	0.73938	-0.667459	1.8e-13	8.9e-07
NM_001270888	SLC25A10	chr17	79707753	79708731	42	0.091095	0.81205	-0.720952	1.8e-13	8.9e-07
NM_001317948	ARL10	chr5	175792952	175793327	43	0.028907	0.89184	-0.86293	1.8e-13	8.7e-07
NM_001669	ARSD	chrX	2861178	2864132	51	0.065353	0.79878	-0.733431	1.8e-13	9.1e-07
NR_130730	DANT2	chrX	114990033	114992964	183	0.51613	0.73703	-0.493926	1.8e-13	9e-07
NR_047495	LINC00565	chr13	114754472	114757563	52	0.21752	0.89513	-0.677615	1.9e-13	9.4e-07
NM_172241	CTAGE1	chr18	19929056	19931108	52	0.14115	0.92915	-0.788	1.9e-13	9.4e-07
NM_002819	PTBP1	chr19	788631	789694	49	0.12902	0.90329	-0.774265	1.9e-13	9.3e-07
NR_027284	LINC00602	chr6	166341252	166343473	41	0.015366	0.91898	-0.90361	1.9e-13	9.5e-07
NM_005247	FGF3	chr11	69704112	69706539	62	0.078242	0.64985	-0.571613	2e-13	9.7e-07
NR_026825	RPSAP52	chr12	66219393	66219807	47	0.015723	0.56462	-0.548894	2e-13	9.8e-07
NM_000620	NOS1	chr12	117798288	117798750	43	0.0091395	0.3863	-0.377163	2e-13	9.8e-07
NM_024708	ASB7	chr15	101268385	101271513	47	0.1413	0.90698	-0.765681	2e-13	1e-06
NM_001177355	MSLN	chr16	806359	815778	338	0.29249	0.63073	-0.697635	2e-13	1e-06
NM_000885	ITGA4	chr2	182322097	182322437	42	0.0030714	0.61479	-0.611714	2e-13	1e-06
NM_001130690	PDE10A	chr6	166218194	166219315	52	0.054692	0.87431	-0.819615	2e-13	9.9e-07
NM_001304533	NKAIN3	chr8	63306762	63307813	48	0.1001	0.83888	-0.738771	2e-13	1e-06
NM_001127464	ZNF469	chr16	88362074	88365383	81	0.27012	0.92093	-0.760894	2.1e-13	1.1e-06
NM_003222	TFAP2C	chr20	55415963	55419538	44	0.016886	0.77877	-0.761886	2.1e-13	1e-06
NM_003753	EIF3D	chr22	36945035	36948522	51	0.13875	0.88004	-0.741294	2.1e-13	1e-06
NR_110853	LOC101927691	chr6	874205	877872	47	0.066064	0.79247	-0.726404	2.1e-13	1e-06
NM_001669	ARSD	chrX	2856614	2860844	68	0.17944	0.82949	-0.650044	2.1e-13	1e-06
NM_001311193	PLA2G4A	chr1	186887299	186889911	46	0.062261	0.93189	-0.86963	2.2e-13	1.1e-06
NR_132373	PCSK6-AS1	chr15	101897551	101899769	47	0.093362	0.91655	-0.823191	2.2e-13	1.1e-06
NM_007332	TRPA1	chr8	72987539	72988012	45	0.011067	0.27913	-0.268067	2.2e-13	1.1e-06
NM_002457	MUC2	chr11	1082506	1083832	67	0.121	0.79301	-0.672015	2.3e-13	1.1e-06
NM_001193524	FAM65A	chr16	67571057	67571839	66	0.053727	0.49808	-0.444348	2.3e-13	1.1e-06
NM_004586	RPS6KA3	chrX	20286181	20286627	36	0.078917	0.92708	-0.848167	2.3e-13	1.1e-06
NM_001271507	CCDC177	chr14	70014380	70014933	41	0.037561	0.75717	-0.71961	2.5e-13	1.2e-06
NM_138441	MB21D1	chr6	74160668	74161376	39	0.03459	0.76036	-0.725769	2.5e-13	1.3e-06
NM_001293291	MYEOV	chr11	69087283	69089564	38	0.10905	0.88924	-0.780184	2.6e-13	1.3e-06
NM_020226	PRDM8	chr4	81106564	81107294	37	0.034865	0.82416	-0.789297	2.6e-13	1.3e-06
NM_005110	GFPT2	chr5	179772452	179775888	72	0.30722	0.84664	-0.539417	2.6e-13	1.3e-06
NM_001136537	BTBD19	chr1	45279384	45280191	48	0.050188	0.48592	-0.435729	2.8e-13	1.4e-06
NR_110954	LOC101927040	chr8	80803771	80804118	36	0.04475	0.86625	-0.8215	2.8e-13	1.4e-06
NM_001037553	AGPAT3	chr21	45352776	45354160	48	0.075	0.91794	-0.842938	2.9e-13	1.4e-06
NM_201433	GAS7	chr17	10102392	10105216	60	0.10433	0.77792	-0.673583	3e-13	1.5e-06
NM_001127323	GRM8	chr7	126892798	126893577	86	0.0037093	0.57013	-0.702139	3e-13	1.5e-06
NM_001144958	CRACR2A	chr12	3862090	3862597	49	0.032939	0.75924	-0.726306	3.1e-13	1.6e-06
NM_001164595	PDZRN4	chr12	41582319	41582626	38	0.0023684	0.75461	-0.752237	3.1e-13	1.5e-06
NR_106853	MIR6795	chr19	15288492	15288700	37	0.0015946	0.95362	-0.952027	3.1e-13	1.5e-06
NM_001965	EGR4	chr2	73518611	73518976	46	0.0895	0.8393	-0.749804	3.1e-13	1.6e-06
NM_002081	GPC1	chr2	241327499	241332256	118	0.33504	0.88693	-0.560694	3.1e-13	1.5e-06
NM_004739	MTA2	chr11	62369966	62370552	40	0.3906	0.93985	-0.54925	3.2e-13	1.6e-06
.	-1	chr9_gl000199_random	46601	69935	302	0.13557	0.53099	-0.391027	3.2e-13	1.6e-06
NR_120453	ALOX12P2	chr17	6782351	6785243	39	0.15426	0.90944	-0.755179	3.3e-13	1.6e-06
NM_001126059	DMKN	chr19	35996118	35999889	56	0.14645	0.87446	-0.728018	3.3e-13	1.6e-06
NM_024620	ZNF329	chr19	58662008	58662495	42	0.11169	0.77719	-0.6655	3.3e-13	1.6e-06
NM_014256	B3GNT3	chr19	17912394	17915586	53	0.16145	0.89202	-0.730566	3.4e-13	1.7e-06
NR_126522	EXOC3-AS1	chr5	399834	400635	42	0.0745	0.8679	-0.793405	3.4e-13	1.7e-06
NM_198570	VWC2	chr7	49813404	49813667	38	0.0011316	0.80147	-0.800342	3.4e-13	1.7e-06
NM_001308152	ARHGEF10	chr8	1778235	1779277	40	0.00945	0.92207	-0.912625	3.4e-13	1.7e-06
NM_001039500	VWA5B1	chr1	20674491	20678979	76	0.20053	0.79196	-0.591434	3.5e-13	1.7e-06
NM_012309	SHANK2	chr11	70881664	70883420	55	0.40287	0.92287	-0.52	3.5e-13	1.7e-06
NM_148961	OTOS	chr2	241191501	241193957	55	0.13605	0.85204	-0.715982	3.5e-13	1.7e-06
NR_132373	PCSK6-AS1	chr15	101915053	101917621	52	0.22548	0.91073	-0.68525	3.6e-13	1.8e-06
NM_003681	PDXK	chr21	45148863	45149490	40	0.045725	0.8639	-0.818175	3.6e-13	1.8e-06
NM_001142961	LPAR5	chr12	6729591	6730096	62	0.42384	0.86587	-0.442032	3.7e-13	1.8e-06
NM_032829	FAM222A	chr12	110155990	110156645	39	0.071	0.93323	-0.862231	3.7e-13	1.9e-06
NM_001282611	OLFM1	chr9	138023119	138024951	49	0.045306	0.76565	-0.720347	3.7e-13	1.9e-06
NR_110944	LOC101928880	chr16	88342600	88345461	52	0.087038	0.83771	-0.750673	3.8e-13	1.9e-06
NM_003222	TFAP2C	chr20	55184232	55187436	53	0.099604	0.89675	-0.797151	3.8e-13	1.9e-06
NR_027115	LINC01622	chr6	1126174	1130013	61	0.13754	0.75908	-0.621541	3.8e-13	1.9e-06
NM_002192	INHBA	chr7	42003631	42005076	43	0.065442	0.9374	-0.871953	3.8e-13	1.9e-06
NM_001150	ANPEP	chr15	90357991	90358483	50	0.03698	0.77364	-0.73666	3.9e-13	2e-06
NR_104039	FAM25BP	chr10	47699883	47702742	40	0.012675	0.68552	-0.67285	4e-13	2e-06
NM_004822	NTN1	chr17	8926225	8926721	44	0.12118	0.86382	-0.742636	4e-13	2e-06
NR_126559	GACAT3	chr2	16167859	16171519	67	0.061567	0.62848	-0.56691	4.1e-13	2.1e-06
NM_001039775	AIM1L	chr1	26686810	26687356	41	0.027317	0.80805	-0.780732	4.2e-13	2.1e-06
NR_125801	PACERR	chr1	186678204	186680068	44	0.15177	0.92168	-0.769909	4.2e-13	2.1e-06
NM_001362	DIO3	chr14	102037151	102039322	47	0.058255	0.45187	-0.393617	4.2e-13	2.1e-06
NM_001290079	NKX1-1	chr4	1397345	1397541	39	0.12738	0.77351	-0.646128	4.2e-13	2.1e-06
NM_002356	MARCKS	chr6	114176620	114177888	42	0.0033333	0.77157	-0.768238	4.2e-13	2.1e-06
NM_001029882	AHDC1	chr1	27918706	27920737	43	0.0095349	0.8964	-0.88686	4.3e-13	2.1e-06
NM_002590	PCDH8	chr13	53419834	53420300	44	0.35902	0.85075	-0.491727	4.3e-13	2.1e-06
NM_000705	ATP4B	chr13	114284646	114286057	42	0.26312	0.9584	-0.695286	4.3e-13	2.1e-06
NM_020546	ADCY2	chr5	7396427	7396736	42	0.0026667	0.63107	-0.628405	4.3e-13	2.1e-06
NM_001317056	ATG9B	chr7	150710682	150711105	43	0.085535	0.85798	-0.772442	4.3e-13	2.1e-06
NM_003577	UTF1	chr10	135031257	135032588	48	0.039917	0.50133	-0.461417	4.4e-13	2.2e-06
NR_039962	MIR4799	chr4	148806510	148810611	49	0.11688	0.89904	-0.782163	4.4e-13	2.2e-06
NR_027284	LINC00602	chr6	166384431	166387759	43	0.031767	0.81216	-0.780395	4.4e-13	2.2e-06
NM_000522	HOXA13	chr7	27238897	27239258	42	0.00069048	0.847	-0.84631	4.4e-13	2.2e-06
NM_020348	CNNM1	chr10	101089630	101089957	47	0.0012979	0.84351	-0.842213	4.5e-13	2.3e-06
NM_152643	KNDC1	chr10	134992737	134993817	48	0.082104	0.79988	-0.717771	4.5e-13	2.2e-06
NM_001102654	NTF3	chr12	5542150	5542527	37	0.01827	0.62505	-0.606784	4.6e-13	2.3e-06
NM_001286692	RGS22	chr8	101118064	101118342	44	0.0062045	0.88689	-0.880682	4.6e-13	2.3e-06
NM_002444	MSN	chrX	64880464	64884103	48	0.034438	0.82306	-0.788625	4.6e-13	2.3e-06
NM_018419	SOX18	chr20	62680078	62680308	34	0.029294	0.72544	-0.696147	4.7e-13	2.4e-06
NR_073397	ERICH1-AS1	chr8	687301	687677	45	0.0069111	0.82593	-0.819022	4.7e-13	2.3e-06
NR_110237	LOC101928386	chr2	144694459	144694746	44	0.075545	0.76139	-0.685841	5.1e-13	2.5e-06
NM_007361	NID2	chr14	52535727	52536390	56	0.024696	0.75114	-0.726446	5.2e-13	2.6e-06
NM_024652	LRRK1	chr15	101453622	101457481	54	0.151	0.87263	-0.72163	5.2e-13	2.6e-06
NM_001004456	OR1M1	chr19	9161951	9164924	54	0.10113	0.90815	-0.807019	5.2e-13	2.6e-06
NM_001308174	PLD4	chr14	105398088	105399097	72	0.22586	0.78599	-0.560125	5.6e-13	2.8e-06
NR_110515	LOC100506271	chr22	37730389	37730725	37	0.041676	0.88616	-0.844486	5.7e-13	2.8e-06
NR_027115	LINC01622	chr6	1068330	1072927	69	0.093884	0.62352	-0.529638	5.7e-13	2.9e-06
NM_001099687	TP53TG3B	chr16	33205471	33206282	57	0.090368	0.55946	-0.469088	5.8e-13	2.9e-06
NM_207321	ACSM6	chr10	96990254	96991000	39	0.093051	0.94077	-0.847718	6e-13	3e-06
NR_036122	MIR3164	chr11	68892859	68895190	56	0.32557	0.9178	-0.592232	6e-13	3e-06
NM_201532	DGKZ	chr11	46354125	46354520	38	0.019842	0.91411	-0.894263	6.1e-13	3.1e-06
NM_020630	RET	chr10	43540775	43544927	68	0.17909	0.81034	-0.63125	6.2e-13	3.1e-06
NR_105015	RASGRF2-AS1	chr5	80256545	80256888	40	0.025725	0.67972	-0.654	6.2e-13	3.1e-06
NM_001206650	PSG7	chr19	43441243	43444019	47	0.049979	0.78211	-0.732128	6.5e-13	3.2e-06
NM_001129742	CALHM3	chr10	105233019	105233712	37	0.19546	0.91322	-0.717757	6.7e-13	3.3e-06
NM_021964	ZNF148	chr3	125076011	125076648	46	0.52454	0.94183	-0.417283	6.7e-13	3.3e-06
NM_001173523	PCDH7	chr4	30723826	30724358	65	0.30068	0.8358	-0.535123	6.7e-13	3.3e-06
NM_052863	SCGB3A1	chr5	180039773	180041308	55	0.21907	0.82724	-0.608164	6.7e-13	3.3e-06
NM_153368	GJD4	chr10	35896797	35897189	38	0.024289	0.73826	-0.713974	6.8e-13	3.4e-06
NM_001288715	CTNND2	chr5	11384944	11385326	57	0.10481	0.72388	-0.61907	6.8e-13	3.4e-06
NM_025237	SOST	chr17	41832677	41833055	53	0.094132	0.45128	-0.357151	6.9e-13	3.5e-06
NM_000337	SGCD	chr5	155108094	155108528	53	0.0088491	0.71742	-0.708566	7e-13	3.5e-06
NM_025003	ADAMTS20	chr12	43945589	43946133	49	0.021286	0.56259	-0.541306	7.1e-13	3.5e-06
NM_001253854	SPAG6	chr10	22625205	22625566	40	0.006575	0.81873	-0.81215	7.3e-13	3.6e-06
NM_001275	CHGA	chr14	93454069	93456032	41	0.075902	0.91859	-0.842683	7.3e-13	3.6e-06
NM_003924	PHOX2B	chr4	41746854	41747685	38	0.0070263	0.628	-0.620974	7.3e-13	3.7e-06
NM_001290215	CTBP2	chr10	126840398	126841137	37	0.34305	0.93641	-0.593351	7.4e-13	3.7e-06
NM_001282352	ADAMTS10	chr19	8652184	8654389	53	0.11066	0.75351	-0.642849	7.5e-13	3.7e-06
NR_039962	MIR4799	chr4	148745195	148749200	47	0.15364	0.90643	-0.752787	7.5e-13	3.7e-06
NM_000908	NPR3	chr5	32712817	32713508	38	0.059421	0.95863	-0.899211	7.5e-13	3.7e-06
NM_001039500	VWA5B1	chr1	20679689	20682236	51	0.069471	0.75876	-0.689294	7.6e-13	3.8e-06
NR_046575	MAGI1-AS1	chr3	65582413	65583545	43	0.013395	0.82598	-0.812581	7.6e-13	3.8e-06
NR_030714	MIR629	chr15	70354425	70355237	41	0.026098	0.92888	-0.90278	7.7e-13	3.9e-06
NR_120643	TMEM26-AS1	chr10	63212103	63212720	40	0.0074	0.8365	-0.8291	7.8e-13	3.9e-06
NR_135045	LOC107161159	chr12	131771774	131773661	49	0.071388	0.68559	-0.614204	7.8e-13	3.9e-06
NM_001142864	PIEZO1	chr16	88843999	88845122	52	0.375	0.9286	-0.553596	7.8e-13	3.9e-06
NM_001135044	MAPK9	chr5	179730860	179733927	64	0.37083	0.77373	-0.402906	7.8e-13	3.9e-06
NM_183377	ASIC2	chr17	31618377	31618737	40	0.0348	0.61852	-0.583725	8e-13	4e-06
NR_135045	LOC107161159	chr12	131730637	131732904	47	0.04083	0.76534	-0.724511	8.1e-13	4e-06
NM_002903	RCVRN	chr17	9815790	9817838	40	0.021475	0.7613	-0.739825	8.1e-13	4e-06
NM_001131034	RNF212	chr4	1086666	1089083	44	0.0975	0.89098	-0.793477	8.2e-13	4.1e-06
NR_121582	LOC101928786	chr9	140917809	140918064	46	0.0047609	0.72187	-0.717109	8.3e-13	4.2e-06
NM_002903	RCVRN	chr17	9821256	9823134	41	0.023902	0.79017	-0.766268	8.4e-13	4.2e-06
NM_025213	SPTBN4	chr19	41018564	41018876	39	0.0086154	0.92967	-0.921051	8.4e-13	4.2e-06
NM_000168	GLI3	chr7	42258869	42261903	43	0.039535	0.89056	-0.851023	8.5e-13	4.3e-06
NM_000380	XPA	chr9	100502849	100503850	44	0.050932	0.47086	-0.419932	8.5e-13	4.3e-06
NR_110944	LOC101928880	chr16	88299345	88300746	45	0.13004	0.84598	-0.715933	8.6e-13	4.3e-06
NM_080552	SLC32A1	chr20	37353017	37353286	40	0.00445	0.6944	-0.68995	8.6e-13	4.3e-06
NM_000168	GLI3	chr7	42145078	42148066	45	0.046667	0.81138	-0.764711	8.6e-13	4.3e-06
NM_001282415	ZSCAN10	chr16	3140075	3140423	36	0.046306	0.792	-0.745694	8.7e-13	4.3e-06
NR_135182	LOC102724344	chr16	86891053	86894426	49	0.045714	0.49433	-0.448612	8.7e-13	4.4e-06
NM_001170750	SRPX	chrX	38079933	38080517	43	0.0073256	0.80286	-0.795535	8.7e-13	4.3e-06
NM_001005463	EBF3	chr10	131757851	131758253	44	0.0090909	0.73175	-0.722659	8.8e-13	4.4e-06
NM_005584	MAB21L1	chr13	36049379	36049990	40	0.0009	0.85297	-0.852075	8.8e-13	4.4e-06
NM_024768	EFCC1	chr3	128720215	128720551	41	0.004878	0.26734	-0.262463	8.8e-13	4.4e-06
NR_046567	SHANK2-AS1	chr11	70471826	70475136	71	0.39013	0.87263	-0.482507	8.9e-13	4.4e-06
NM_133180	EPS8L1	chr19	55583245	55585359	42	0.21483	0.8634	-0.648571	8.9e-13	4.4e-06
NM_178161	PTF1A	chr10	23483954	23484497	57	0.097544	0.63316	-0.535614	9.2e-13	4.6e-06
NM_001291861	IGF2	chr11	2156610	2158345	57	0.14353	0.76811	-0.624579	9.3e-13	4.6e-06
NR_120387	LOC339059	chr16	88807596	88809495	58	0.39138	0.87962	-0.488241	9.3e-13	4.6e-06
NR_106873	MIR6815	chr21	46901424	46902588	46	0.48017	0.93254	-0.45237	9.3e-13	4.6e-06
NR_039777	MIR4634	chr5	174216001	174218786	43	0.038093	0.61019	-0.572093	9.3e-13	4.6e-06
NM_001122636	GALNT9	chr12	132901389	132903661	65	0.12218	0.69282	-0.570631	9.5e-13	4.7e-06
NM_007368	RASA3	chr13	114881967	114884455	69	0.26745	0.76732	-0.49987	1.1e-12	5.6e-06
NM_001310219	GSG1L2	chr17	9724476	9727346	56	0.15621	0.89371	-0.7375	1.1e-12	5.6e-06
NM_001004431	METRNL	chr17	81043628	81045541	63	0.38998	0.90195	-0.511968	1.1e-12	5.2e-06
NM_003222	TFAP2C	chr20	55189739	55192920	57	0.13032	0.8497	-0.719386	1.1e-12	5.4e-06
NM_003222	TFAP2C	chr20	55338846	55341414	53	0.10851	0.77838	-0.669868	1.1e-12	5.6e-06
NM_001193302	SEMA4A	chr1	156130690	156131499	37	0.045568	0.9093	-0.86373	1.2e-12	6.1e-06
NR_038836	CHEK2P2	chr15	20437841	20440131	36	0.016944	0.80522	-0.788278	1.2e-12	6.1e-06
NR_029406	RPL23AP87	chr17	81148935	81152237	55	0.29995	0.90095	-0.601	1.2e-12	6e-06
NM_000168	GLI3	chr7	42186622	42189503	35	0.018314	0.93357	-0.915257	1.2e-12	5.8e-06
NM_001194958	KCNJ18	chr17	21315760	21318417	62	0.113	0.60419	-0.491194	1.3e-12	6.6e-06
NR_131900	AGAP1-IT1	chr2	236579821	236580566	39	0.021692	0.74677	-0.725077	1.3e-12	6.5e-06
NM_007156	ZXDA	chrX	58572671	58575398	55	0.022164	0.44193	-0.419764	1.3e-12	6.4e-06
NM_001134363	RBM20	chr10	112403821	112404101	36	0.0028889	0.59544	-0.592556	1.4e-12	6.8e-06
NR_037437	MIR3664	chr11	70771753	70774023	36	0.18414	0.92242	-0.738278	1.4e-12	7.1e-06
NM_201433	GAS7	chr17	10027020	10028748	37	0.020919	0.88805	-0.867135	1.4e-12	7.1e-06
NR_120602	HCG2040054	chr2	47748626	47748927	33	0.027636	0.84315	-0.815515	1.4e-12	6.9e-06
NM_003222	TFAP2C	chr20	55435398	55439593	52	0.034385	0.77823	-0.743846	1.4e-12	6.8e-06
NM_175062	RASGEF1C	chr5	179620943	179621860	44	0.078727	0.79414	-0.715409	1.4e-12	6.9e-06
NM_001135254	PAX7	chr1	18986313	18989213	52	0.058462	0.86573	-0.807269	1.5e-12	7.6e-06
NM_001034852	SMOC1	chr14	70346354	70347035	36	0.00125	0.40122	-0.399972	1.5e-12	7.6e-06
NM_024652	LRRK1	chr15	101448627	101451689	51	0.18275	0.86233	-0.679588	1.5e-12	7.2e-06
NM_004502	HOXB7	chr17	46687919	46688289	38	0.0048158	0.60142	-0.596605	1.5e-12	7.6e-06
NM_030622	CYP2S1	chr19	41700053	41702960	49	0.068143	0.83488	-0.766735	1.5e-12	7.5e-06
NM_000168	GLI3	chr7	42026122	42029653	36	0.038556	0.85739	-0.818833	1.5e-12	7.4e-06
NM_001287059	HECW1	chr7	43152221	43152629	49	0.031796	0.73235	-0.700551	1.5e-12	7.5e-06
NM_030961	TRIM56	chr7	100747071	100749329	48	0.16394	0.8715	-0.707562	1.5e-12	7.6e-06
NM_020979	SH2B2	chr7	101723162	101724052	38	0.090842	0.89195	-0.801105	1.5e-12	7.3e-06
NM_152414	BHLHE22	chr8	65493858	65494162	39	0.0051795	0.57205	-0.566872	1.5e-12	7.6e-06
NR_103451	LOC101448202	chr9	137752881	137755623	52	0.026	0.45338	-0.427385	1.5e-12	7.3e-06
NM_001267713	IL3RA	chrX	1438431	1440278	50	0.0849	0.77356	-0.68866	1.5e-12	7.5e-06
NM_001290332	SYT8	chr11	1843955	1845819	44	0.094386	0.84864	-0.75425	1.6e-12	8e-06
NM_001318185	ITGAD	chr16	31410715	31413603	45	0.086133	0.81651	-0.730378	1.6e-12	8e-06
NR_107004	MIR7850	chr19	2604813	2607055	42	0.14455	0.86252	-0.717976	1.6e-12	8.2e-06
NM_024690	MUC16	chr19	9122077	9124497	41	0.066634	0.87695	-0.810317	1.6e-12	8.2e-06
NM_003310	TSSC1	chr2	3285985	3286689	33	0.050909	0.94445	-0.893545	1.6e-12	7.9e-06
NR_036526	LOC100499484	chr9	99983244	99983810	46	0.039413	0.71637	-0.676957	1.6e-12	8e-06
NM_005634	SOX3	chrX	139586309	139586700	49	0.0054898	0.78655	-0.781061	1.6e-12	8.1e-06
NR_038940	SH3PXD2A-AS1	chr10	105452539	105452982	41	0.37507	0.96395	-0.588878	1.7e-12	8.3e-06
NR_037437	MIR3664	chr11	70788682	70792393	47	0.15279	0.92017	-0.767383	1.7e-12	8.7e-06
NM_181657	LTB4R	chr14	24785496	24785859	41	0.12937	0.93202	-0.802659	1.7e-12	8.3e-06
NM_012309	SHANK2	chr11	70920062	70922534	42	0.25438	0.94486	-0.690476	1.8e-12	9e-06
NM_004498	ONECUT1	chr15	53083405	53083860	34	0.022971	0.87724	-0.854265	1.8e-12	9e-06
NR_026889	DKFZP434H168	chr16	56227730	56228505	44	0.0045455	0.74323	-0.738682	1.8e-12	9.1e-06
NM_001792	CDH2	chr18	25757510	25758063	49	0.0048163	0.74847	-0.743653	1.8e-12	8.8e-06
NM_004948	DSC1	chr18	28748105	28751012	48	0.0145	0.76677	-0.752271	1.8e-12	9.1e-06
NM_003222	TFAP2C	chr20	55324822	55327354	45	0.085889	0.85651	-0.770622	1.8e-12	8.9e-06
NR_106952	MIR6892	chr7	143091087	143092953	44	0.28141	0.91339	-0.631977	1.8e-12	9.2e-06
NM_001785	CDA	chr1	20923337	20926349	45	0.27202	0.88838	-0.616356	1.9e-12	9.5e-06
NM_001039703	NBPF10	chr1	145297039	145299498	42	0.36324	0.86624	-0.503	1.9e-12	9.5e-06
NM_033445	HIST3H2A	chr1	228645285	228645634	45	0.0053111	0.88156	-0.876244	1.9e-12	9.5e-06
NR_073536	SHANK2-AS3	chr11	70634958	70637934	43	0.098442	0.86844	-0.77	1.9e-12	9.5e-06
NR_135045	LOC107161159	chr12	131740968	131743872	43	0.054512	0.74353	-0.689023	1.9e-12	9.4e-06
NM_019074	DLL4	chr15	41217555	41218097	34	0.022294	0.7775	-0.755206	1.9e-12	9.5e-06
NR_132373	PCSK6-AS1	chr15	101950721	101952781	40	0.08285	0.90783	-0.824975	1.9e-12	9.4e-06
NM_001105571	DHRS7C	chr17	9677103	9680295	46	0.1797	0.85637	-0.676674	1.9e-12	9.3e-06
NM_003644	GAS7	chr17	9872963	9875114	46	0.033413	0.85643	-0.823022	1.9e-12	9.5e-06
NM_201433	GAS7	chr17	10034150	10036691	46	0.055609	0.80672	-0.751109	1.9e-12	9.2e-06
NM_001004431	METRNL	chr17	81068027	81069003	42	0.15093	0.86088	-0.709952	1.9e-12	9.3e-06
NM_001256661	TEAD2	chr19	49856015	49858240	46	0.46648	0.95661	-0.49013	1.9e-12	9.6e-06
NM_033176	NKX2-4	chr20	21377625	21377892	43	0.097628	0.77065	-0.673023	1.9e-12	9.5e-06
NR_110631	BMP7-AS1	chr20	55532107	55533571	48	0.089917	0.85337	-0.763458	1.9e-12	9.2e-06
NM_002872	RAC2	chr22	37634400	37638288	73	0.25729	0.82621	-0.568918	1.9e-12	9.4e-06
NM_207421	PADI6	chr1	17668404	17669974	41	0.18788	0.92727	-0.73939	2e-12	9.7e-06
NM_006113	VAV3	chr1	108507508	108507704	41	0.0033415	0.53451	-0.531171	2e-12	9.7e-06
NR_001591	TPTEP1	chr22	17093368	17097145	68	0.13803	0.47832	-0.340294	2e-12	1e-05
NM_001286564	GRAMD1B	chr11	123430569	123431266	34	0.031853	0.87718	-0.845324	2.1e-12	1.1e-05
NM_001318745	SYTL3	chr6	159083550	159084700	34	0.034882	0.86029	-0.825412	2.1e-12	1e-05
NM_002819	PTBP1	chr19	793587	796058	90	0.20256	0.91771	-0.807971	2.2e-12	1.1e-05
NM_024652	LRRK1	chr15	101607068	101610499	62	0.41823	0.86745	-0.449226	2.3e-12	1.2e-05
NR_003671	LOC728024	chr8	37605283	37606579	36	0.034333	0.93761	-0.903278	2.3e-12	1.2e-05
NM_001105521	JAKMIP3	chr10	133923012	133925031	55	0.29525	0.89685	-0.6016	2.4e-12	1.2e-05
NR_046567	SHANK2-AS1	chr11	70387160	70391580	107	0.35402	0.82029	-0.486393	2.5e-12	1.3e-05
NM_020063	BARHL2	chr1	91183135	91183320	33	0.45442	0.84664	-0.392212	2.6e-12	1.3e-05
NM_001077261	NCOR2	chr12	125012151	125013373	33	0.053394	0.92918	-0.875788	2.6e-12	1.3e-05
NR_024076	CXADRP3	chr18	14432089	14434479	51	0.081412	0.73316	-0.651745	2.6e-12	1.3e-05
NM_052906	ELFN2	chr22	37829699	37831229	33	0.059667	0.89833	-0.838667	2.6e-12	1.3e-05
NM_001195286	IRF4	chr6	426610	429599	60	0.28435	0.85458	-0.570233	2.6e-12	1.3e-05
NM_178161	PTF1A	chr10	23480783	23481753	115	0.0099565	0.59777	-0.807171	2.7e-12	1.3e-05
NM_001134473	GSE1	chr16	85595422	85596712	34	0.048235	0.91526	-0.867029	2.7e-12	1.3e-05
NM_000764	CYP2A7	chr19	41385371	41386823	51	0.16551	0.88869	-0.723176	2.7e-12	1.3e-05
NM_002449	MSX2	chr5	174153087	174156218	46	0.15785	0.82835	-0.6705	2.7e-12	1.4e-05
NM_001099409	EHBP1L1	chr11	65351967	65352516	35	0.43743	0.9492	-0.511771	2.8e-12	1.4e-05
NM_033513	TPGS1	chr19	511075	511940	36	0.045056	0.92289	-0.877833	2.8e-12	1.4e-05
NM_001035516	DMKN	chr19	35987835	35991440	65	0.17457	0.81349	-0.638923	2.8e-12	1.4e-05
NM_012387	PADI4	chr1	17646210	17648924	36	0.11958	0.88472	-0.765139	2.9e-12	1.5e-05
NM_005584	MAB21L1	chr13	36050004	36053684	120	0.0040417	0.58382	-0.432519	2.9e-12	1.4e-05
NM_000766	CYP2A13	chr19	41553378	41556760	60	0.069917	0.63017	-0.56025	2.9e-12	1.4e-05
NM_001136219	FCGR2A	chr1	161410876	161411149	42	0.37469	0.74102	-0.366333	3e-12	1.5e-05
NR_120453	ALOX12P2	chr17	6796635	6797494	39	0.18595	0.94003	-0.754077	3e-12	1.5e-05
NM_001319105	OPCML	chr11	132951486	132952251	41	0.012707	0.54071	-0.528	3.1e-12	1.5e-05
NM_001055	SULT1A1	chr16	28625076	28625624	38	0.21416	0.86671	-0.652553	3.1e-12	1.5e-05
NM_003310	TSSC1	chr2	3317323	3318493	35	0.062686	0.91271	-0.850029	3.1e-12	1.5e-05
NM_001122898	CD99	chrY	2583852	2585903	36	0.1025	0.93228	-0.829778	3.1e-12	1.5e-05
NM_002590	PCDH8	chr13	53422252	53425540	166	0.045554	0.59577	-0.681158	3.2e-12	1.6e-05
NM_001127464	ZNF469	chr16	88476918	88484309	262	0.325	0.91734	-0.49052	3.2e-12	1.6e-05
NM_001113495	SEPT9	chr17	75502723	75503628	36	0.036028	0.82114	-0.785111	3.2e-12	1.6e-05
NM_031886	KCNA7	chr19	49575367	49575782	38	0.026316	0.85353	-0.827211	3.2e-12	1.6e-05
NM_022351	NECAB1	chr8	91803832	91804073	36	0.0073611	0.64822	-0.640861	3.2e-12	1.6e-05
NR_120417	LOC101927248	chr13	95359697	95360280	36	0.0047222	0.70714	-0.702417	3.3e-12	1.6e-05
NR_047495	LINC00565	chr13	114740835	114742451	77	0.53829	0.90168	-0.36339	3.3e-12	1.6e-05
NM_001277174	EFS	chr14	23834788	23835074	35	0.0019143	0.56537	-0.563457	3.3e-12	1.6e-05
NM_001171039	ASMT	chrX	1937140	1938669	36	0.018333	0.84522	-0.826889	3.3e-12	1.6e-05
NM_000453	SLC5A5	chr19	17982890	17983540	47	0.069277	0.62723	-0.557957	3.4e-12	1.7e-05
NM_002081	GPC1	chr2	241333985	241336258	36	0.049139	0.84908	-0.799944	3.4e-12	1.7e-05
NR_024394	LINC00689	chr7	158789848	158790368	36	0.20306	0.96333	-0.760278	3.4e-12	1.7e-05
NM_001168647	CNKSR2	chrX	21392502	21392839	36	0.0035556	0.82983	-0.826278	3.4e-12	1.7e-05
NM_001010898	SLC6A17	chr1	110692995	110693249	37	0.0026486	0.558	-0.555351	3.5e-12	1.7e-05
NM_015080	NRXN2	chr11	64480567	64480811	40	0.0274	0.88785	-0.86045	3.5e-12	1.7e-05
NM_000693	ALDH1A3	chr15	101437052	101439479	49	0.325	0.86059	-0.535592	3.5e-12	1.7e-05
NM_005257	GATA6	chr18	19795341	19798232	58	0.21519	0.86079	-0.645603	3.5e-12	1.8e-05
NR_003245	HAR1B	chr20	61763723	61765301	47	0.31183	0.89645	-0.584617	3.5e-12	1.8e-05
NM_001136239	PRDM6	chr5	122424279	122424943	37	0.0045676	0.48322	-0.478649	3.5e-12	1.7e-05
NR_027420	LOC389834	chrUn_gl000218	56778	58187	63	0.27703	0.63256	-0.355524	3.5e-12	1.7e-05
NR_037461	MIR3690	chrY	1372213	1373711	41	0.06939	0.88883	-0.819439	3.5e-12	1.8e-05
NR_073536	SHANK2-AS3	chr11	70708041	70710749	43	0.12353	0.88795	-0.764419	3.6e-12	1.8e-05
NM_001190823	SMAD7	chr18	46386056	46386967	39	0.076308	0.91654	-0.840231	3.6e-12	1.8e-05
NM_015710	GLTSCR2	chr19	48244595	48246287	54	0.21589	0.84081	-0.624926	3.6e-12	1.8e-05
NM_001278346	PHYKPL	chr5	177796345	177801776	111	0.12077	0.58443	-0.50225	3.6e-12	1.8e-05
NM_001193502	TCF24	chr8	67873603	67873865	38	0.0031316	0.80268	-0.799553	3.6e-12	1.8e-05
NR_027992	NBEAP1	chr15	20959507	20961016	42	0.055976	0.49502	-0.439048	3.7e-12	1.9e-05
NM_003807	TNFSF14	chr19	6664197	6666765	68	0.21954	0.81329	-0.59375	3.7e-12	1.8e-05
NM_000955	PTGER1	chr19	14584536	14584991	46	0.077065	0.61657	-0.5395	3.7e-12	1.9e-05
NR_026887	CEBPA-AS1	chr19	33794645	33795140	37	0.031162	0.92654	-0.895378	3.7e-12	1.9e-05
NM_003222	TFAP2C	chr20	55320052	55322351	46	0.13243	0.84724	-0.714804	3.7e-12	1.9e-05
NM_001282660	MKL1	chr22	40814430	40815137	39	0.095974	0.92362	-0.827641	3.7e-12	1.9e-05
NM_001283	AP1S1	chr7	100784520	100786743	43	0.20921	0.86984	-0.660628	3.7e-12	1.8e-05
NM_175733	SYT9	chr11	7273392	7273809	38	0.012026	0.37611	-0.364079	3.8e-12	1.9e-05
NR_120526	LOC100506675	chr11	32008882	32009111	38	0.0073158	0.79495	-0.787632	3.8e-12	1.9e-05
NR_027917	CTSL3P	chr9	90384417	90386382	41	0.098439	0.89668	-0.798244	3.8e-12	1.9e-05
NR_033742	FRMD8P1	chrX	64809200	64813015	43	0.075651	0.83512	-0.759465	3.8e-12	1.9e-05
NM_001193328	ZNF692	chr1	249156948	249157927	44	0.09225	0.61859	-0.526341	3.9e-12	1.9e-05
NR_037437	MIR3664	chr11	70724866	70727433	45	0.23976	0.92853	-0.688778	3.9e-12	1.9e-05
NM_001013620	ALG10B	chr12	38506514	38509869	40	0.027875	0.76657	-0.7387	3.9e-12	1.9e-05
NM_001127464	ZNF469	chr16	88451562	88454427	87	0.19385	0.88374	-0.709978	3.9e-12	1.9e-05
NM_016170	TLX2	chr2	74741822	74742192	38	0.0037368	0.63608	-0.632342	3.9e-12	1.9e-05
NM_178460	SIRPD	chr20	1557720	1561076	45	0.058289	0.85929	-0.801	3.9e-12	1.9e-05
NM_001278346	PHYKPL	chr5	177717978	177719937	44	0.036818	0.79234	-0.755523	3.9e-12	1.9e-05
NR_108058	LINC00708	chr10	8229422	8232054	42	0.053405	0.4781	-0.42469	4e-12	2e-05
NR_038836	CHEK2P2	chr15	20283919	20286308	42	0.010571	0.40607	-0.3955	4e-12	2e-05
NR_110081	ZBTB46-AS1	chr20	62461538	62461857	39	0.0041282	0.34238	-0.338256	4e-12	2e-05
NM_024652	LRRK1	chr15	101513543	101513869	42	0.10212	0.94819	-0.846071	4.1e-12	2e-05
NM_001242761	DLGAP1	chr18	4454952	4455227	44	0.019591	0.81409	-0.7945	4.1e-12	2.1e-05
NM_003222	TFAP2C	chr20	55193402	55198651	98	0.21482	0.89807	-0.712326	4.1e-12	2e-05
NR_106873	MIR6815	chr21	46916055	46917614	39	0.14103	0.90359	-0.762564	4.1e-12	2e-05
NR_033975	LOC401177	chr5	17345542	17348945	44	0.20032	0.85141	-0.651091	4.1e-12	2.1e-05
NM_001300746	TMEM53	chr1	45082703	45083088	42	0.0043571	0.8515	-0.847143	4.2e-12	2.1e-05
NM_001099676	C12orf56	chr12	64784081	64784424	41	0.004439	0.80559	-0.801146	4.2e-12	2.1e-05
NR_130771	ENPP7P13	chr16	33729744	33730804	43	0.10558	0.64942	-0.543837	4.2e-12	2.1e-05
NM_173465	COL23A1	chr5	178016795	178017115	41	0.0097073	0.45266	-0.442951	4.2e-12	2.1e-05
NM_001319303	KAZALD1	chr10	102806578	102807272	35	0.068514	0.85857	-0.790057	4.3e-12	2.2e-05
NM_001195228	FAM64A	chr17	6358688	6358967	32	0.05525	0.94969	-0.894437	4.5e-12	2.2e-05
NM_001039500	VWA5B1	chr1	20646539	20649959	65	0.12948	0.68997	-0.560492	4.6e-12	2.3e-05
NM_001013620	ALG10B	chr12	38529790	38532129	74	0.13309	0.88427	-0.83165	5e-12	2.5e-05
NM_001146340	NKX1-2	chr10	126136439	126143127	249	0.19234	0.33359	-0.613158	5.1e-12	2.6e-05
NM_004316	ASCL1	chr12	103352293	103352568	37	0.065757	0.72941	-0.663649	5.2e-12	2.6e-05
NM_001033117	SRGAP3	chr3	9288961	9290383	36	0.026944	0.65192	-0.624972	5.2e-12	2.6e-05
NR_073379	JPH3	chr16	87617240	87619698	65	0.28238	0.87903	-0.596646	5.4e-12	2.7e-05
NM_021025	TLX3	chr5	170736164	170736893	78	0.046551	0.75067	-0.630143	5.4e-12	2.7e-05
NM_021223	MYL7	chr7	44186252	44187889	52	0.11538	0.784	-0.668615	5.4e-12	2.7e-05
NM_001199509	NCR2	chr6	41343065	41344088	46	0.060674	0.69776	-0.637087	5.6e-12	2.8e-05
NM_001198687	LEPR	chr1	65991136	65991435	33	0.0033636	0.88342	-0.880061	5.7e-12	2.8e-05
NM_001304359	MUC5AC	chr11	1119961	1121653	59	0.26822	0.85847	-0.590254	5.7e-12	2.8e-05
NM_001318799	LAYN	chr11	111410999	111411545	50	0.09032	0.51154	-0.42122	5.7e-12	2.9e-05
NR_033369	LINC01056	chr20	61682140	61684650	52	0.054519	0.51763	-0.463115	5.7e-12	2.8e-05
NM_001145127	EVPLL	chr17	18286266	18286796	36	0.051556	0.92372	-0.872167	5.8e-12	2.9e-05
NM_014601	EHD2	chr19	48227373	48229282	49	0.1269	0.87376	-0.746857	5.9e-12	2.9e-05
NR_110078	UBXN10-AS1	chr1	20545578	20548807	49	0.18641	0.83363	-0.647224	6e-12	3e-05
NR_110944	LOC101928880	chr16	88274037	88275961	48	0.12075	0.87581	-0.755062	6e-12	3e-05
NM_005372	MOS	chr8	57069568	57069919	36	0.013972	0.78433	-0.770361	6e-12	3e-05
NM_001004329	DBX2	chr12	45444202	45444525	34	0.0042647	0.68571	-0.681441	6.1e-12	3e-05
NM_024708	ASB7	chr15	101206231	101208377	37	0.124	0.86832	-0.744324	6.1e-12	3.1e-05
NM_003753	EIF3D	chr22	36975310	36979847	77	0.33125	0.87006	-0.538818	6.1e-12	3.1e-05
NM_001131034	RNF212	chr4	1062720	1064720	49	0.32476	0.91961	-0.594857	6.1e-12	3e-05
NM_007374	SIX6	chr14	60981645	60981953	43	0.018837	0.77714	-0.758302	6.2e-12	3.1e-05
NM_001034914	KCNIP3	chr2	96012823	96013374	36	0.20331	0.83861	-0.635306	6.2e-12	3.1e-05
NM_000474	TWIST1	chr7	19156445	19156722	34	0.002	0.84235	-0.840353	6.2e-12	3.1e-05
NM_004292	RIN1	chr11	66102040	66102752	42	0.18381	0.90033	-0.716524	6.3e-12	3.2e-05
NM_001012288	CRLF2	chrX	1342527	1344820	36	0.057722	0.89611	-0.838389	6.3e-12	3.2e-05
NM_024690	MUC16	chr19	9124823	9126370	34	0.089971	0.89041	-0.800441	6.4e-12	3.2e-05
NM_002588	PCDHGC3	chr5	140856131	140856532	39	0.056872	0.80987	-0.753	6.4e-12	3.2e-05
NM_001195127	WI2-2373I1.2	chr7	305346	310465	157	0.11813	0.83936	-0.701372	6.5e-12	3.3e-05
NM_000168	GLI3	chr7	42213846	42215714	36	0.063167	0.88411	-0.820944	6.5e-12	3.2e-05
NR_036652	EFTUD1P1	chr15	84748546	84748996	44	0.0043409	0.63718	-0.632841	6.6e-12	3.3e-05
NR_003929	PPIEL	chr1	40024611	40025415	34	0.65109	0.95653	-0.305441	6.7e-12	3.3e-05
NM_031897	CACNG6	chr19	54524023	54525888	49	0.13786	0.83551	-0.697653	6.7e-12	3.3e-05
NM_001304787	APCDD1L	chr20	57089405	57089837	38	0.044395	0.69858	-0.654184	6.7e-12	3.3e-05
NM_018419	SOX18	chr20	62679254	62679836	67	0.062433	0.67748	-0.632205	6.7e-12	3.3e-05
NM_181711	GRASP	chr12	52401164	52401644	42	0.019714	0.84598	-0.826262	6.8e-12	3.4e-05
NR_033834	FZD10-AS1	chr12	130587920	130589553	45	0.1296	0.89293	-0.763333	6.8e-12	3.4e-05
NM_005604	POU3F2	chr6	99280716	99281445	53	0.0048679	0.74972	-0.854528	6.8e-12	3.4e-05
NM_001077503	TAC4	chr17	47934589	47937461	46	0.16185	0.79898	-0.63713	6.9e-12	3.4e-05
NM_001080434	LMTK3	chr19	48999797	49001127	48	0.07825	0.90485	-0.826604	6.9e-12	3.4e-05
NR_106988	MIR7641-2	chr6	165899140	165901072	43	0.11481	0.91119	-0.796372	6.9e-12	3.5e-05
NM_177400	NKX6-2	chr10	134600144	134600713	77	0.04361	0.74125	-0.788545	7e-12	3.5e-05
NM_033034	TRIM5	chr11	5702457	5704197	41	0.080098	0.88232	-0.80222	7e-12	3.5e-05
NR_046567	SHANK2-AS1	chr11	70463557	70465613	57	0.31914	0.88384	-0.564702	7e-12	3.5e-05
NR_002770	DIO3OS	chr14	102002058	102004914	43	0.04114	0.61214	-0.571	7.1e-12	3.5e-05
NR_103774	LOC100289580	chr16	88791025	88794783	175	0.27398	0.92139	-0.835119	7.1e-12	3.5e-05
NM_000168	GLI3	chr7	42445716	42447593	42	0.036667	0.75386	-0.71719	7.1e-12	3.5e-05
NM_033208	TIGD7	chr16	3355535	3355818	35	0.00082857	0.392	-0.391171	7.2e-12	3.6e-05
NM_012182	FOXB1	chr15	60297458	60297801	35	0.0059429	0.67169	-0.665743	7.3e-12	3.6e-05
NM_018951	HOXA10	chr7	27213160	27213625	60	0.0038333	0.44647	-0.422829	7.3e-12	3.6e-05
NM_001002811	PDE4DIP	chr1	144813298	144816651	46	0.30228	0.8877	-0.585413	7.4e-12	3.7e-05
NM_015015	KDM4B	chr19	5096588	5097001	35	0.43783	0.96963	-0.5318	7.4e-12	3.7e-05
NM_000168	GLI3	chr7	42127101	42131194	39	0.089333	0.91595	-0.826615	7.4e-12	3.7e-05
NR_026975	FIRRE	chrX	130838252	130839453	39	0.029179	0.46754	-0.438359	7.4e-12	3.7e-05
NM_001130997	FAM58A	chrX	152855926	152857381	37	0.22351	0.91276	-0.689243	7.4e-12	3.7e-05
NR_120530	LOC101928443	chr11	69805237	69807960	47	0.086511	0.80747	-0.720957	7.5e-12	3.7e-05
NR_029702	MIR149	chr2	241393150	241393581	40	0.06715	0.92475	-0.8576	7.5e-12	3.7e-05
NM_001264	CDSN	chr6	31087978	31089685	37	0.078027	0.81481	-0.736784	7.6e-12	3.8e-05
NM_032873	UBASH3B	chr11	122426221	122427620	46	0.20198	0.87565	-0.673674	7.7e-12	3.8e-05
NR_135045	LOC107161159	chr12	131735326	131737031	39	0.021	0.81641	-0.79541	7.7e-12	3.8e-05
NM_005568	LHX1	chr17	35291294	35292134	45	0.021733	0.37047	-0.348733	7.7e-12	3.8e-05
NM_001282334	HMHA1	chr19	1084044	1084822	39	0.067	0.84115	-0.774154	7.7e-12	3.8e-05
NM_020464	NHSL1	chr6	138890979	138893357	37	0.010243	0.867	-0.856757	7.7e-12	3.8e-05
NM_003508	FZD9	chr7	72838211	72838787	38	0.037816	0.58592	-0.548105	7.7e-12	3.8e-05
NM_001344	DAD1	chr14	22738941	22741817	37	0.027865	0.78324	-0.755378	7.8e-12	3.9e-05
NR_002791	EMX2OS	chr10	119303153	119305740	182	0.02261	0.59037	-0.847786	7.9e-12	3.9e-05
NM_001146696	KDM4C	chr9	6715933	6716477	45	0.42007	0.87578	-0.455711	7.9e-12	3.9e-05
NR_033834	FZD10-AS1	chr12	130599922	130602808	54	0.22176	0.85802	-0.636259	8e-12	4e-05
NM_001278417	CD22	chr19	35801900	35804377	55	0.093745	0.81971	-0.725964	8e-12	4e-05
NM_001303238	ITGB2	chr21	46340775	46342932	44	0.13584	0.94205	-0.806205	8e-12	4e-05
NM_001278346	PHYKPL	chr5	177770223	177772548	41	0.043073	0.7639	-0.720829	8e-12	4e-05
NM_001669	ARSD	chrX	2799218	2800586	38	0.113	0.86868	-0.755684	8e-12	4e-05
NM_199000	LHFPL3	chr7	103969049	103969446	38	0.0030263	0.63824	-0.635211	8.2e-12	4.1e-05
NM_025237	SOST	chr17	41833086	41837500	90	0.1799	0.75509	-0.552217	8.3e-12	4.1e-05
NM_022819	PLA2G2F	chr1	20472578	20475305	42	0.11233	0.81574	-0.703405	8.4e-12	4.2e-05
NM_001733	C1R	chr12	7249387	7250385	38	0.30071	0.90526	-0.604553	8.4e-12	4.2e-05
NM_001291309	PCSK6	chr15	101969291	101972930	89	0.26147	0.8957	-0.665275	8.4e-12	4.2e-05
NM_001207013	PTPN2	chr18	12896884	12897152	39	0.21715	0.82041	-0.603256	8.4e-12	4.2e-05
NR_104632	LOC101926940	chr5	39619673	39623136	42	0.065048	0.7941	-0.729048	8.4e-12	4.2e-05
NM_001293291	MYEOV	chr11	69053459	69055628	61	0.30118	0.88343	-0.582246	8.5e-12	4.2e-05
NM_194312	ESPNL	chr2	239008942	239009360	32	0.10559	0.89228	-0.786688	8.5e-12	4.2e-05
NM_001167738	NAV1	chr1	201708604	201709255	42	0.30955	0.91683	-0.607286	8.6e-12	4.3e-05
NR_120542	LINC01488	chr11	69289999	69291717	61	0.2793	0.85618	-0.576885	8.6e-12	4.3e-05
NM_000247	MICA	chr6	31378210	31381540	42	0.080952	0.91598	-0.835024	8.6e-12	4.3e-05
NM_033089	ZCCHC3	chr20	290238	291669	40	0.028825	0.63655	-0.607725	8.8e-12	4.4e-05
NR_024470	SLCO4A1-AS1	chr20	61286112	61288010	70	0.31657	0.9239	-0.656659	8.8e-12	4.4e-05
NM_012387	PADI4	chr1	17619978	17623256	53	0.17162	0.78342	-0.611792	9e-12	4.5e-05
NM_001204366	MGST2	chr4	140753642	140755022	31	0.038032	0.94884	-0.910806	9.2e-12	4.6e-05
NR_104420	LOC100506371	chr17	57174	59576	52	0.3261	0.89546	-0.569365	9.4e-12	4.7e-05
NR_038836	CHEK2P2	chr15	20484388	20487294	52	0.0235	0.41377	-0.390269	9.6e-12	4.8e-05
NM_001042507	LGALS7B	chr19	39282637	39283201	46	0.12854	0.811	-0.682457	9.9e-12	4.9e-05
NM_001300746	TMEM53	chr1	45106002	45106788	32	0.019469	0.90863	-0.889156	1e-11	5e-05
NM_005247	FGF3	chr11	69679777	69682216	49	0.071449	0.75418	-0.682735	1e-11	5e-05
NM_015232	IQSEC3	chr12	213849	214226	32	0.0096875	0.77422	-0.764531	1e-11	5.2e-05
NM_002449	MSX2	chr5	174134596	174137096	53	0.088189	0.78613	-0.697943	1e-11	5e-05
NM_198924	TRIM73	chr7	75024711	75025075	32	0.145	0.88019	-0.735187	1e-11	5.1e-05
NM_024979	MCF2L	chr13	113705138	113705769	42	0.083071	0.82576	-0.74269	1.1e-11	5.4e-05
NM_182704	SELV	chr19	39997748	39997956	41	0.11524	0.70098	-0.585732	1.1e-11	5.4e-05
NM_000774	CYP2F1	chr19	41636214	41638462	31	0.0077097	0.87348	-0.865774	1.1e-11	5.6e-05
NM_001082967	FAM19A5	chr22	48885228	48885446	32	0.0022187	0.69669	-0.694469	1.1e-11	5.6e-05
NM_002291	LAMB1	chr7	107642360	107642740	43	0.039279	0.9183	-0.879023	1.1e-11	5.3e-05
NR_002765	ASAP1-IT1	chr8	131369332	131370116	34	0.050529	0.88103	-0.8305	1.1e-11	5.3e-05
NM_000307	POU3F4	chrX	81992409	81994365	58	0.22098	0.83438	-0.613397	1.1e-11	5.6e-05
NM_207370	GPR153	chr1	6336238	6336941	32	0.086563	0.91859	-0.832031	1.2e-11	5.9e-05
NM_001111061	NHLH2	chr1	116370352	116371187	41	0.078293	0.53937	-0.461073	1.2e-11	6e-05
NM_020859	SHROOM3	chr4	77342040	77342706	44	0.11452	0.7885	-0.673977	1.2e-11	6e-05
NR_045089	TSLP	chr5	110291960	110293345	33	0.019182	0.6957	-0.676515	1.2e-11	5.8e-05
NM_003058	SLC22A2	chr6	160714832	160716561	39	0.19667	0.90297	-0.706308	1.2e-11	5.8e-05
NM_006492	ALX3	chr1	110613042	110613285	32	0.002375	0.50975	-0.507375	1.3e-11	6.2e-05
NM_175055	HIST3H2BB	chr1	228645772	228646970	80	0.0055125	0.60936	-0.781212	1.3e-11	6.7e-05
NM_001031847	CPT1A	chr11	68622902	68623342	40	0.070725	0.65007	-0.57935	1.3e-11	6.4e-05
NM_001013620	ALG10B	chr12	38556647	38557414	47	0.051617	0.63368	-0.582064	1.3e-11	6.7e-05
NM_012182	FOXB1	chr15	60296600	60297395	92	0.0056304	0.2908	-0.223594	1.3e-11	6.3e-05
NM_000693	ALDH1A3	chr15	101392423	101394498	32	0.062656	0.94041	-0.87775	1.3e-11	6.4e-05
NM_001304284	USP6	chr17	5019112	5019550	45	0.15122	0.89582	-0.7446	1.3e-11	6.7e-05
NM_030957	ADAMTS10	chr19	8737218	8739366	33	0.04297	0.80845	-0.765485	1.3e-11	6.5e-05
NR_110515	LOC100506271	chr22	37720896	37721208	32	0.019625	0.70759	-0.687969	1.3e-11	6.4e-05
NM_001134450	TMEM130	chr7	98467102	98467555	41	0.043366	0.64744	-0.604073	1.3e-11	6.3e-05
NM_001305275	AGRN	chr1	958207	959577	47	0.25023	0.88185	-0.631617	1.4e-11	6.8e-05
NR_120467	LOC101928416	chr12	132965182	132968026	83	0.071422	0.64364	-0.595333	1.4e-11	7.1e-05
NM_007368	RASA3	chr13	114775195	114780065	161	0.44822	0.87834	-0.514745	1.4e-11	7e-05
NM_022054	KCNK13	chr14	90526570	90526999	38	0.017947	0.68453	-0.666579	1.4e-11	7.2e-05
NM_000693	ALDH1A3	chr15	101401600	101403179	34	0.068647	0.91738	-0.848735	1.4e-11	7e-05
NR_134325	LOC102723672	chr7	40797	44890	80	0.12915	0.65495	-0.5258	1.4e-11	7e-05
NM_001280794	EPHB6	chr7	142554131	142556756	35	0.061514	0.7236	-0.662086	1.4e-11	6.9e-05
NR_131187	LOC105376360	chr10	3591289	3596048	66	0.22117	0.82774	-0.606576	1.5e-11	7.5e-05
NM_024806	C11orf63	chr11	122755249	122757487	44	0.28055	0.91234	-0.631795	1.5e-11	7.5e-05
NM_000956	PTGER2	chr14	52781544	52782036	44	0.1	0.70164	-0.601636	1.5e-11	7.5e-05
NR_003083	SLC6A10P	chr16	32882690	32896095	262	0.050603	0.57655	-0.713686	1.5e-11	7.6e-05
NM_001271197	CLEC18A	chr16	69985502	69986704	46	0.042065	0.57683	-0.534761	1.5e-11	7.3e-05
NR_135182	LOC102724344	chr16	86873889	86878090	83	0.20848	0.64655	-0.479368	1.5e-11	7.6e-05
NM_003222	TFAP2C	chr20	55408294	55412138	47	0.072489	0.71036	-0.637872	1.5e-11	7.4e-05
NM_001040451	RUFY1	chr5	178986480	178986965	36	0.0022222	0.21997	-0.21775	1.5e-11	7.3e-05
NM_000165	GJA1	chr6	121767810	121769974	34	0.32065	0.91303	-0.592382	1.5e-11	7.3e-05
NR_026860	LINC00473	chr6	166404613	166406662	36	0.027167	0.90297	-0.875806	1.5e-11	7.7e-05
NM_018137	PRMT6	chr1	107599217	107599508	35	0.0042	0.52923	-0.525029	1.6e-11	8.1e-05
NM_001318804	NPAS4	chr11	66188511	66188845	35	0.0065143	0.62769	-0.621171	1.6e-11	7.9e-05
NR_103736	LOC338797	chr12	131943346	131944515	44	0.049341	0.67589	-0.626545	1.6e-11	7.8e-05
NR_132322	CASP16P	chr16	3220630	3221276	41	0.085341	0.90515	-0.819805	1.6e-11	7.7e-05
NR_033866	LOC390705	chr16	33411292	33413957	44	0.023273	0.48593	-0.462659	1.6e-11	8.1e-05
NM_000458	HNF1B	chr17	36151852	36155264	42	0.081	0.65748	-0.576476	1.6e-11	8.2e-05
NM_001258206	VAV1	chr19	6825173	6827523	43	0.15802	0.92442	-0.766395	1.6e-11	8.2e-05
NM_001077491	KLK5	chr19	51460293	51462555	45	0.0786	0.70304	-0.624444	1.6e-11	8e-05
NM_001130046	CCL20	chr2	228668676	228670599	44	0.21973	0.86657	-0.646841	1.6e-11	8.2e-05
NM_153334	SCARF2	chr22	20779458	20779728	31	0.367	0.94445	-0.577452	1.6e-11	8.1e-05
NM_020070	IGLL1	chr22	23908685	23908984	39	0.020872	0.55782	-0.536949	1.6e-11	8.1e-05
NR_130730	DANT2	chrX	114987208	114990002	173	0.52194	0.72398	-0.471705	1.6e-11	7.9e-05
NR_036218	MIR4252	chr1	6507073	6507797	63	0.021159	0.87986	-0.878721	1.7e-11	8.3e-05
NR_073536	SHANK2-AS3	chr11	70640375	70654353	289	0.30168	0.92564	-0.798452	1.7e-11	8.3e-05
NM_201433	GAS7	chr17	10114173	10117630	54	0.065259	0.8008	-0.735537	1.7e-11	8.6e-05
NM_024690	MUC16	chr19	9130302	9132618	36	0.035139	0.88719	-0.852056	1.7e-11	8.3e-05
NM_001100176	HOOK2	chr19	12876475	12877296	37	0.19195	0.91851	-0.726568	1.7e-11	8.7e-05
NM_001185099	CD22	chr19	35825452	35827256	40	0.13227	0.7818	-0.649525	1.7e-11	8.6e-05
NM_005245	FAT1	chr4	187563605	187564883	38	0.274	0.924	-0.65	1.7e-11	8.3e-05
NM_001130690	PDE10A	chr6	166057499	166059139	40	0.1483	0.89875	-0.75045	1.7e-11	8.3e-05
NR_037477	MIR3914-1	chr7	71075706	71078891	40	0.012825	0.60043	-0.5876	1.7e-11	8.6e-05
NM_005328	HAS2	chr8	122746073	122747359	43	0.19293	0.89363	-0.700698	1.7e-11	8.2e-05
NM_001291920	RXRA	chr9	137243599	137245973	65	0.50408	0.92122	-0.417138	1.7e-11	8.3e-05
NR_027278	FAM230C	chrUn_gl000212	69874	72782	42	0.0625	0.6374	-0.574905	1.7e-11	8.2e-05
NM_004350	RUNX3	chr1	25256245	25256779	38	0.0035263	0.82237	-0.818842	1.8e-11	8.9e-05
NM_012309	SHANK2	chr11	70898374	70901329	63	0.34541	0.93894	-0.614875	1.8e-11	9.1e-05
NM_153634	CPNE8	chr12	39225362	39227575	39	0.061667	0.90726	-0.84559	1.8e-11	9.1e-05
NR_026852	LINC00442	chr13	19536098	19537947	40	0.019125	0.6552	-0.636075	1.8e-11	9.1e-05
NM_001025087	CELF4	chr18	35144949	35145417	40	0.001425	0.68148	-0.68005	1.8e-11	9e-05
NM_130445	COL18A1	chr21	46793949	46797532	53	0.10843	0.67506	-0.566623	1.8e-11	9.2e-05
NM_001962	EFNA5	chr5	106837395	106839295	38	0.12653	0.94171	-0.815184	1.8e-11	9.1e-05
NM_000598	IGFBP3	chr7	46007220	46009951	38	0.12553	0.84803	-0.7225	1.8e-11	8.9e-05
NM_001313994	ADAM32	chr8	38965025	38965351	38	0.14116	0.93463	-0.793474	1.8e-11	8.8e-05
NM_001171039	ASMT	chrX	1935280	1936807	40	0.061275	0.82588	-0.7646	1.9e-11	9.2e-05
NM_000168	GLI3	chr7	42351765	42353819	31	0.013129	0.86494	-0.851806	2.1e-11	0.0001
NR_038940	SH3PXD2A-AS1	chr10	105531711	105532533	34	0.065618	0.67209	-0.606471	2.2e-11	0.00011
NR_110944	LOC101928880	chr16	88300748	88305270	119	0.13418	0.83216	-0.8422	2.2e-11	0.00011
NM_001141919	XG	chrX	2640485	2641808	31	0.12119	0.96974	-0.848548	2.2e-11	0.00011
NR_073154	C1orf145	chr1	228463934	228464345	34	0.018588	0.79885	-0.780265	2.3e-11	0.00012
NR_026766	MYCNOS	chr2	16125182	16128652	50	0.0916	0.63722	-0.54562	2.3e-11	0.00012
NM_001170630	TJP2	chr9	71788726	71789044	41	0.16963	0.51173	-0.342098	2.3e-11	0.00011
NR_046567	SHANK2-AS1	chr11	70383879	70386588	88	0.4123	0.84189	-0.449823	2.4e-11	0.00012
NM_016529	ATP8A2	chr13	25946769	25947161	36	0.089861	0.78031	-0.690444	2.4e-11	0.00012
NM_000168	GLI3	chr7	42216456	42218983	31	0.0020645	0.93919	-0.937129	2.4e-11	0.00012
NM_001079878	CNGA3	chr2	98963568	98963997	31	0.0059677	0.43971	-0.433742	2.5e-11	0.00012
NR_027284	LINC00602	chr6	166361958	166363344	31	0.050129	0.91187	-0.861742	2.5e-11	0.00012
NM_012294	RAPGEF5	chr7	22232411	22233634	32	0.1865	0.8965	-0.71	2.5e-11	0.00013
NR_106998	MIR7844	chr12	94965643	94968120	48	0.1716	0.8425	-0.670896	2.6e-11	0.00013
NM_001282493	GOLGA8K	chr15	32607365	32607645	33	0.051606	0.88264	-0.83103	2.6e-11	0.00013
NM_001482	GATM	chr15	45670839	45671359	34	0.03	0.90726	-0.877265	2.6e-11	0.00013
NR_003574	ABCA17P	chr16	2391788	2392206	48	0.30952	0.93317	-0.623646	2.6e-11	0.00013
NM_001145080	MEIOC	chr17	42733711	42734246	49	0.039837	0.81559	-0.775755	2.6e-11	0.00013
NM_001195227	TRPM4	chr19	49699843	49700513	35	0.032486	0.91957	-0.887086	2.6e-11	0.00013
NM_012205	HAAO	chr2	43038259	43038912	37	0.094378	0.80519	-0.710811	2.6e-11	0.00013
NM_004609	TCF15	chr20	590409	590620	32	0.017187	0.75934	-0.742156	2.6e-11	0.00013
NM_001290227	MAST4	chr5	66300156	66301284	28	0.027	0.81443	-0.787429	2.6e-11	0.00013
NM_001136219	FCGR2A	chr1	161419530	161420266	68	0.34318	0.65791	-0.328085	2.7e-11	0.00013
NM_000242	MBL2	chr10	54494039	54496268	39	0.1651	0.75615	-0.591051	2.7e-11	0.00013
NR_073536	SHANK2-AS3	chr11	70627795	70629736	47	0.28809	0.8777	-0.589617	2.7e-11	0.00013
NR_027181	LINC01101	chr2	121344776	121345162	32	0.066844	0.94416	-0.877312	2.7e-11	0.00014
NM_001029858	SLC35F1	chr6	118228640	118229077	32	0.15619	0.75634	-0.600156	2.7e-11	0.00014
NR_027284	LINC00602	chr6	166248805	166250115	37	0.02	0.89238	-0.872378	2.7e-11	0.00014
NM_012387	PADI4	chr1	17638308	17640972	47	0.14806	0.84781	-0.699745	2.8e-11	0.00014
NM_006769	LMO4	chr1	87799003	87800534	35	0.046743	0.87457	-0.827829	2.8e-11	0.00014
NR_027284	LINC00602	chr6	166273498	166275226	33	0.11245	0.91718	-0.804727	2.8e-11	0.00014
NM_198853	TRIM74	chr7	72439823	72440187	32	0.17525	0.84984	-0.674594	2.8e-11	0.00014
NR_103545	BLACE	chr7	155174638	155175019	42	0.051667	0.58517	-0.5335	2.8e-11	0.00014
NR_110025	LINC01234	chr12	114282385	114283050	32	0.13803	0.92341	-0.785375	2.9e-11	0.00014
NM_001002914	KCTD11	chr17	7251319	7253189	46	0.18465	0.87728	-0.69263	2.9e-11	0.00015
NM_201433	GAS7	chr17	10054630	10057187	35	0.0358	0.91606	-0.880257	2.9e-11	0.00014
NM_003807	TNFSF14	chr19	6683756	6687373	45	0.085578	0.81536	-0.729778	2.9e-11	0.00014
NM_022006	FXYD7	chr19	35636606	35640944	47	0.055383	0.86498	-0.809596	2.9e-11	0.00014
NR_002781	TSPY26P	chr20	30777843	30778055	32	0.0026562	0.32712	-0.324469	2.9e-11	0.00015
NM_001205206	SLC19A1	chr21	47034829	47035712	37	0.079811	0.8917	-0.811892	2.9e-11	0.00015
NM_024652	LRRK1	chr15	101465304	101467705	46	0.15615	0.88591	-0.729761	3e-11	0.00015
NM_003222	TFAP2C	chr20	55390079	55392061	43	0.10767	0.76921	-0.661535	3e-11	0.00015
NM_001134222	IRX2	chr5	2749317	2749935	64	0.0070469	0.79147	-0.802375	3e-11	0.00015
NM_000598	IGFBP3	chr7	46012369	46014931	46	0.13113	0.88007	-0.748935	3e-11	0.00015
NM_175078	KRT77	chr12	53108065	53108367	35	0.060457	0.84571	-0.785257	3.1e-11	0.00015
NM_012360	OR1F1	chr16	3238936	3239433	36	0.0080278	0.729	-0.720972	3.1e-11	0.00016
NM_012285	KCNH4	chr17	40332875	40333156	33	0.017606	0.64039	-0.622788	3.1e-11	0.00015
NM_199244	FOXD4L4	chr9	42718234	42718743	43	0.38942	0.78421	-0.394791	3.1e-11	0.00015
NM_001278794	NPY4R	chr10	47051299	47056297	59	0.44975	0.85158	-0.401831	3.2e-11	0.00016
NR_106802	MIR6744	chr11	1264756	1266068	54	0.35898	0.93609	-0.644457	3.2e-11	0.00016
NR_037437	MIR3664	chr11	70728779	70730811	43	0.16114	0.84447	-0.683326	3.2e-11	0.00016
NM_145168	SDR42E1	chr16	82044655	82045222	34	0.013794	0.42912	-0.415324	3.2e-11	0.00016
NM_012335	MYO1F	chr19	8614022	8615662	34	0.19868	0.90541	-0.706735	3.2e-11	0.00016
NM_030622	CYP2S1	chr19	41682696	41684972	42	0.11386	0.82564	-0.711786	3.2e-11	0.00016
NM_001039213	CEACAM16	chr19	45189960	45192407	54	0.25339	0.85924	-0.605852	3.2e-11	0.00016
NR_039635	MIR4436A	chr2	90447965	90448215	33	0.0071515	0.92909	-0.921939	3.2e-11	0.00016
NM_001185	AZGP1	chr7	99564150	99567095	45	0.35976	0.91811	-0.558356	3.2e-11	0.00016
NM_001012288	CRLF2	chrX	1348541	1350385	45	0.099644	0.87847	-0.778822	3.2e-11	0.00016
NR_033735	REREP3	chr15	22559585	22561699	64	0.20577	0.74234	-0.536578	3.3e-11	0.00016
NM_024652	LRRK1	chr15	101470965	101474164	45	0.17562	0.848	-0.672378	3.3e-11	0.00016
NR_036584	LOC100289650	chr19	43326938	43328839	34	0.025265	0.85009	-0.824824	3.3e-11	0.00016
NM_001052	SSTR4	chr20	23015873	23016104	35	0.012629	0.83157	-0.818943	3.3e-11	0.00017
NM_001025076	CELF2	chr10	11207258	11207773	34	0.0046176	0.38024	-0.375618	3.4e-11	0.00017
NM_152447	LRFN5	chr14	42075809	42076156	41	0.0048049	0.64246	-0.637659	3.4e-11	0.00017
NM_003253	TIAM1	chr21	32931477	32931709	35	0.0017429	0.62729	-0.625543	3.4e-11	0.00017
NM_006078	CACNG2	chr22	37051883	37054871	41	0.3268	0.92751	-0.600707	3.4e-11	0.00017
NM_019105	TNXB	chr6_mcf_hap5	3443764	3444473	36	0.0070556	0.70756	-0.7005	3.4e-11	0.00017
NM_001206747	CAV2	chr7	116096114	116098907	53	0.28958	0.87294	-0.583358	3.4e-11	0.00017
NM_001079855	GYG2	chrX	2778838	2780699	41	0.1102	0.86117	-0.750976	3.4e-11	0.00017
NM_001185063	ZNF75D	chrX	134429372	134430086	34	0.078912	0.85388	-0.774971	3.4e-11	0.00017
NR_120576	LOC101929089	chr11	118402004	118402824	29	0.028	0.78814	-0.760138	3.5e-11	0.00017
NM_000719	CACNA1C	chr12	2161899	2162235	41	0.0028049	0.85122	-0.848415	3.5e-11	0.00018
NR_122113	DUXAP8	chr22	16182115	16186351	36	0.014722	0.72575	-0.711028	3.5e-11	0.00017
NR_040115	ANKRD62P1-PARP4P3	chr22	17183645	17185809	34	0.0025588	0.48059	-0.478029	3.5e-11	0.00017
NR_110944	LOC101928880	chr16	88263619	88265710	58	0.14766	0.74641	-0.598759	3.6e-11	0.00018
NR_024004	DDX11L2	chr2	114361085	114361434	35	0.0038571	0.71189	-0.708029	3.6e-11	0.00018
NM_018837	SULF2	chr20	46414559	46414823	41	0.0038293	0.7322	-0.728366	3.6e-11	0.00018
NM_000047	ARSE	chrX	2865579	2868277	41	0.11832	0.85544	-0.737122	3.6e-11	0.00018
NR_134472	LOC101929117	chr10	26855977	26856252	37	0.0038649	0.7273	-0.723432	3.7e-11	0.00019
NM_001005407	CACNA1H	chr16	1208414	1208909	40	0.0275	0.50438	-0.476875	3.7e-11	0.00019
NM_001280795	EPHB6	chr7	142564462	142567389	77	0.15192	0.75127	-0.618524	3.7e-11	0.00018
NM_001135254	PAX7	chr1	18989978	18992408	38	0.038079	0.88037	-0.842289	3.8e-11	0.00019
NM_001039703	NBPF10	chr1	145301766	145304588	37	0.27081	0.88754	-0.61673	3.8e-11	0.00019
NR_024430	MIR100HG	chr11	122076144	122079585	38	0.028947	0.75342	-0.724474	3.8e-11	0.00019
NM_004503	HOXC6	chr12	54417032	54419569	39	0.019385	0.69095	-0.671564	3.8e-11	0.00019
NM_001291309	PCSK6	chr15	101975082	101978721	75	0.10617	0.88229	-0.729805	3.8e-11	0.00019
NR_110428	GAPLINC	chr18	3499058	3499357	39	0.0068718	0.90495	-0.898077	3.8e-11	0.00019
NM_020820	PREX1	chr20	47444100	47444434	40	0.0026	0.78157	-0.778975	3.8e-11	0.00019
NR_027110	LOC285627	chr5	158940249	158942490	38	0.24582	0.90153	-0.655711	3.8e-11	0.00019
NM_005604	POU3F2	chr6	99280265	99280600	38	0.0089737	0.89371	-0.884737	3.8e-11	0.00019
NM_001280794	EPHB6	chr7	142547129	142548670	39	0.064769	0.70518	-0.64041	3.8e-11	0.00019
NM_000814	GABRB3	chr15	27018461	27018692	39	0.0035385	0.84679	-0.843256	3.9e-11	0.00019
NM_000693	ALDH1A3	chr15	101370442	101373302	39	0.081615	0.81364	-0.732026	3.9e-11	0.00019
NM_006744	RBP4	chr10	95360287	95360703	33	0.090212	0.8687	-0.778485	4.2e-11	0.00021
NM_001669	ARSD	chrX	2854423	2856254	51	0.1959	0.78684	-0.590941	4.2e-11	0.00021
NM_001129994	KCTD15	chr19	34377657	34380716	57	0.18025	0.77296	-0.592719	4.3e-11	0.00022
NM_001305275	AGRN	chr1	974715	975798	50	0.06204	0.89932	-0.83728	4.4e-11	0.00022
NM_001286826	ARRDC2	chr19	18119011	18125669	196	0.54379	0.90541	-0.785	4.6e-11	0.00023
NM_001039111	TRIM71	chr3	32859982	32860432	58	0.15703	0.71748	-0.681488	4.6e-11	0.00023
NR_117094	PAUPAR	chr11	31847703	31848160	29	0.012069	0.66134	-0.649276	4.7e-11	0.00023
NM_001112732	MCF2L	chr13	113623649	113624702	30	0.016433	0.75627	-0.739833	4.7e-11	0.00023
NR_026771	DKFZP434L187	chr15	30515510	30515726	30	0.061833	0.8488	-0.786967	4.9e-11	0.00024
NM_001145155	NR2F2	chr15	96865662	96877057	534	0.18527	0.18205	-0.87729	4.9e-11	0.00024
NM_001280795	EPHB6	chr7	142568464	142570613	54	0.11391	0.73602	-0.622111	5.1e-11	0.00025
NM_001291285	FAT4	chr4	126238524	126239035	40	0.0573	0.76667	-0.709375	5.3e-11	0.00026
NM_001051	SSTR3	chr22	37621744	37624164	60	0.23613	0.87527	-0.639133	5.4e-11	0.00027
NM_001130690	PDE10A	chr6	166061734	166064778	47	0.10081	0.87447	-0.77366	5.4e-11	0.00027
NM_001699	AXL	chr19	41713904	41719199	93	0.2266	0.79687	-0.530254	5.5e-11	0.00027
NM_001079906	ZNF331	chr19	54041302	54041607	40	0.18105	0.74425	-0.5632	5.5e-11	0.00027
NR_029638	MIR224	chrX	151124156	151126477	30	0.0066	0.94727	-0.940667	5.5e-11	0.00027
NM_001145712	NUPR2	chr7	56183583	56184029	45	0.18236	0.77644	-0.594089	5.6e-11	0.00028
NR_037871	LOC100233156	chrUn_gl000218	83427	85718	31	0.13752	0.60871	-0.471194	5.6e-11	0.00028
NM_003644	GAS7	chr17	9836419	9839400	47	0.058872	0.739	-0.680128	5.7e-11	0.00028
NM_020412	CHMP1B	chr18	11810119	11813809	59	0.28168	0.88883	-0.607153	5.7e-11	0.00028
NM_001002920	POTEA	chr8	43817189	43825176	108	0.047759	0.47943	-0.435077	5.7e-11	0.00029
NM_004962	GDF10	chr10	48543850	48548038	53	0.15408	0.65281	-0.498736	5.8e-11	0.00029
NR_031672	MIR1268A	chr19	3747766	3748186	32	0.17413	0.95116	-0.777031	5.8e-11	0.00029
NM_000047	ARSE	chrX	2874594	2877090	46	0.090261	0.85324	-0.762978	5.8e-11	0.00029
NM_001080396	FAM155A	chr13	108519689	108520167	32	0.0010625	0.83487	-0.833812	6e-11	0.0003
NR_033865	CDRT15P2	chr17	15652786	15653143	34	0.14379	0.89209	-0.748294	6e-11	0.0003
NM_001001524	TM6SF2	chr19	19383785	19384072	31	0.0071935	0.79965	-0.792452	6e-11	0.0003
NM_003222	TFAP2C	chr20	55402258	55406571	99	0.087081	0.5966	-0.652755	6e-11	0.0003
NM_152375	KLHDC7A	chr1	18879233	18880816	32	0.093719	0.85481	-0.761094	6.1e-11	0.0003
NM_000693	ALDH1A3	chr15	101405358	101407827	31	0.047871	0.88919	-0.841323	6.1e-11	0.0003
NM_001003845	SP5	chr2	171572938	171573540	58	0.2829	0.9524	-0.761459	6.1e-11	0.00031
NR_027284	LINC00602	chr6	166363944	166365836	32	0.037469	0.90753	-0.870062	6.1e-11	0.0003
NM_001290253	DPP6	chr7	153750043	153750510	35	0.0081714	0.68871	-0.680543	6.1e-11	0.00031
NM_213594	RFX4	chr12	106979977	106980239	31	0.0053548	0.31313	-0.307774	6.2e-11	0.00031
NM_001243538	LOC283710	chr15	31515095	31516014	31	0.027258	0.78252	-0.755258	6.2e-11	0.00031
NM_024690	MUC16	chr19	9144315	9146594	35	0.082743	0.84811	-0.765371	6.2e-11	0.00031
NM_207362	KIAA1211L	chr2	99553441	99553754	38	0.033447	0.91071	-0.877263	6.2e-11	0.00031
NM_003058	SLC22A2	chr6	160698157	160700211	41	0.1321	0.91654	-0.784439	6.2e-11	0.00031
NR_003955	EMBP1	chr1	121450903	121453644	59	0.078932	0.49007	-0.411136	6.3e-11	0.00031
NM_001193623	C19orf84	chr19	51891519	51893533	52	0.2819	0.82771	-0.545808	6.3e-11	0.00031
NM_177476	LYNX1	chr8	143858074	143858612	32	0.10297	0.83709	-0.734125	6.3e-11	0.00031
NM_001003406	CACNA1I	chr22	40057978	40059630	106	0.20893	0.63832	-0.797222	6.4e-11	0.00032
NM_021101	CLDN1	chr3	189972418	189975551	34	0.022765	0.80835	-0.785588	6.4e-11	0.00032
NM_001205252	RNF223	chr1	1007145	1007900	40	0.17467	0.85478	-0.6801	6.5e-11	0.00032
NM_133266	SHANK2	chr11	70587808	70589388	33	0.098576	0.92182	-0.823242	6.5e-11	0.00032
NM_001301214	TPCN1	chr12	113670510	113671623	34	0.095824	0.94609	-0.850265	6.5e-11	0.00033
NR_105013	LOC101929154	chr5	77268399	77268955	51	0.012608	0.55186	-0.610667	6.5e-11	0.00032
NR_024356	FBLL1	chr5	167956463	167956982	33	0.017394	0.87615	-0.858758	6.5e-11	0.00033
NR_029671	MIR125B1	chr11	121971103	121974881	63	0.12879	0.71127	-0.582476	6.6e-11	0.00033
NM_001282232	PSMA6	chr14	35760053	35760728	32	0.073781	0.80237	-0.728594	6.6e-11	0.00033
NM_001128596	TC2N	chr14	92321088	92324090	34	0.23685	0.91944	-0.682588	6.6e-11	0.00033
NM_001291410	LOC653602	chr2	14774621	14775475	78	0.0047821	0.57782	-0.608794	6.6e-11	0.00033
NM_001252676	ACSS1	chr20	25022382	25024525	44	0.40395	0.90864	-0.504682	6.6e-11	0.00033
NM_174959	SVOPL	chr7	138349091	138349422	32	0.0084063	0.35128	-0.342875	6.6e-11	0.00033
NM_213620	ATP6V1H	chr8	54569735	54570293	34	0.037	0.76791	-0.730912	6.6e-11	0.00033
NR_030158	MIR483	chr11	2116058	2118374	44	0.16816	0.86084	-0.692682	6.7e-11	0.00033
NM_012309	SHANK2	chr11	70892465	70895055	44	0.36786	0.93114	-0.563273	6.7e-11	0.00033
NM_024652	LRRK1	chr15	101522951	101525923	44	0.12984	0.89886	-0.769023	6.7e-11	0.00033
NR_102308	CACNG6	chr19	54492113	54493643	35	0.031829	0.69214	-0.660314	6.7e-11	0.00033
NM_001161530	CSF2RA	chrY	1354209	1355227	32	0.16269	0.95572	-0.793031	6.7e-11	0.00033
NM_001031709	RNLS	chr10	90342645	90343049	40	0.0078	0.2078	-0.2	6.8e-11	0.00034
NM_001142634	SPDYA	chr2	29033733	29034071	30	0.06	0.7774	-0.7174	6.8e-11	0.00034
NR_027231	LINC00685	chrX	288280	288816	32	0.055563	0.93044	-0.874875	6.8e-11	0.00034
NM_152495	CNIH3	chr1	224804203	224804621	43	0.0045349	0.76295	-0.758419	6.9e-11	0.00035
NM_017410	HOXC13	chr12	54329682	54331456	58	0.15266	0.72324	-0.570586	6.9e-11	0.00034
NR_106998	MIR7844	chr12	94970603	94973711	57	0.19032	0.7737	-0.583386	6.9e-11	0.00034
NM_001257096	PAX1	chr20	21686825	21687244	39	0.046615	0.71377	-0.667154	6.9e-11	0.00035
NM_001013736	FAM47C	chrX	37004069	37004428	35	0.0456	0.72297	-0.677371	6.9e-11	0.00034
NM_001271814	PLA2G2D	chr1	20447903	20450546	38	0.041263	0.79566	-0.754395	7e-11	0.00035
NM_001144995	CCDC85C	chr14	100038557	100039788	35	0.081171	0.88223	-0.801057	7e-11	0.00035
NM_000693	ALDH1A3	chr15	101301845	101305336	60	0.13183	0.88292	-0.781071	7e-11	0.00035
NM_022773	LMF1	chr16	1017660	1020137	99	0.30281	0.90798	-0.658058	7e-11	0.00035
NM_001290193	MYADM	chr19	54365708	54367436	35	0.030229	0.82394	-0.793714	7e-11	0.00035
NM_005144	HR	chr8	21987851	21988061	33	0.016939	0.76797	-0.75103	7e-11	0.00035
NM_005170	ASCL2	chr11	2281580	2287734	144	0.23268	0.82465	-0.646429	7.1e-11	0.00035
NR_121644	DBET	chr4	191003924	191004149	33	0.15582	0.57685	-0.42103	7.1e-11	0.00035
NM_152643	KNDC1	chr10	134981252	134986622	136	0.019963	0.88851	-0.906364	7.2e-11	0.00036
NM_001101387	PIRT	chr17	10738442	10740438	33	0.010576	0.84436	-0.833788	7.2e-11	0.00036
NM_005306	FFAR2	chr19	35919290	35921259	41	0.11515	0.87495	-0.759805	7.3e-11	0.00036
NR_103786	SIX3-AS1	chr2	45168696	45169432	40	0.00555	0.44325	-0.4377	7.3e-11	0.00036
NM_001174089	SLC4A11	chr20	3220645	3221264	39	0.11464	0.72121	-0.606564	7.3e-11	0.00036
NR_029478	MIRLET7A3	chr22	46502989	46503535	35	0.094114	0.88463	-0.790514	7.3e-11	0.00037
NM_001167928	IL1RAP	chr3	190246677	190249002	42	0.14324	0.91993	-0.77669	7.3e-11	0.00036
NR_132778	SNORA98	chr6	144693362	144696490	38	0.19347	0.92763	-0.734158	7.3e-11	0.00037
NR_024394	LINC00689	chr7	158770619	158771994	36	0.072556	0.93378	-0.861222	7.3e-11	0.00036
NM_003604	IRS4	chrX	107975297	107976214	38	0.0069737	0.50313	-0.496158	7.3e-11	0.00036
NM_006597	HSPA8	chr11	122993674	122997154	41	0.18261	0.90034	-0.717732	7.4e-11	0.00037
NM_000766	CYP2A13	chr19	41597541	41600005	42	0.10324	0.70279	-0.599548	7.4e-11	0.00037
NM_020070	IGLL1	chr22	23879063	23880295	34	0.0075882	0.91976	-0.912176	7.4e-11	0.00037
NM_021923	FGFRL1	chr4	1038019	1039525	40	0.1794	0.887	-0.7076	7.4e-11	0.00037
NM_025087	CWH43	chr4	48988248	48988626	40	0.22208	0.82237	-0.6003	7.4e-11	0.00037
NM_024769	CLMP	chr11	123066677	123067346	38	0.12311	0.69011	-0.567	7.5e-11	0.00037
NM_015675	GADD45B	chr19	2496148	2498343	41	0.39193	0.935	-0.543073	7.5e-11	0.00037
NM_001009955	SSBP3	chr1	54821864	54822533	34	0.12191	0.93397	-0.812059	7.6e-11	0.00038
NM_172241	CTAGE1	chr18	20105993	20107585	41	0.24793	0.90583	-0.657902	7.6e-11	0.00038
NM_001127257	SLC39A10	chr2	196417805	196420251	41	0.16646	0.83107	-0.66461	7.6e-11	0.00038
NM_001122898	CD99	chrX	2634076	2635903	35	0.055771	0.94671	-0.890943	7.6e-11	0.00038
NM_004472	FOXD1	chr5	72743519	72743861	38	0.0031316	0.80324	-0.800105	7.7e-11	0.00038
NM_001143942	RBM24	chr6	17280408	17281080	41	0.053463	0.62056	-0.567098	7.7e-11	0.00038
NR_037437	MIR3664	chr11	70750943	70753110	47	0.41011	0.91285	-0.502745	7.8e-11	0.00039
NR_033735	REREP3	chr15	22541724	22544208	35	0.014314	0.86729	-0.852971	7.8e-11	0.00039
NM_002196	INSM1	chr20	20347883	20348271	39	0.0051282	0.75559	-0.750462	7.8e-11	0.00039
NM_000283	PDE6B	chr4	569029	569297	39	0.0063077	0.74546	-0.739154	7.8e-11	0.00039
NR_027284	LINC00602	chr6	166320235	166322044	36	0.077028	0.90211	-0.825083	7.8e-11	0.00039
NM_004789	LHX2	chr9	126850836	126851982	35	0.024457	0.69691	-0.672457	7.8e-11	0.00039
NM_005729	PPIF	chr10	80988942	80990519	38	0.044684	0.92297	-0.878289	7.9e-11	0.0004
NM_152643	KNDC1	chr10	134994854	134997367	111	0.13347	0.80658	-0.608973	7.9e-11	0.00039
NR_024035	AACSP1	chr5	178209271	178211156	38	0.041342	0.93353	-0.892184	7.9e-11	0.00039
NM_002547	OPHN1	chrX	67618266	67620874	36	0.14892	0.88181	-0.732889	8e-11	0.0004
NR_126008	LOC440390	chr16	86924422	86926601	38	0.010053	0.69171	-0.681658	8.1e-11	0.0004
NR_110631	BMP7-AS1	chr20	55500366	55501557	74	0.010527	0.68178	-0.670241	8.3e-11	0.00041
NM_014433	RSPH14	chr22	23483873	23484617	46	0.06413	0.52987	-0.465739	8.4e-11	0.00042
NM_020469	ABO	chr9	136151324	136152755	53	0.14121	0.74287	-0.60166	8.4e-11	0.00042
NR_030345	MIR614	chr12	13058109	13060852	50	0.3032	0.87998	-0.57678	8.5e-11	0.00042
NM_001024809	RARA	chr17	38497400	38497794	32	0.028531	0.26891	-0.240375	8.5e-11	0.00042
NM_001300841	CIART	chr1	150254972	150255541	30	0.082833	0.78923	-0.7064	8.6e-11	0.00043
NM_002531	NTSR1	chr20	61365282	61366557	49	0.13094	0.78747	-0.656531	8.8e-11	0.00044
NR_120496	CALML3-AS1	chr10	5596991	5599062	46	0.42674	0.90037	-0.47363	9e-11	0.00045
NM_015381	FAM19A5	chr22	48971157	48971305	27	0.0020741	0.77778	-0.775704	9.4e-11	0.00047
NR_046376	LOC100128568	chr19	6024203	6025594	48	0.37567	0.88742	-0.51175	9.6e-11	0.00048
NM_006426	DPYSL4	chr10	134014164	134015537	60	0.22227	0.7409	-0.518633	9.8e-11	0.00049
NR_039900	MIR4745	chr19	802078	812489	517	0.8549	0.94476	-0.528182	9.8e-11	0.00049
NM_005779	LHFPL2	chr5	77805098	77806051	45	0.3874	0.88689	-0.499489	1e-10	0.00052
NR_023344	RNU6ATAC	chr9	137023678	137024496	28	0.084214	0.92986	-0.845643	1e-10	0.00051
NM_001297760	ETNK2	chr1	204120337	204120717	29	0.020069	0.77793	-0.757862	1.1e-10	0.00056
NM_001319657	LOC102724265	chr11	69204099	69208122	94	0.24646	0.7326	-0.537981	1.1e-10	0.00054
NR_046567	SHANK2-AS1	chr11	70430589	70433064	46	0.31	0.86876	-0.558761	1.1e-10	0.00053
NM_001013620	ALG10B	chr12	38492938	38494558	54	0.15759	0.87144	-0.713852	1.1e-10	0.00054
NM_001135041	DCTN1	chr2	74601170	74602003	28	0.0045714	0.92211	-0.917536	1.1e-10	0.00054
NR_002826	NOC2LP2	chr2	132182902	132183392	35	0.019314	0.63743	-0.618114	1.1e-10	0.00054
NM_003222	TFAP2C	chr20	55176400	55178856	44	0.20036	0.86977	-0.669409	1.1e-10	0.00054
NR_039608	MIR378D1	chr4	6009868	6010097	33	0.12061	0.84245	-0.721848	1.1e-10	0.00055
NR_121681	LINC01182	chr4	13655839	13656480	33	0.013545	0.69342	-0.679879	1.1e-10	0.00057
NR_028059	PMS2P3	chr7	75188959	75189557	30	0.27813	0.91437	-0.636233	1.1e-10	0.00055
NR_027917	CTSL3P	chr9	90416511	90419753	47	0.12294	0.80851	-0.685574	1.1e-10	0.00054
NM_001042478	AJAP1	chr1	4715092	4715296	29	0.010793	0.84828	-0.837483	1.2e-10	0.0006
NR_130724	TLX1NB	chr10	102904921	102906104	44	0.2452	0.8618	-0.616591	1.2e-10	0.00059
NR_037437	MIR3664	chr11	70817384	70819712	46	0.4407	0.9127	-0.472	1.2e-10	0.00058
NR_026656	LOC400043	chr12	54526465	54529077	46	0.16487	0.81685	-0.651978	1.2e-10	0.00058
NM_018676	THSD1	chr13	52980050	52980298	30	0.0065	0.57717	-0.570667	1.2e-10	0.00061
NM_020366	RPGRIP1	chr14	21769069	21769379	30	0.021967	0.84073	-0.818767	1.2e-10	0.0006
NM_001142640	TNRC6C	chr17	75953417	75954000	33	0.037091	0.82027	-0.783182	1.2e-10	0.00058
NM_001199746	HOXD8	chr2	176995010	176995346	43	0.37807	0.82144	-0.443372	1.2e-10	0.00062
NM_014521	SH3BP4	chr2	235902266	235903440	30	0.16757	0.91677	-0.7492	1.2e-10	0.00061
NR_131902	TCONS_00029157	chr21	44782194	44782557	31	0.077935	0.93658	-0.858645	1.2e-10	0.00061
NM_001244812	FOXP1	chr3	71353760	71355558	29	0.10466	0.90641	-0.801759	1.2e-10	0.00061
NM_000901	NR3C2	chr4	149224665	149227092	29	0.0036897	0.70707	-0.703379	1.2e-10	0.00059
NM_001161661	WWC1	chr5	167726517	167728264	29	0.065276	0.94297	-0.87769	1.2e-10	0.0006
NR_037446	MIR3675	chr1	17026113	17026361	31	0.025774	0.83148	-0.80571	1.3e-10	0.00067
NM_001320453	C1orf61	chr1	156406163	156406694	39	0.066077	0.80659	-0.740513	1.3e-10	0.00066
NM_012309	SHANK2	chr11	70861700	70862843	30	0.2328	0.94547	-0.712667	1.3e-10	0.00066
NM_003658	BARX2	chr11	129305385	129307244	40	0.45215	0.9048	-0.45265	1.3e-10	0.00067
NM_000693	ALDH1A3	chr15	101311044	101315138	111	0.45294	0.82095	-0.692225	1.3e-10	0.00065
NM_001242780	LOC100506388	chr17	135746	136795	43	0.27337	0.93402	-0.660651	1.3e-10	0.00066
NM_177973	SULT2B1	chr19	49062097	49064119	44	0.32352	0.89675	-0.573227	1.3e-10	0.00064
NM_006236	POU3F3	chr2	105473364	105474385	71	0.006507	0.32999	-0.364605	1.3e-10	0.00064
NM_001256896	DOK7	chr4	3494065	3495018	44	0.15064	0.80118	-0.650545	1.3e-10	0.00063
NM_000958	PTGER4	chr5	40680971	40681721	57	0.4864	0.85546	-0.369053	1.3e-10	0.00064
NM_001253846	GMDS	chr6	2108282	2110812	30	0.078433	0.87063	-0.7922	1.3e-10	0.00067
NM_001130690	PDE10A	chr6	166206579	166209261	41	0.098439	0.92015	-0.821707	1.3e-10	0.00066
NM_000168	GLI3	chr7	42011437	42013303	37	0.12608	0.93511	-0.809027	1.3e-10	0.00065
NM_032552	DAB2IP	chr9	124414316	124415137	30	0.0064	0.85947	-0.853067	1.3e-10	0.00063
NM_001198972	KIAA1522	chr1	33230900	33232754	37	0.080757	0.88559	-0.804838	1.4e-10	0.00068
NR_003955	EMBP1	chr1	121370274	121376874	149	0.11482	0.52262	-0.394761	1.4e-10	0.0007
NR_049810	MIR5087	chr1	147826011	147827298	66	0.35459	0.83579	-0.481197	1.4e-10	0.00071
NR_134492	LOC105376398	chr10	8626827	8630409	31	0.010774	0.67494	-0.664161	1.4e-10	0.00071
NM_002234	KCNA5	chr12	5196331	5197749	34	0.097088	0.80506	-0.707971	1.4e-10	0.00067
NR_031672	MIR1268A	chr15	22505112	22507171	43	0.064349	0.49084	-0.426488	1.4e-10	0.00068
NR_002939	SNX29P2	chr16	29303178	29305265	57	0.34793	0.87214	-0.524211	1.4e-10	0.00069
NM_001128916	TOMM40	chr19	45375145	45377330	43	0.22235	0.92137	-0.699023	1.4e-10	0.00069
NM_003222	TFAP2C	chr20	55251621	55253229	31	0.051613	0.86045	-0.808839	1.4e-10	0.00067
NR_134325	LOC102723672	chr7	120523	121274	34	0.042824	0.73629	-0.693471	1.4e-10	0.00071
NM_001281956	CSMD2	chr1	34630690	34630972	32	0.0016562	0.78203	-0.780375	1.5e-10	0.00073
NR_015429	ZMIZ1-AS1	chr10	80673200	80673897	32	0.022219	0.88409	-0.861875	1.5e-10	0.00077
NM_001005463	EBF3	chr10	131762085	131762617	75	0.0030533	0.65461	-0.768562	1.5e-10	0.00076
NM_000773	CYP2E1	chr10	135341660	135342488	79	0.13952	0.57837	-0.438848	1.5e-10	0.00073
NM_005170	ASCL2	chr11	2256145	2258032	38	0.13561	0.82363	-0.688026	1.5e-10	0.00073
NM_001278162	HIPK3	chr11	33397708	33398088	31	0.0021613	0.84168	-0.839516	1.5e-10	0.00073
NR_046567	SHANK2-AS1	chr11	70454682	70455380	33	0.079636	0.86145	-0.781818	1.5e-10	0.00076
NM_201432	GAS7	chr17	9954598	9956217	33	0.0034242	0.62315	-0.619727	1.5e-10	0.00074
NM_001113434	C17orf51	chr17	21435602	21438621	41	0.41715	0.92532	-0.508171	1.5e-10	0.00077
NM_005481	MED16	chr19	891455	891911	33	0.010697	0.923	-0.912303	1.5e-10	0.00075
NM_000635	RFX2	chr19	6085324	6087837	33	0.23736	0.88224	-0.644879	1.5e-10	0.00077
NR_034176	RUFY4	chr2	218862049	218864600	42	0.43888	0.91374	-0.474857	1.5e-10	0.00072
NM_001039508	SIRPG	chr20	1651594	1654461	32	0.015437	0.61934	-0.603906	1.5e-10	0.00074
NM_020433	JPH2	chr20	42744537	42744784	32	0.41212	0.93228	-0.520156	1.5e-10	0.00077
NM_003222	TFAP2C	chr20	55474689	55476946	35	0.014343	0.74223	-0.727886	1.5e-10	0.00075
NR_038327	TEKT4P2	chr21	9926740	9927335	36	0.15403	0.78611	-0.632083	1.5e-10	0.00075
NM_001145853	WFS1	chr4	6310715	6311169	42	0.0051905	0.88831	-0.883119	1.5e-10	0.00074
NM_001005221	OR4F29	chr5	180880678	180883951	61	0.4597	0.85446	-0.394754	1.5e-10	0.00074
NR_027115	LINC01622	chr6	1106695	1109452	41	0.047829	0.8451	-0.797268	1.5e-10	0.00073
NM_080742	B3GAT2	chr6	71666691	71667287	45	0.092756	0.76091	-0.668156	1.5e-10	0.00076
NM_001164758	PRKAR1B	chr7	803262	803904	32	0.06775	0.95956	-0.891812	1.5e-10	0.00073
NM_014690	FAM131B	chr7	143042508	143042866	34	0.0098824	0.33353	-0.323647	1.5e-10	0.00075
NM_016307	PRRX2	chr9	132440521	132442164	37	0.17024	0.77457	-0.604324	1.5e-10	0.00074
NR_130730	DANT2	chrX	115016308	115018860	33	0.248	0.94133	-0.693333	1.5e-10	0.00077
NM_014448	ARHGEF16	chr1	3227805	3229019	37	0.059892	0.90595	-0.846054	1.6e-10	0.00082
NR_108056	LINC00703	chr10	4517322	4519396	38	0.11074	0.82284	-0.712105	1.6e-10	0.00079
NM_006973	ZNF32	chr10	44162673	44163182	40	0.038025	0.42678	-0.38875	1.6e-10	0.00078
NR_104039	FAM25BP	chr10	47728871	47729894	33	0.19882	0.84039	-0.641576	1.6e-10	0.00078
NM_005170	ASCL2	chr11	2293454	2295777	66	0.26495	0.8702	-0.719618	1.6e-10	0.00079
NM_001293291	MYEOV	chr11	69070295	69071837	37	0.27949	0.91503	-0.635541	1.6e-10	0.00082
NM_001319657	LOC102724265	chr11	69189219	69190825	33	0.11973	0.90164	-0.781909	1.6e-10	0.0008
.	-1	chr11_gl000202_random	4907	6617	38	0.053342	0.82495	-0.771605	1.6e-10	0.0008
NR_109767	LOC100131315	chr15	33011466	33013353	48	0.25254	0.83735	-0.584812	1.6e-10	0.00078
NM_000693	ALDH1A3	chr15	101433156	101436999	66	0.11298	0.85982	-0.773455	1.6e-10	0.00078
NM_024652	LRRK1	chr15	101567522	101568529	39	0.095538	0.89541	-0.799872	1.6e-10	0.00079
NM_001372	DNAH9	chr17	11501791	11502038	38	0.016079	0.86353	-0.847447	1.6e-10	0.00079
NM_015675	GADD45B	chr19	2551298	2552424	33	0.12012	0.93545	-0.815333	1.6e-10	0.00078
NM_005306	FFAR2	chr19	35944617	35946380	34	0.15253	0.84915	-0.696618	1.6e-10	0.00079
NM_001277163	CEACAM3	chr19	42282002	42283226	39	0.26505	0.88979	-0.624744	1.6e-10	0.00081
NM_005048	PTH2R	chr2	209271396	209271664	36	0.13242	0.77756	-0.645139	1.6e-10	0.00079
NM_003936	CDK5R2	chr2	219825008	219825307	38	0.0015789	0.84637	-0.844789	1.6e-10	0.00079
NM_001255976	PMEPA1	chr20	56247249	56247799	34	0.2215	0.95312	-0.731618	1.6e-10	0.0008
NR_046224	LINC00659	chr20	61381958	61383596	38	0.15755	0.80371	-0.646158	1.6e-10	0.00082
NM_000685	AGTR1	chr3	148134647	148137757	39	0.052744	0.50551	-0.452769	1.6e-10	0.00079
NR_134325	LOC102723672	chr7	142774	144699	60	0.25672	0.79795	-0.541233	1.6e-10	0.00081
NM_000602	SERPINE1	chr7	100758146	100760586	50	0.18684	0.82352	-0.63668	1.6e-10	0.00079
NM_005382	NEFM	chr8	24771325	24771925	61	0.0015738	0.7327	-0.768971	1.6e-10	0.00078
NM_002998	SDC2	chr8	97506402	97506749	33	0.0017879	0.5623	-0.560515	1.6e-10	0.0008
NM_000127	EXT1	chr8	119086130	119087291	35	0.091914	0.915	-0.823086	1.6e-10	0.00078
.	-1	chrUn_gl000238	10550	12714	33	0.014273	0.49967	-0.485394	1.6e-10	0.00078
NM_001008537	KIAA2022	chrX	74143800	74144136	35	0.0073714	0.75206	-0.744686	1.6e-10	0.00081
NR_106967	MIR6077	chr1	143646862	143647616	34	0.14815	0.91782	-0.769676	1.7e-10	0.00083
NM_004962	GDF10	chr10	48438289	48438766	36	0.0059444	0.30461	-0.298667	1.7e-10	0.00085
NM_017839	LPCAT2	chr16	55542944	55543251	37	0.0066216	0.24795	-0.241324	1.7e-10	0.00084
NR_110944	LOC101928880	chr16	88295498	88296770	34	0.089206	0.90062	-0.811412	1.7e-10	0.00083
NM_001242780	LOC100506388	chr17	175660	183624	176	0.47382	0.89922	-0.556868	1.7e-10	0.00084
NM_001039213	CEACAM16	chr19	45223872	45225898	38	0.10395	0.87571	-0.771763	1.7e-10	0.00084
NM_006179	NTF4	chr19	49564721	49567236	55	0.20385	0.79595	-0.592091	1.7e-10	0.00082
NM_001195227	TRPM4	chr19	49717649	49719129	36	0.25214	0.91478	-0.662639	1.7e-10	0.00086
NM_001290787	ECEL1	chr2	233350903	233351159	35	0.080229	0.7872	-0.706971	1.7e-10	0.00085
NR_039962	MIR4799	chr4	148890889	148893358	34	0.019118	0.87585	-0.856735	1.7e-10	0.00083
NM_002449	MSX2	chr5	174063690	174065861	38	0.11574	0.87008	-0.754342	1.7e-10	0.00084
NM_001308259	VIPR2	chr7	158881104	158882994	39	0.34915	0.87841	-0.529256	1.7e-10	0.00082
NM_152450	FAM81A	chr15	59729056	59729760	27	0.0062222	0.634	-0.627778	1.8e-10	0.00087
NM_001271783	FAR2	chr12	29302034	29302325	26	0.010962	0.43235	-0.421385	1.9e-10	0.00096
NM_001080464	ASPG	chr14	104564761	104566807	59	0.24454	0.80085	-0.556305	1.9e-10	0.00094
NM_003206	TCF21	chr6	134216895	134217937	48	0.16492	0.84004	-0.675125	1.9e-10	0.00093
NR_027284	LINC00602	chr6	166296073	166297995	39	0.1349	0.85279	-0.717897	1.9e-10	0.00094
NM_001130969	NSMF	chr9	140382430	140382965	26	0.021038	0.91381	-0.892769	1.9e-10	0.00094
NM_020348	CNNM1	chr10	101089965	101090784	60	0.49265	0.79847	-0.555125	2e-10	0.00099
NR_120542	LINC01488	chr11	69325716	69327598	46	0.13485	0.67448	-0.53963	2e-10	0.001
NR_030386	MIR663A	chr20	26189097	26189240	27	0.017667	0.80667	-0.789	2e-10	0.001
NR_110853	LOC101927691	chr6	781914	785022	54	0.27469	0.829	-0.554315	2e-10	0.00098
NR_001458	MIR155HG	chr21	26934390	26934660	27	0.264	0.91126	-0.647259	2.1e-10	0.0011
NM_001008273	TAGLN3	chr3	111718339	111720060	29	0.028448	0.71828	-0.689828	2.1e-10	0.001
NM_001319838	ARHGEF10L	chr1	17929575	17930324	27	0.037778	0.87689	-0.839111	2.2e-10	0.0011
NR_038290	LOC100507091	chr12	123561976	123562961	28	0.091929	0.94382	-0.851893	2.2e-10	0.0011
NM_152288	ORAI3	chr16	30959027	30959673	28	0.12143	0.90279	-0.781357	2.2e-10	0.0011
NM_000458	HNF1B	chr17	36089355	36091861	46	0.24285	0.92863	-0.685783	2.2e-10	0.0011
NR_028082	COL18A1-AS1	chr21	46844873	46846309	53	0.2443	0.82902	-0.584717	2.2e-10	0.0011
NM_001291913	LOC389602	chr7	155745950	155747790	46	0.26028	0.88752	-0.627239	2.2e-10	0.0011
NM_001039500	VWA5B1	chr1	20625046	20628468	46	0.10439	0.78293	-0.678543	2.3e-10	0.0011
NM_000017	ACADS	chr12	121197448	121198281	29	0.0065172	0.89748	-0.890966	2.3e-10	0.0012
NM_203344	SERTAD3	chr19	40957280	40960366	52	0.41477	0.88973	-0.474962	2.3e-10	0.0011
NR_037142	LOC100289473	chr20	1710899	1714794	45	0.042356	0.57927	-0.536911	2.3e-10	0.0011
NM_001171806	PAPD7	chr5	6773103	6773972	38	0.051237	0.64876	-0.597526	2.3e-10	0.0012
NR_038836	CHEK2P2	chr15	20463386	20466441	45	0.029089	0.44451	-0.415422	2.4e-10	0.0012
NM_020862	LRFN1	chr19	39798797	39799112	39	0.192	0.8249	-0.632897	2.4e-10	0.0012
NM_001318976	TAF1B	chr2	9897627	9898391	28	0.039893	0.77589	-0.736	2.4e-10	0.0012
NM_001130690	PDE10A	chr6	166178124	166179147	52	0.35537	0.8656	-0.510231	2.4e-10	0.0012
NR_120642	LINC01468	chr10	54151531	54153299	28	0.0022143	0.88529	-0.883071	2.5e-10	0.0013
NR_024430	MIR100HG	chr11	122175975	122180014	42	0.054667	0.59467	-0.54	2.5e-10	0.0013
NM_014521	SH3BP4	chr2	235876586	235878148	31	0.079452	0.90565	-0.826194	2.5e-10	0.0012
NR_110631	BMP7-AS1	chr20	55499824	55500353	35	0.019457	0.84734	-0.827886	2.5e-10	0.0013
NR_033408	FBXW4P1	chr22	23578827	23579978	28	0.10996	0.92171	-0.81175	2.5e-10	0.0013
NR_106800	MIR6742	chr1	228503556	228503998	35	0.059514	0.79957	-0.740057	2.6e-10	0.0013
NR_134492	LOC105376398	chr10	8740735	8742651	30	0.049633	0.80953	-0.7599	2.6e-10	0.0013
NR_120619	LINC01163	chr10	130366630	130367877	35	0.057229	0.70089	-0.643657	2.6e-10	0.0013
NM_153451	ORAOV1	chr11	69494631	69497008	29	0.074345	0.81217	-0.737828	2.6e-10	0.0013
NR_038368	LINC00273	chr16	33780390	33783547	56	0.015393	0.46932	-0.421097	2.6e-10	0.0013
NR_110944	LOC101928880	chr16	88317787	88319162	29	0.050276	0.93059	-0.88031	2.6e-10	0.0013
NM_000149	FUT3	chr19	5853645	5855621	44	0.24386	0.8775	-0.633636	2.6e-10	0.0013
NM_001146175	ZNF414	chr19	8606563	8608521	43	0.12847	0.90288	-0.774419	2.6e-10	0.0013
NM_000767	CYP2B6	chr19	41512080	41513777	29	0.021345	0.807	-0.785655	2.6e-10	0.0013
NM_024605	ARHGAP10	chr4	148671486	148673945	44	0.36134	0.91568	-0.554341	2.6e-10	0.0013
NM_005101	ISG15	chr1	942328	943103	36	0.11761	0.77372	-0.656111	2.7e-10	0.0013
NM_013280	FLRT1	chr11	63834474	63835664	39	0.15197	0.87864	-0.726667	2.7e-10	0.0013
NM_001308392	CDH11	chr16	63958740	63961363	43	0.041186	0.47884	-0.437651	2.7e-10	0.0014
NM_005355	KIF25	chr6	168435635	168436118	31	0.091129	0.86871	-0.777581	2.7e-10	0.0013
NM_000168	GLI3	chr7	42119977	42122633	40	0.087175	0.88165	-0.794475	2.7e-10	0.0013
NM_001099681	MAGIX	chrX	49022611	49023325	43	0.42728	0.89684	-0.469558	2.7e-10	0.0013
NR_040773	LOC100505666	chr1	155042222	155043121	36	0.082806	0.74672	-0.663917	2.8e-10	0.0014
NM_153634	CPNE8	chr12	39190377	39191868	41	0.11583	0.76885	-0.653024	2.8e-10	0.0014
NR_045112	LOC100129617	chr16	81685947	81686972	30	0.0599	0.9109	-0.851	2.8e-10	0.0014
NM_201433	GAS7	chr17	10170061	10173024	41	0.037976	0.53107	-0.493098	2.8e-10	0.0014
NM_001031850	PSG6	chr19	43422087	43423655	36	0.064194	0.83256	-0.768361	2.8e-10	0.0014
NR_110631	BMP7-AS1	chr20	55516974	55518808	29	0.005931	0.83421	-0.828276	2.8e-10	0.0014
NR_104143	LINC00682	chr4	41879987	41882019	87	0.023874	0.66714	-0.706735	2.8e-10	0.0014
NM_001130690	PDE10A	chr6	166047295	166049220	29	0.17038	0.94941	-0.779034	2.8e-10	0.0014
NM_019089	HES2	chr1	6478921	6479170	31	0.017129	0.72732	-0.710194	2.9e-10	0.0015
NM_173638	NBPF15	chr1	148579229	148582474	42	0.31929	0.78562	-0.466333	2.9e-10	0.0014
NM_024652	LRRK1	chr15	101481483	101483162	32	0.098906	0.85125	-0.752344	2.9e-10	0.0015
NR_106736	MIR6088	chr19	45938241	45940305	50	0.3173	0.81496	-0.49766	2.9e-10	0.0014
NR_105049	C5orf66-AS1	chr5	134375357	134375604	31	0.016581	0.51884	-0.502258	2.9e-10	0.0014
NM_005068	SIM1	chr6	100909014	100909576	33	0.017485	0.65821	-0.640727	2.9e-10	0.0014
NR_130730	DANT2	chrX	114975385	114978061	169	0.54086	0.74604	-0.4877	2.9e-10	0.0015
NM_000242	MBL2	chr10	54515785	54519217	30	0.0394	0.8886	-0.8492	3e-10	0.0015
NM_001199868	GLRX3	chr10	132001099	132001829	34	0.021735	0.75597	-0.734235	3e-10	0.0015
NR_131950	LACAT8	chr12	131532244	131533801	41	0.075317	0.73037	-0.655049	3e-10	0.0015
NM_001004431	METRNL	chr17	81052421	81054143	64	0.42478	0.92745	-0.460333	3e-10	0.0015
NM_144693	ZNF558	chr19	8929882	8931609	30	0.0020667	0.89177	-0.8897	3e-10	0.0015
NM_001195227	TRPM4	chr19	49668914	49669637	40	0.11845	0.87882	-0.760375	3e-10	0.0015
NR_029676	MIR133A2	chr20	61185544	61187501	47	0.1176	0.7204	-0.602809	3e-10	0.0015
NR_029676	MIR133A2	chr20	61201014	61202206	52	0.11613	0.90269	-0.845323	3e-10	0.0015
NM_001130690	PDE10A	chr6	166189901	166191655	31	0.038581	0.85616	-0.817581	3e-10	0.0015
NR_038835	MNX1-AS1	chr7	156812724	156813453	40	0.33518	0.83712	-0.50195	3e-10	0.0015
NM_000787	DBH	chr9	136474548	136474904	31	0.0065161	0.64739	-0.640871	3e-10	0.0015
NM_001161530	CSF2RA	chrX	1394651	1396122	32	0.17231	0.92925	-0.756938	3e-10	0.0015
NM_139057	ADAMTS17	chr15	100881889	100882134	32	0.025281	0.51763	-0.492344	3.1e-10	0.0015
NR_003083	SLC6A10P	chr16	32822857	32823121	39	0.38872	0.88867	-0.499949	3.1e-10	0.0015
NM_207312	TUBA3E	chr2	130986642	130986819	31	0.15932	0.92361	-0.76429	3.1e-10	0.0015
NM_001927	DES	chr2	220283386	220283736	41	0.096927	0.79927	-0.702341	3.1e-10	0.0015
NM_003222	TFAP2C	chr20	55215842	55217100	34	0.20724	0.935	-0.727765	3.1e-10	0.0016
NM_053004	GNB1L	chr22	19878901	19879869	36	0.15222	0.85233	-0.700111	3.1e-10	0.0016
NR_039962	MIR4799	chr4	148910916	148913093	30	0.030967	0.8636	-0.832633	3.1e-10	0.0015
NM_001282394	WNK2	chr9	95947454	95947661	32	0.047563	0.82047	-0.772906	3.1e-10	0.0015
NM_173638	NBPF15	chr1	148574604	148575205	24	0.32642	0.92667	-0.60025	3.2e-10	0.0016
NR_038836	CHEK2P2	chr15	20531133	20533119	33	0.027121	0.3893	-0.362182	3.2e-10	0.0016
NM_001202504	CTDP1	chr18	77502925	77504237	31	0.17461	0.95084	-0.776226	3.2e-10	0.0016
NM_030957	ADAMTS10	chr19	8677562	8679899	40	0.11535	0.87485	-0.7595	3.2e-10	0.0016
NM_001195227	TRPM4	chr19	49730469	49733067	36	0.10692	0.82642	-0.7195	3.2e-10	0.0016
NR_037142	LOC100289473	chr20	1811642	1813603	36	0.076361	0.88386	-0.8075	3.2e-10	0.0016
NM_001040022	SIRPA	chr20	1860980	1862980	31	0.025548	0.79535	-0.769806	3.2e-10	0.0016
NM_198353	KCTD8	chr4	44450461	44451710	84	0.015679	0.36201	-0.712613	3.2e-10	0.0016
NM_001858	COL19A1	chr6	70577188	70577423	33	0.0023636	0.75048	-0.748121	3.2e-10	0.0016
NM_001135690	PENK	chr8	57358452	57359258	75	0.0043867	0.41012	-0.496103	3.2e-10	0.0016
NM_001024372	BAALC	chr8	104152778	104153042	33	0.013212	0.28815	-0.274939	3.2e-10	0.0016
.	-1	chrUn_gl000238	22952	25969	47	0.06566	0.62968	-0.564021	3.2e-10	0.0016
NM_139022	TSPAN32	chr11	2323458	2324965	38	0.056789	0.76466	-0.707868	3.3e-10	0.0016
NM_201432	GAS7	chr17	9987132	9988987	36	0.033194	0.72342	-0.690222	3.3e-10	0.0016
NM_001297773	PSG1	chr19	43375868	43379069	36	0.10636	0.82936	-0.723	3.3e-10	0.0017
NM_001040031	CD37	chr19	49838477	49840273	34	0.39603	0.83468	-0.438647	3.3e-10	0.0016
NM_173465	COL23A1	chr5	177895018	177896091	31	0.024903	0.647	-0.622097	3.3e-10	0.0016
NM_005649	ZNF354A	chr5	178195484	178196588	33	0.041909	0.85248	-0.810576	3.3e-10	0.0016
NR_028092	LPAL2	chr6	160873415	160875637	32	0.019469	0.89212	-0.872656	3.3e-10	0.0016
NM_000602	SERPINE1	chr7	100778183	100779613	39	0.27941	0.88241	-0.603	3.3e-10	0.0017
NM_003378	VGF	chr7	100807423	100807683	32	0.0011875	0.35503	-0.353844	3.3e-10	0.0016
NM_005302	GPR37	chr7	124405799	124406089	33	0.0045152	0.37361	-0.369091	3.3e-10	0.0016
NM_001080826	SGK223	chr8	8182299	8182926	24	0.055208	0.92242	-0.867208	3.3e-10	0.0017
NM_033512	TSPYL5	chr8	98290035	98290246	32	0.19584	0.71472	-0.518875	3.3e-10	0.0017
NM_001100117	RIMS2	chr8	104511480	104514380	207	0.0017585	0.60347	-0.434581	3.3e-10	0.0016
NM_022779	DDX31	chr9	135620334	135620882	32	0.0058125	0.69444	-0.688625	3.3e-10	0.0016
NR_130730	DANT2	chrX	115060900	115062933	37	0.469	0.92862	-0.459622	3.3e-10	0.0017
NM_005247	FGF3	chr11	69722390	69724100	36	0.062194	0.79686	-0.734667	3.4e-10	0.0017
NR_073536	SHANK2-AS3	chr11	70624726	70627077	32	0.1675	0.90578	-0.738281	3.4e-10	0.0017
NR_110944	LOC101928880	chr16	88228016	88234166	178	0.26688	0.81563	-0.732457	3.4e-10	0.0017
NM_201433	GAS7	chr17	10037407	10039069	36	0.046306	0.89733	-0.851028	3.4e-10	0.0017
NM_201433	GAS7	chr17	10109163	10111983	36	0.089306	0.84528	-0.755972	3.4e-10	0.0017
NM_015077	SARM1	chr17	26699254	26699581	35	0.0022	0.8378	-0.8356	3.4e-10	0.0017
NM_172241	CTAGE1	chr18	19914604	19916750	35	0.023171	0.61829	-0.595114	3.4e-10	0.0017
NM_003353	UCN	chr2	27529484	27529911	37	0.52038	0.95197	-0.431595	3.4e-10	0.0017
NR_003503	GGT8P	chr2	91968197	91970852	48	0.18292	0.75327	-0.570354	3.4e-10	0.0017
NM_003222	TFAP2C	chr20	55359540	55362062	39	0.10626	0.83495	-0.728692	3.4e-10	0.0017
NM_001306142	HMX1	chr4	8863043	8863406	48	0.11177	0.61696	-0.505187	3.4e-10	0.0017
NM_002449	MSX2	chr5	173995625	173998515	36	0.02225	0.65506	-0.632806	3.4e-10	0.0017
NM_001191058	PDE1C	chr7	32338449	32338764	36	0.0042778	0.76606	-0.761778	3.4e-10	0.0017
NR_046608	HCFC1-AS1	chrX	153233324	153234838	39	0.1029	0.7549	-0.652	3.4e-10	0.0017
NR_037437	MIR3664	chr11	70805486	70806662	36	0.40097	0.94275	-0.541778	3.5e-10	0.0017
NM_198992	SYT10	chr12	33591850	33592194	36	0.0048611	0.58478	-0.579917	3.5e-10	0.0017
NM_000706	AVPR1A	chr12	63544589	63544966	35	0.018143	0.6752	-0.657057	3.5e-10	0.0018
NM_001145157	NR2F2	chr15	96885297	96886737	44	0.26468	0.94886	-0.761147	3.5e-10	0.0018
NR_126008	LOC440390	chr16	86942729	86945331	48	0.10917	0.61327	-0.504104	3.5e-10	0.0017
NM_000064	C3	chr19	6715206	6717255	37	0.14481	0.83695	-0.692135	3.5e-10	0.0017
NM_003222	TFAP2C	chr20	55399979	55402078	34	0.040912	0.8855	-0.844588	3.5e-10	0.0017
NM_001130690	PDE10A	chr6	166089929	166091745	34	0.44821	0.95068	-0.502471	3.5e-10	0.0017
NM_000598	IGFBP3	chr7	46146586	46150764	58	0.10412	0.51279	-0.408672	3.5e-10	0.0018
NR_131187	LOC105376360	chr10	3563776	3566459	47	0.22506	0.84113	-0.616064	3.6e-10	0.0018
NM_001130690	PDE10A	chr6	166228348	166230247	34	0.041824	0.92609	-0.884265	3.6e-10	0.0018
NM_017781	CYP2W1	chr7	1029991	1032356	108	0.10228	0.41891	-0.508629	3.6e-10	0.0018
NM_001080424	KDM6B	chr17	7723340	7725640	46	0.17187	0.75515	-0.583283	3.7e-10	0.0018
NM_014620	HOXC4	chr12	54413278	54415530	53	0.1904	0.77049	-0.580094	3.8e-10	0.0019
NM_002970	SAT1	chrX	23810804	23812248	26	0.16919	0.90131	-0.732115	3.8e-10	0.0019
NM_001004431	METRNL	chr17	81050772	81052032	47	0.41913	0.91932	-0.500191	3.9e-10	0.0019
NM_213620	ATP6V1H	chr8	54624955	54625185	28	0.21804	0.86418	-0.646143	3.9e-10	0.0019
NM_144661	C10orf82	chr10	118429111	118429775	28	0.016964	0.70668	-0.689714	4e-10	0.002
NR_108085	OVOL1-AS1	chr11	65567393	65569728	46	0.18413	0.81817	-0.634043	4e-10	0.002
NM_001286277	TUBGCP3	chr13	113242828	113243289	26	0.017846	0.87058	-0.852731	4e-10	0.002
NM_003413	ZIC3	chrX	136648169	136648389	25	0.0016	0.83704	-0.83544	4e-10	0.002
NM_001040084	ANXA8	chr10	48259992	48263274	57	0.43072	0.83305	-0.402333	4.1e-10	0.0021
NM_000633	BCL2	chr18	60985322	60985645	27	0.017222	0.8443	-0.827074	4.1e-10	0.002
NM_138435	FAM83F	chr22	40405856	40406885	32	0.072125	0.77972	-0.707594	4.2e-10	0.0021
NM_001018001	KAZN	chr1	15256258	15257425	27	0.06163	0.88389	-0.822259	4.4e-10	0.0022
NM_001319196	S100A8	chr1	153368018	153371627	52	0.15569	0.74677	-0.591077	4.4e-10	0.0022
NM_005490	SH2D3A	chr19	6756571	6758872	44	0.4273	0.90641	-0.479114	4.4e-10	0.0022
NM_144685	HIPK4	chr19	40902789	40904615	71	0.26296	0.79245	-0.603854	4.4e-10	0.0022
NR_049810	MIR5087	chr1	147775436	147777529	50	0.14564	0.71558	-0.56994	4.5e-10	0.0022
NR_106802	MIR6744	chr11	1272967	1274841	68	0.1824	0.91937	-0.750467	4.5e-10	0.0022
NR_003083	SLC6A10P	chr16	32937075	32939929	60	0.10143	0.49773	-0.3963	4.5e-10	0.0022
NR_106988	MIR7641-2	chr1	228749705	228750178	45	0.50253	0.74236	-0.239822	4.6e-10	0.0023
NR_120542	LINC01488	chr11	69292607	69298004	93	0.14299	0.57354	-0.702636	4.6e-10	0.0023
NM_001033551	TOM1L2	chr17	17846717	17848375	26	0.19481	0.95412	-0.759308	4.6e-10	0.0023
NM_002196	INSM1	chr20	20420568	20422216	26	0.056154	0.8945	-0.838346	4.6e-10	0.0023
NM_005982	SIX1	chr14	61113962	61114400	26	0.0037692	0.23565	-0.231885	4.7e-10	0.0023
NM_001103184	FMN1	chr15	33243971	33248088	49	0.26861	0.85712	-0.58851	4.7e-10	0.0024
NR_046224	LINC00659	chr20	61396015	61397655	44	0.1718	0.77275	-0.600955	4.7e-10	0.0024
NM_177525	MEST	chr7	130131206	130131691	28	0.23307	0.56743	-0.334357	4.7e-10	0.0023
NM_000693	ALDH1A3	chr15	101327670	101329963	44	0.1138	0.81002	-0.696227	4.8e-10	0.0024
NR_036229	MIR4269	chr2	240213272	240214032	26	0.067308	0.9095	-0.842192	4.8e-10	0.0024
NR_111000	LOC101060524	chr1	148855033	148855234	28	0.073679	0.52586	-0.452179	4.9e-10	0.0025
NM_032843	FIBCD1	chr9	133805947	133807501	43	0.41263	0.91402	-0.501395	4.9e-10	0.0024
NR_048562	SHMT2	chr12	57628401	57629155	27	0.12974	0.93119	-0.801444	5e-10	0.0025
NM_145260	OSR1	chr2	19558506	19558997	32	0.092781	0.86981	-0.777031	5e-10	0.0025
NM_015541	LRIG1	chr3	66455379	66455846	27	0.022667	0.95563	-0.932963	5e-10	0.0025
NM_007250	KLF8	chrX	56057702	56058600	27	0.14011	0.90041	-0.760296	5e-10	0.0025
NM_003222	TFAP2C	chr20	55160584	55162422	42	0.18883	0.80369	-0.614857	5.1e-10	0.0025
NM_007030	TPPP	chr5	690309	691175	33	0.041636	0.632	-0.590364	5.1e-10	0.0026
NM_001009955	SSBP3	chr1	54807997	54809123	27	0.018778	0.90556	-0.886778	5.2e-10	0.0026
NM_175733	SYT9	chr11	7272960	7273390	51	0.064922	0.62131	-0.504081	5.2e-10	0.0026
NR_121630	CA3-AS1	chr8	86405567	86406948	28	0.087321	0.91375	-0.826429	5.2e-10	0.0026
NM_001909	CTSD	chr11	1800047	1801538	40	0.1003	0.78223	-0.681925	5.3e-10	0.0027
NR_120582	LINC01395	chr11	129488451	129489757	31	0.12706	0.84419	-0.717129	5.3e-10	0.0027
NM_018690	APOBR	chr16	28509507	28511320	43	0.22879	0.81065	-0.58186	5.3e-10	0.0027
NM_001242780	LOC100506388	chr17	145582	147253	42	0.24914	0.87017	-0.621024	5.3e-10	0.0026
NM_012159	FBXL21	chr5	135265976	135266223	27	0.0018519	0.84219	-0.840333	5.3e-10	0.0026
NR_130730	DANT2	chrX	115072585	115075318	35	0.21989	0.91491	-0.695029	5.3e-10	0.0026
NR_134492	LOC105376398	chr10	8622102	8624114	28	0.0077143	0.66986	-0.662143	5.4e-10	0.0027
NM_002939	RNH1	chr11	492743	493223	27	0.19222	0.94259	-0.75037	5.4e-10	0.0027
NM_001025237	TSPAN4	chr11	849167	849604	28	0.0022143	0.88364	-0.881429	5.4e-10	0.0027
NM_148961	OTOS	chr2	241185240	241187632	55	0.15789	0.6916	-0.533709	5.4e-10	0.0027
NR_125806	LINC01411	chr5	173762071	173764209	38	0.081474	0.69761	-0.616132	5.4e-10	0.0027
NM_004959	NR5A1	chr9	127266973	127267084	27	0.0064444	0.81033	-0.803889	5.4e-10	0.0027
NM_000695	ALDH3B2	chr11	67429800	67431404	42	0.386	0.93926	-0.553262	5.5e-10	0.0027
NM_014713	LAPTM4A	chr2	20306396	20306953	42	0.40667	0.83295	-0.426286	5.5e-10	0.0027
NR_106802	MIR6744	chr11	1274941	1277278	100	0.30098	0.88434	-0.643725	5.6e-10	0.0028
NR_038836	CHEK2P2	chr15	20460677	20463075	49	0.057755	0.46504	-0.407286	5.6e-10	0.0028
NM_000762	CYP2A6	chr19	41358612	41361123	28	0.066286	0.87368	-0.807393	5.6e-10	0.0028
NM_022802	CTBP2	chr10	126711848	126712497	28	0.0035714	0.94421	-0.940643	5.7e-10	0.0028
NM_002234	KCNA5	chr12	5252231	5252588	28	0.29457	0.87096	-0.576393	5.7e-10	0.0028
NM_000523	HOXD13	chr2	176957767	176957914	28	0.0013571	0.93979	-0.938429	5.7e-10	0.0029
NM_001130690	PDE10A	chr6	166234091	166235657	29	0.019862	0.78162	-0.761759	5.7e-10	0.0029
NM_001284309	ADAP1	chr7	987491	988752	41	0.39002	0.95273	-0.562707	5.7e-10	0.0028
NM_002378	MATK	chr19	3831237	3831826	41	0.074098	0.72695	-0.652854	5.8e-10	0.0029
NM_178565	RSPO2	chr8	109095567	109095832	28	0.0028214	0.69018	-0.687357	5.8e-10	0.0029
NM_020982	CLDN9	chr16	3061986	3063211	57	0.014	0.53693	-0.720138	5.9e-10	0.0029
NM_003950	F2RL3	chr19	17032391	17034296	40	0.141	0.7876	-0.6466	5.9e-10	0.003
NM_017729	EPS8L1	chr19	55593651	55593968	28	0.11275	0.94339	-0.830643	5.9e-10	0.0029
NM_001258359	HPCAL1	chr2	10516629	10517681	28	0.31361	0.92943	-0.615821	5.9e-10	0.0029
NM_001491	GCNT2	chr6	10555807	10556825	29	0.04169	0.88414	-0.842448	5.9e-10	0.0029
NM_017781	CYP2W1	chr7	1029554	1029983	34	0.18274	0.86215	-0.679412	5.9e-10	0.0029
NR_110833	LINC01448	chr7	42609950	42612304	28	0.0065714	0.61711	-0.610536	5.9e-10	0.0029
NM_000138	FBN1	chr15	48936866	48937058	28	0.0012143	0.58914	-0.587929	6e-10	0.003
NM_001284358	BOLL	chr2	198651021	198651403	34	0.070912	0.74685	-0.675941	6.1e-10	0.003
NM_000168	GLI3	chr7	42262383	42264502	29	0.011483	0.93272	-0.921241	6.1e-10	0.003
.	-1	chrUn_gl000247	2535	5100	37	0.018054	0.22889	-0.210838	6.1e-10	0.003
NR_134492	LOC105376398	chr10	8490885	8492418	40	0.1082	0.57745	-0.46925	6.2e-10	0.0031
NM_001143841	TMEM106C	chr12	48335762	48336454	40	0.083325	0.89183	-0.8085	6.2e-10	0.0031
NM_024430	PSTPIP2	chr18	43608275	43608509	31	0.035161	0.75452	-0.719355	6.2e-10	0.0031
NM_000908	NPR3	chr5	32769768	32772482	40	0.23548	0.94527	-0.7098	6.2e-10	0.0031
NM_152553	RNF217	chr6	125298866	125301457	30	0.026167	0.91303	-0.886867	6.2e-10	0.0031
NM_022143	LRRC4	chr7	127671016	127671380	32	0.054	0.95359	-0.899594	6.2e-10	0.0031
NM_001717	BNC1	chr15	84019549	84020962	29	0.10752	0.85172	-0.744207	6.3e-10	0.0031
NM_014406	CCT8L2	chr22	17065305	17066947	39	0.014308	0.49031	-0.476	6.3e-10	0.0032
NM_001195286	IRF4	chr6	401152	402860	46	0.21176	0.80063	-0.58887	6.3e-10	0.0031
NR_038835	MNX1-AS1	chr7	156813466	156816342	162	0.30693	0.4601	-0.757774	6.3e-10	0.0031
NM_152888	COL22A1	chr8	139925067	139926236	31	0.055226	0.68532	-0.630097	6.3e-10	0.0031
NM_002903	RCVRN	chr17	9773430	9776019	30	0.0275	0.88023	-0.852733	6.4e-10	0.0032
NM_001205206	SLC19A1	chr21	46968605	46970979	39	0.19897	0.80713	-0.608154	6.4e-10	0.0032
NR_027284	LINC00602	chr6	166355485	166358213	29	0.031621	0.93286	-0.901241	6.4e-10	0.0032
NM_001017961	FAM78B	chr1	166135232	166135564	29	0.003069	0.59269	-0.589621	6.5e-10	0.0032
NR_036486	FGF14-IT1	chr13	103046414	103046775	24	0.014833	0.93392	-0.919083	6.5e-10	0.0032
NM_015675	GADD45B	chr19	2470600	2472062	37	0.18289	0.77265	-0.589757	6.5e-10	0.0033
NM_031246	PSG2	chr19	43586042	43588141	32	0.10838	0.81988	-0.7115	6.5e-10	0.0032
NR_110631	BMP7-AS1	chr20	55583911	55585437	33	0.12897	0.84318	-0.714212	6.5e-10	0.0032
NM_138694	PKHD1	chr6	51873521	51875264	29	0.043655	0.85	-0.806345	6.5e-10	0.0033
NM_001195127	WI2-2373I1.2	chr7	295768	296993	88	0.53565	0.95191	-0.337207	6.5e-10	0.0032
NM_000050	ASS1	chr9	133342506	133343405	29	0.02569	0.88807	-0.862379	6.5e-10	0.0033
NR_024563	LOC100130238	chr12	132819440	132820278	34	0.15062	0.83294	-0.682324	6.6e-10	0.0033
NR_110862	LOC101928663	chr6	25217687	25218981	33	0.062212	0.8617	-0.799485	6.6e-10	0.0033
NM_201433	GAS7	chr17	10059370	10061476	33	0.018576	0.83506	-0.816485	6.7e-10	0.0033
NM_000301	PLG	chr6	161111672	161113438	36	0.025444	0.69236	-0.666917	6.7e-10	0.0033
NM_178828	SPATA31E1	chr9	90494826	90497253	35	0.087743	0.87097	-0.783229	6.7e-10	0.0034
NR_108054	LINC00703	chr10	4434613	4436821	32	0.065406	0.82328	-0.757875	6.8e-10	0.0034
NM_001123376	TMEM72	chr10	45358928	45360055	37	0.21524	0.7917	-0.576459	6.8e-10	0.0034
NM_015656	KIF26A	chr14	104602633	104602786	31	0.0058065	0.50242	-0.496613	6.8e-10	0.0034
NR_027992	NBEAP1	chr15	20947630	20949605	33	0.0043333	0.28358	-0.279242	6.8e-10	0.0034
NM_022167	XYLT2	chr17	48421265	48422252	23	0.07887	0.74417	-0.665304	6.8e-10	0.0034
NM_001284310	ADAP1	chr7	965533	966137	34	0.45341	0.95665	-0.503235	6.8e-10	0.0034
NM_001166135	RBM28	chr7	127992041	127992236	31	0.011806	0.77219	-0.760387	6.8e-10	0.0034
NM_001144777	ELAVL4	chr1	50513702	50513927	32	0.17041	0.84762	-0.677219	6.9e-10	0.0034
NM_001002295	GATA3	chr10	8189419	8192795	38	0.062395	0.55334	-0.490947	6.9e-10	0.0035
NM_177400	NKX6-2	chr10	134562768	134588333	937	0.76355	0.83296	-0.8642	6.9e-10	0.0034
NM_001796	CDH8	chr16	62070100	62070497	30	0.0022333	0.5053	-0.503067	6.9e-10	0.0034
NM_020947	TLDC1	chr16	84519538	84521083	35	0.22534	0.90491	-0.679571	6.9e-10	0.0034
NM_020412	CHMP1B	chr18	11843191	11845267	38	0.28853	0.89179	-0.603263	6.9e-10	0.0034
NM_020223	FAM20C	chr7	196096	197463	31	0.11932	0.9061	-0.786774	6.9e-10	0.0034
NM_001282162	CAPZB	chr1	19731731	19732951	32	0.089406	0.94122	-0.851812	7e-10	0.0035
NM_001159920	FLT1	chr13	29139922	29143225	36	0.048972	0.79536	-0.746389	7e-10	0.0035
NM_015163	TRIM9	chr14	51560873	51563131	157	0.037739	0.21212	-0.735167	7e-10	0.0035
NM_001142633	PIK3R5	chr17	8868742	8869015	32	0.060063	0.69684	-0.636781	7e-10	0.0035
NM_001278717	FXYD1	chr19	35629850	35630699	31	0.073677	0.80035	-0.726677	7e-10	0.0035
NM_001436	FBL	chr19	40365666	40366373	36	0.21669	0.82881	-0.612111	7e-10	0.0035
NM_000168	GLI3	chr7	42180172	42182513	37	0.08227	0.91597	-0.833703	7e-10	0.0035
NR_110388	LINC01186	chrX	46136312	46138022	37	0.26351	0.87624	-0.61273	7e-10	0.0035
NM_001127215	GFI1	chr1	92946471	92946888	35	0.15637	0.70406	-0.547686	7.1e-10	0.0035
NM_001005463	EBF3	chr10	131760983	131761838	66	0.001697	0.64077	-0.684581	7.1e-10	0.0035
NM_001293291	MYEOV	chr11	69050136	69053453	64	0.29847	0.8438	-0.666532	7.1e-10	0.0035
NM_001127464	ZNF469	chr16	88469042	88473102	126	0.21375	0.84471	-0.63366	7.1e-10	0.0036
NM_001113410	PSG11	chr19	43530123	43532068	34	0.038294	0.84385	-0.805559	7.1e-10	0.0035
NM_001039140	C20orf27	chr20	3732586	3733189	64	0.10272	0.44578	-0.288594	7.1e-10	0.0035
NM_001146115	DIP2A	chr21	47814032	47814937	31	0.18229	0.91248	-0.730194	7.1e-10	0.0035
NM_001300805	MDFI	chr6	41607073	41610932	74	0.58266	0.88322	-0.337298	7.1e-10	0.0035
NM_005068	SIM1	chr6	100913107	100913456	31	0.0047097	0.79874	-0.794032	7.1e-10	0.0036
NM_201433	GAS7	chr17	10020953	10022514	32	0.0044687	0.73316	-0.728688	7.2e-10	0.0036
NR_024076	CXADRP3	chr18	14487509	14489231	60	0.17262	0.74063	-0.568017	7.2e-10	0.0036
NM_178460	SIRPD	chr20	1513523	1515568	31	0.010548	0.75968	-0.749129	7.2e-10	0.0036
NM_001278346	PHYKPL	chr5	177787438	177789851	47	0.065851	0.48032	-0.414468	7.2e-10	0.0036
NR_027284	LINC00602	chr6	166376953	166379844	37	0.036973	0.84	-0.803027	7.2e-10	0.0036
NM_001304525	MAD1L1	chr7	2118864	2120044	34	0.096412	0.86059	-0.764176	7.2e-10	0.0036
NM_001286349	KIRREL	chr1	157948320	157949031	34	0.074559	0.62179	-0.547235	7.3e-10	0.0036
NM_003054	SLC18A2	chr10	119000837	119001098	32	0.0071562	0.75359	-0.746438	7.3e-10	0.0036
NM_173860	HOXC12	chr12	54350589	54352183	32	0.01275	0.85159	-0.838844	7.3e-10	0.0036
NR_031672	MIR1268A	chr15	22521728	22523741	32	0.024062	0.7915	-0.767438	7.3e-10	0.0036
NM_001005407	CACNA1H	chr16	1199898	1200358	35	0.030771	0.70371	-0.672943	7.3e-10	0.0037
NM_001164605	FXYD5	chr19	35650334	35652342	31	0.077484	0.94655	-0.869065	7.3e-10	0.0036
NR_046243	LOC642366	chr5	50679074	50679324	34	0.0074706	0.63079	-0.623324	7.3e-10	0.0036
NR_033735	REREP3	chr15	22570762	22573165	32	0.012031	0.64853	-0.6365	7.4e-10	0.0037
NM_024690	MUC16	chr19	9103566	9105539	34	0.16647	0.95965	-0.793176	7.4e-10	0.0037
NM_000242	MBL2	chr10	54564405	54566315	33	0.026788	0.78985	-0.763061	7.5e-10	0.0037
NM_007197	FZD10	chr12	130667528	130669293	36	0.20342	0.89236	-0.688944	7.5e-10	0.0037
NR_038836	CHEK2P2	chr15	20473235	20475376	34	0.047853	0.57494	-0.527088	7.5e-10	0.0037
NR_033735	REREP3	chr15	22563380	22564923	35	0.030343	0.77217	-0.741829	7.5e-10	0.0037
NM_003644	GAS7	chr17	9859952	9862023	33	0.03597	0.50209	-0.466121	7.5e-10	0.0037
NM_153635	CPNE9	chr3	9745526	9745761	32	0.0065	0.82103	-0.814531	7.5e-10	0.0037
NM_000598	IGFBP3	chr7	46024983	46028115	45	0.12216	0.7908	-0.668644	7.5e-10	0.0038
NM_001033667	LY9	chr1	160785818	160788194	34	0.18271	0.87894	-0.696235	7.6e-10	0.0038
NR_108054	LINC00703	chr10	4403088	4406238	33	0.057182	0.70158	-0.644394	7.6e-10	0.0038
NM_032048	EMILIN2	chr18	2846973	2847181	33	0.012545	0.60855	-0.596	7.6e-10	0.0038
NM_003106	SOX2	chr3	181428234	181428875	34	0.037147	0.73691	-0.699765	7.6e-10	0.0038
NM_019037	EXOSC4	chr8	145125852	145128063	35	0.11009	0.85469	-0.7446	7.6e-10	0.0038
NM_001004354	NRARP	chr9	140236034	140236876	33	0.075394	0.5583	-0.482909	7.6e-10	0.0038
NM_001286233	SLC2A14	chr12	8014082	8015773	52	0.30833	0.89644	-0.588115	7.8e-10	0.0039
NM_001282352	ADAMTS10	chr19	8660895	8665443	91	0.11489	0.7794	-0.683109	7.9e-10	0.0039
NR_028415	LINC00942	chr12	1638996	1639337	40	0.06255	0.77345	-0.7109	8e-10	0.004
NM_005992	TBX1	chr22	19748924	19749108	24	0.13883	0.90479	-0.765958	8.2e-10	0.0041
NM_000963	PTGS2	chr1	186593595	186594757	45	0.39262	0.91429	-0.521667	8.3e-10	0.0041
NM_001127464	ZNF469	chr16	88492449	88494403	67	0.39085	0.91722	-0.495133	8.3e-10	0.0041
NM_000764	CYP2A7	chr19	41372949	41374513	24	0.10317	0.907	-0.803833	8.3e-10	0.0041
NR_029670	MIR124-3	chr20	61808232	61808717	46	0.18193	0.73296	-0.589143	8.6e-10	0.0043
NM_012293	PXDN	chr2	1585875	1588352	62	0.39185	0.80545	-0.432822	8.7e-10	0.0043
NM_007101	SARDH	chr9	136707734	136708341	24	0.040042	0.90258	-0.862542	8.7e-10	0.0043
NR_120501	SYNE1-AS1	chr6	152623291	152623479	25	0.3454	0.9712	-0.6258	8.8e-10	0.0044
NM_003508	FZD9	chr7	72848446	72848698	30	0.10047	0.84443	-0.743967	8.9e-10	0.0044
NM_001039574	KCNC4	chr1	110754179	110754424	30	0.24723	0.82097	-0.573733	9.3e-10	0.0046
NM_021016	PSG3	chr19	43232542	43234464	25	0.005	0.66664	-0.66164	9.3e-10	0.0046
NR_046224	LINC00659	chr20	61399126	61402767	93	0.28847	0.79409	-0.619535	9.4e-10	0.0047
NM_001146261	SYT14	chr1	210111793	210111932	25	0.0012	0.64772	-0.64652	9.5e-10	0.0048
NR_034002	MCF2L-AS1	chr13	113582725	113584409	43	0.17088	0.8356	-0.664721	9.5e-10	0.0047
NM_005069	SIM2	chr21	38077066	38078871	77	0.23817	0.91081	-0.72407	9.5e-10	0.0047
NR_125865	LOC101929705	chr6	43970341	43970601	25	0.00236	0.83944	-0.83708	9.5e-10	0.0047
NM_133467	CITED4	chr1	41327026	41327352	27	0.03637	0.91467	-0.878296	9.6e-10	0.0048
NM_001278184	GSE1	chr16	85658704	85662043	122	0.30927	0.95143	-0.79784	9.6e-10	0.0048
NM_001025598	ARHGAP30	chr1	161036981	161040438	50	0.41788	0.89852	-0.48064	9.7e-10	0.0048
NM_002729	HHEX	chr10	94452179	94452554	25	0.13128	0.91236	-0.78108	9.8e-10	0.0049
NM_019065	NECAB2	chr16	84029082	84029838	25	0.0204	0.90788	-0.88748	9.8e-10	0.0049
NR_110944	LOC101928880	chr16	88253472	88256526	63	0.18784	0.69624	-0.508397	9.8e-10	0.0049
NR_036153	MIR3156-2	chr18	14795225	14797768	25	0.00276	0.49084	-0.48808	9.8e-10	0.0049
NM_001409	MEGF6	chr1	3506466	3507222	30	0.071667	0.6058	-0.534133	9.9e-10	0.0049
NM_133266	SHANK2	chr11	70502511	70504758	43	0.28193	0.88333	-0.601395	1e-09	0.005
NR_073536	SHANK2-AS3	chr11	70617393	70620072	42	0.17767	0.91945	-0.741786	1e-09	0.0051
NM_012309	SHANK2	chr11	70956707	70959227	42	0.29524	0.88383	-0.588595	1e-09	0.0051
NM_001301168	SHF	chr15	45478564	45479642	29	0.069655	0.87072	-0.801069	1e-09	0.005
NM_015492	C15orf39	chr15	75487835	75488553	26	0.063346	0.91177	-0.848423	1e-09	0.005
NM_001205259	TP53TG3C	chr16	32686906	32687560	43	0.084884	0.57393	-0.489047	1e-09	0.0051
NM_015015	KDM4B	chr19	5091104	5091838	26	0.14015	0.88638	-0.746231	1e-09	0.0052
NM_012455	PSD4	chr2	113926558	113929435	43	0.46086	0.94714	-0.486279	1e-09	0.0051
NR_003245	HAR1B	chr20	61734760	61736797	48	0.1851	0.75756	-0.572458	1e-09	0.0051
NR_039962	MIR4799	chr4	148989063	148991846	43	0.096442	0.74035	-0.643907	1e-09	0.005
NM_031921	ATAD3B	chr1	1397565	1398254	26	0.13319	0.85877	-0.725577	1.1e-09	0.0056
NM_001199089	TDRD5	chr1	179560864	179561067	26	0.098654	0.56958	-0.470923	1.1e-09	0.0057
NM_001098503	PTPRJ	chr11	48039884	48041335	26	0.088615	0.89408	-0.805462	1.1e-09	0.0057
NM_001252065	SYT7	chr11	61322822	61323667	35	0.11137	0.83651	-0.725143	1.1e-09	0.0057
NR_125749	TBX2-AS1	chr17	59475889	59476391	38	0.015605	0.65882	-0.643211	1.1e-09	0.0054
NM_018488	TBX4	chr17	59539083	59539689	33	0.075212	0.50855	-0.433333	1.1e-09	0.0057
NM_133498	SPACA4	chr19	49094880	49096960	41	0.24383	0.87454	-0.630707	1.1e-09	0.0057
NM_002196	INSM1	chr20	20376797	20377368	27	0.064037	0.92352	-0.859481	1.1e-09	0.0057
NM_003222	TFAP2C	chr20	55199492	55200370	26	0.021654	0.89092	-0.869269	1.1e-09	0.0054
NR_110631	BMP7-AS1	chr20	55594487	55597271	53	0.12521	0.71157	-0.586358	1.1e-09	0.0056
NM_004267	CHST2	chr3	142840012	142840336	34	0.087676	0.72871	-0.641029	1.1e-09	0.0057
NM_007124	UTRN	chr6	144669009	144670590	41	0.24724	0.88651	-0.639268	1.1e-09	0.0054
NM_182924	MICALL2	chr7	1484388	1484824	26	0.1265	0.89412	-0.767615	1.1e-09	0.0056
NM_001193502	TCF24	chr8	67873892	67874821	105	0.0036762	0.72988	-0.863074	1.1e-09	0.0053
NM_013239	PPP2R3B	chrX	333930	334311	31	0.23597	0.96339	-0.727419	1.1e-09	0.0054
NM_001139498	FGF13	chrX	138165379	138167461	26	0.0022692	0.77927	-0.777	1.1e-09	0.0055
NM_004102	FABP3	chr1	31845903	31846799	41	0.091951	0.6832	-0.591244	1.2e-09	0.0059
NR_026900	FLJ23867	chr1	180151617	180152468	29	0.039448	0.8931	-0.853655	1.2e-09	0.0058
NR_015376	LINC00200	chr10	1166733	1167370	28	0.033964	0.93346	-0.8995	1.2e-09	0.0058
NM_001244950	SPOCK2	chr10	73848319	73849124	27	0.013593	0.59578	-0.582185	1.2e-09	0.0059
NM_025092	ATHL1	chr11	292652	294128	41	0.16351	0.81693	-0.653415	1.2e-09	0.0058
NM_000834	GRIN2B	chr12	14133710	14133924	27	0.0015926	0.77352	-0.771926	1.2e-09	0.006
NR_024457	LOC100190940	chr12	130564722	130566259	27	0.094926	0.83304	-0.738111	1.2e-09	0.0059
NR_047495	LINC00565	chr13	114744503	114747072	71	0.42694	0.83408	-0.446775	1.2e-09	0.0058
NR_003370	RRN3P1	chr16	21831623	21831907	31	0.015323	0.36974	-0.354419	1.2e-09	0.0062
NR_120453	ALOX12P2	chr17	6779418	6782019	27	0.14163	0.89296	-0.751333	1.2e-09	0.006
NM_201433	GAS7	chr17	10071848	10073354	27	0.015741	0.8493	-0.833556	1.2e-09	0.006
NM_001101387	PIRT	chr17	10745646	10747771	40	0.1308	0.89015	-0.75935	1.2e-09	0.0061
NM_005257	GATA6	chr18	19751190	19751558	42	0.32888	0.79719	-0.46831	1.2e-09	0.0061
NM_001972	ELANE	chr19	852879	853223	27	0.10359	0.84007	-0.736481	1.2e-09	0.0062
NM_001111308	PDE4A	chr19	10536386	10538765	40	0.18515	0.85445	-0.6693	1.2e-09	0.0059
NM_025213	SPTBN4	chr19	41023106	41025170	41	0.18337	0.82454	-0.641171	1.2e-09	0.0059
NM_030622	CYP2S1	chr19	41671151	41673229	40	0.16073	0.78537	-0.62465	1.2e-09	0.0059
NR_026824	PSG10P	chr19	43357889	43359870	27	0.062148	0.94611	-0.883963	1.2e-09	0.0062
NR_036537	RAB6C-AS1	chr2	130763483	130763799	40	0.041125	0.63245	-0.591325	1.2e-09	0.0059
NM_018086	FIGN	chr2	164627748	164630504	27	0.0092222	0.77281	-0.763593	1.2e-09	0.0062
NR_038897	LINC01305	chr2	175191457	175191929	29	0.02369	0.84569	-0.822	1.2e-09	0.0061
NR_033917	LINC01433	chr20	4160606	4162011	27	0.33074	0.91693	-0.586185	1.2e-09	0.0061
NM_016329	SFMBT1	chr3	53080773	53081136	31	0.094452	0.86326	-0.768806	1.2e-09	0.006
NM_021101	CLDN1	chr3	190040707	190042461	31	0.087742	0.86765	-0.779903	1.2e-09	0.0059
NM_021032	FGF12	chr3	192232072	192232302	26	0.0038462	0.79715	-0.793308	1.2e-09	0.0058
NM_000325	PITX2	chr4	111533424	111534481	38	0.11968	0.89479	-0.775105	1.2e-09	0.006
NM_001164694	IYD	chr6	150742907	150747070	47	0.14615	0.73245	-0.586298	1.2e-09	0.0062
NM_001280547	PAX5	chr9	36985986	36986220	34	0.060676	0.59629	-0.535618	1.2e-09	0.006
NM_003028	SHB	chr9	38228008	38229776	34	0.14041	0.84379	-0.703382	1.2e-09	0.0062
NR_125985	LOC101929565	chr1	212688586	212689366	29	0.15434	0.90876	-0.754414	1.3e-09	0.0065
NM_001103	ACTN2	chr1	236849474	236849690	29	0.037552	0.72372	-0.686172	1.3e-09	0.0064
NM_006426	DPYSL4	chr10	133958955	133961152	61	0.39025	0.83975	-0.449508	1.3e-09	0.0065
NM_001293291	MYEOV	chr11	69031673	69034063	38	0.097184	0.74713	-0.649947	1.3e-09	0.0067
NM_001319657	LOC102724265	chr11	69267869	69272096	68	0.25475	0.73334	-0.478588	1.3e-09	0.0064
NM_005117	FGF19	chr11	69511858	69513357	31	0.1201	0.80558	-0.685484	1.3e-09	0.0063
NM_005730	CTDSP2	chr12	58262448	58263390	28	0.032893	0.87343	-0.840536	1.3e-09	0.0065
NM_001190971	PIWIL1	chr12	130765388	130766455	47	0.10353	0.65868	-0.555149	1.3e-09	0.0063
NR_047036	LINC00457	chr13	35324255	35325979	28	0.099643	0.87864	-0.779	1.3e-09	0.0066
NM_001007595	C2CD4B	chr15	62456548	62456917	60	0.006	0.75132	-0.90475	1.3e-09	0.0067
NR_003083	SLC6A10P	chr16	32965487	32967190	37	0.026757	0.39541	-0.368649	1.3e-09	0.0067
NR_002837	UBE2MP1	chr16	34247549	34250536	34	0.0092059	0.35462	-0.345412	1.3e-09	0.0064
NM_001145774	ADGRG1	chr16	57672937	57673741	27	0.086444	0.92456	-0.838111	1.3e-09	0.0063
NM_182981	OSGIN1	chr16	83974136	83975061	36	0.083667	0.85858	-0.774917	1.3e-09	0.0066
NM_201432	GAS7	chr17	10005750	10007572	28	0.019714	0.70529	-0.685571	1.3e-09	0.0064
NM_001040002	MEOX1	chr17	41774663	41776235	31	0.089258	0.84774	-0.758484	1.3e-09	0.0067
NM_203400	RPRML	chr17	45055029	45055663	27	0.0028519	0.58181	-0.578963	1.3e-09	0.0064
NR_036152	MIR3186	chr17	79448364	79448826	70	0.0091286	0.46923	-0.674929	1.3e-09	0.0065
NM_000774	CYP2F1	chr19	41614316	41616490	38	0.088658	0.85189	-0.763237	1.3e-09	0.0066
NR_015424	ANKRD36BP2	chr2	89064964	89065205	32	0.035375	0.80178	-0.766406	1.3e-09	0.0064
NM_001040022	SIRPA	chr20	1870807	1872764	39	0.19303	0.88431	-0.691282	1.3e-09	0.0067
NM_001777	CD47	chr3	107757456	107758588	27	0.086296	0.90056	-0.814259	1.3e-09	0.0064
NM_001012337	ROPN1B	chr3	125677010	125677348	52	0.060635	0.60767	-0.505	1.3e-09	0.0064
NM_021923	FGFRL1	chr4	1016252	1016742	30	0.068867	0.9376	-0.868733	1.3e-09	0.0064
NM_024786	ZDHHC11	chr5	782438	783234	32	0.030594	0.61225	-0.581656	1.3e-09	0.0064
NR_125806	LINC01411	chr5	173915455	173917429	30	0.0424	0.72063	-0.678233	1.3e-09	0.0063
NM_002449	MSX2	chr5	174043339	174046094	39	0.065385	0.77462	-0.709231	1.3e-09	0.0067
NM_001195127	WI2-2373I1.2	chr7	299778	300630	59	0.46856	0.96885	-0.445051	1.3e-09	0.0065
NR_037477	MIR3914-1	chr7	71107648	71109499	29	0.012552	0.52079	-0.508241	1.3e-09	0.0067
NM_001206747	CAV2	chr7	116128062	116129690	30	0.1843	0.86317	-0.678867	1.3e-09	0.0064
NM_001283034	FAM92A1	chr8	94713144	94713749	30	0.019033	0.46047	-0.441433	1.3e-09	0.0063
NM_021021	SNTB1	chr8	122058104	122059380	38	0.084289	0.59468	-0.510395	1.3e-09	0.0065
NM_001161530	CSF2RA	chrX	1404323	1405318	30	0.15623	0.9479	-0.791667	1.3e-09	0.0066
NM_153442	GPR26	chr10	125425452	125425764	30	0.015633	0.4317	-0.416067	1.4e-09	0.0068
NM_001025237	TSPAN4	chr11	856418	857503	35	0.1014	0.84006	-0.738657	1.4e-09	0.0072
NM_001304359	MUC5AC	chr11	1159209	1160744	33	0.29094	0.87212	-0.581182	1.4e-09	0.0071
NM_001270434	CDK2AP1	chr12	123737835	123738899	28	0.060036	0.90761	-0.847571	1.4e-09	0.0067
NM_020958	PPP4R4	chr14	94684659	94684954	28	0.55279	0.89289	-0.340107	1.4e-09	0.0068
NM_138420	AHNAK2	chr14	105427195	105429709	45	0.3286	0.79216	-0.463556	1.4e-09	0.0071
NM_145659	IL27	chr16	28517424	28520087	46	0.36726	0.86989	-0.50263	1.4e-09	0.0068
NR_110939	LOC101928708	chr16	87208560	87210537	37	0.045135	0.55857	-0.513432	1.4e-09	0.0071
NR_110807	LOC101927539	chr17	55682188	55683784	29	0.21572	0.89566	-0.679931	1.4e-09	0.007
NM_001278599	AXL	chr19	41738160	41740351	38	0.13876	0.82582	-0.687053	1.4e-09	0.0068
NR_026824	PSG10P	chr19	43347720	43349842	31	0.019516	0.76655	-0.747032	1.4e-09	0.0071
NM_000817	GAD1	chr2	171674764	171675106	31	0.017806	0.70032	-0.682516	1.4e-09	0.0069
NM_001040022	SIRPA	chr20	1849792	1852545	38	0.090842	0.81113	-0.720289	1.4e-09	0.0067
NR_103811	LINC00316	chr21	46787457	46788843	38	0.33958	0.83405	-0.494474	1.4e-09	0.007
NR_029700	MIR138-1	chr3	44038139	44038650	38	0.014553	0.70468	-0.690132	1.4e-09	0.0069
NM_000901	NR3C2	chr4	149038288	149040851	28	0.0145	0.52111	-0.506607	1.4e-09	0.0068
NM_002700	POU4F3	chr5	145724898	145725408	31	0.0070968	0.62661	-0.619516	1.4e-09	0.007
NM_206880	OR2V2	chr5	180573636	180576028	36	0.043139	0.67733	-0.634194	1.4e-09	0.0072
NR_110853	LOC101927691	chr6	896091	898701	37	0.098081	0.75208	-0.654	1.4e-09	0.0071
NR_033910	TFAP2A-AS1	chr6	10380787	10381726	28	0.19039	0.87157	-0.681179	1.4e-09	0.0068
NM_003535	HIST1H3J	chr6	27858431	27858973	28	0.53461	0.93386	-0.39925	1.4e-09	0.0068
NM_000168	GLI3	chr7	42091421	42093689	32	0.086781	0.94516	-0.858375	1.4e-09	0.0072
NM_022454	SOX17	chr8	55370916	55371287	37	0.050622	0.84743	-0.796811	1.4e-09	0.0071
NR_027378	UG0898H09	chr8	63662873	63664092	32	0.11269	0.85247	-0.739781	1.4e-09	0.0068
NM_001001557	GDF6	chr8	97157023	97157302	37	0.08727	0.76608	-0.678811	1.4e-09	0.0068
NM_001257971	CTSL	chr9	90337876	90339588	29	0.29021	0.90141	-0.611207	1.4e-09	0.0072
NM_181866	ACOT7	chr1	6395367	6396286	22	0.0071818	0.94977	-0.942591	1.5e-09	0.0072
NM_006113	VAV3	chr1	108507706	108508626	77	0.0033117	0.64417	-0.878167	1.5e-09	0.0076
NM_002458	MUC5B	chr11	1250695	1253650	115	0.21449	0.9222	-0.793633	1.5e-09	0.0076
NM_001042780	TNNT3	chr11	1944697	1945874	36	0.0365	0.49531	-0.458806	1.5e-09	0.0075
NM_001160393	TRPT1	chr11	63990300	63991130	30	0.3563	0.9154	-0.5591	1.5e-09	0.0077
NM_001013620	ALG10B	chr12	38540318	38542545	30	0.024533	0.66423	-0.6397	1.5e-09	0.0073
NM_014430	CIDEB	chr14	24779792	24780157	30	0.52297	0.92067	-0.3977	1.5e-09	0.0073
NM_003082	SNAPC1	chr14	62231365	62233655	30	0.1105	0.84147	-0.730967	1.5e-09	0.0073
NR_109767	LOC100131315	chr15	33177106	33179821	33	0.12885	0.9263	-0.797455	1.5e-09	0.0075
NM_001291309	PCSK6	chr15	102037828	102039132	29	0.053103	0.79997	-0.746862	1.5e-09	0.0074
NM_001002911	GPR139	chr16	20084926	20085171	29	0.011207	0.50366	-0.492448	1.5e-09	0.0073
NM_001286566	KIAA0513	chr16	85074867	85076061	33	0.10891	0.84661	-0.737697	1.5e-09	0.0076
NM_003644	GAS7	chr17	9853897	9859917	102	0.086735	0.58414	-0.591413	1.5e-09	0.0072
NR_040071	TNRC6C-AS1	chr17	76113470	76113990	30	0.1319	0.8516	-0.7197	1.5e-09	0.0076
NR_102763	GATA6-AS1	chr18	19713226	19715088	29	0.14662	0.85838	-0.711759	1.5e-09	0.0074
NM_001136263	C2CD4C	chr19	401774	402276	33	0.028909	0.66379	-0.634879	1.5e-09	0.0073
NM_024690	MUC16	chr19	9114045	9115633	35	0.29163	0.93366	-0.642029	1.5e-09	0.0077
NM_001004456	OR1M1	chr19	9174667	9176472	36	0.052667	0.881	-0.828333	1.5e-09	0.0074
NM_172139	IFNL3	chr19	39729620	39731985	36	0.15975	0.87361	-0.713861	1.5e-09	0.0074
NM_001277163	CEACAM3	chr19	42293890	42295795	35	0.17809	0.87014	-0.692057	1.5e-09	0.0076
NR_003030	SNORD12	chr20	47935107	47935547	37	0.0081892	0.45205	-0.443865	1.5e-09	0.0073
NM_001996	FBLN1	chr22	45900201	45901044	30	0.25547	0.86817	-0.6127	1.5e-09	0.0074
NM_020390	EIF5A2	chr3	170626092	170626444	36	0.0079167	0.50572	-0.497806	1.5e-09	0.0075
NM_001289930	ZNF718	chr4	107579	107786	31	0.37187	0.85394	-0.482065	1.5e-09	0.0076
NM_000679	ADRA1B	chr5	159348548	159351911	36	0.073583	0.74264	-0.669056	1.5e-09	0.0074
NM_002449	MSX2	chr5	173991074	173992956	37	0.045973	0.74178	-0.695811	1.5e-09	0.0073
NM_002449	MSX2	chr5	174076358	174078301	34	0.015706	0.72485	-0.709147	1.5e-09	0.0073
NR_039799	MIR4655	chr7	1854691	1855502	30	0.1563	0.82083	-0.664533	1.5e-09	0.0076
NM_000168	GLI3	chr7	42051113	42053928	37	0.029486	0.88692	-0.857432	1.5e-09	0.0073
NM_001282787	NFIB	chr9	14095941	14097062	23	0.076348	0.87939	-0.803043	1.5e-09	0.0077
NM_004015	DMD	chrX	31396305	31398271	43	0.19505	0.82679	-0.631744	1.5e-09	0.0073
NM_000495	COL4A5	chrX	107790125	107791433	30	0.082533	0.8474	-0.764867	1.5e-09	0.0076
NR_029973	MIR452	chrX	151132983	151135113	31	0.11165	0.947	-0.835355	1.5e-09	0.0075
NM_001135254	PAX7	chr1	18955019	18956612	34	0.094471	0.70247	-0.608	1.6e-09	0.0078
NR_110078	UBXN10-AS1	chr1	20526630	20528922	31	0.083548	0.86816	-0.784613	1.6e-09	0.0077
NR_003955	EMBP1	chr1	121378767	121382357	82	0.11426	0.54534	-0.441034	1.6e-09	0.0081
[truncated: 1 more rows]

## Sheet: hypometh_DMR_CHALM
List of de novo differentially methylated regions between LUAD and SCLC
ID	Gene_symbol	chr	start	end	number_CpG	meth_SCLC	meth_LUAD	dif_meth	p_value	adjusted_p_value
NM_001134222	IRX2	chr5	2747669	2752849	500	0.076908	0.99234	-0.91543	1.3e-149	7.6e-143
NM_002196	INSM1	chr20	20347407	20351097	360	0.12596	0.95097	-0.825014	8.3e-107	4.7e-100
NR_110580	LINC01248	chr2	5830770	5834614	333	0.081553	0.98156	-0.900012	1.4e-100	7.8e-94
NM_004352	CBLN1	chr16	49314037	49317521	292	0.051514	0.96247	-0.910955	1.9e-87	1.1e-80
NM_001005463	EBF3	chr10	131760983	131763683	279	0.076871	0.99918	-0.922308	2.5e-87	1.4e-80
NM_003413	ZIC3	chrX	136647919	136651578	270	0.033904	0.99259	-0.958685	2.2e-84	1.2e-77
NM_022054	KCNK13	chr14	90526570	90529133	259	0.15938	0.93345	-0.774069	4.2e-80	2.3e-73
NM_145175	FAM84A	chr2	14772481	14775494	239	0.083661	0.9966	-0.912941	2.8e-75	1.6e-68
NM_003924	PHOX2B	chr4	41746696	41752802	274	0.059825	0.9549	-0.895077	1.4e-74	8.1e-68
NM_006988	ADAMTS1	chr21	28215852	28219312	238	0.066937	0.92179	-0.854853	3.4e-74	1.9e-67
NM_004472	FOXD1	chr5	72742425	72745593	262	0.045321	0.96935	-0.924034	5.5e-73	3.1e-66
NM_001190452	MTRNR2L1	chr17	22244543	22262950	303	0.13725	0.78039	-0.643139	9.7e-73	5.5e-66
NM_052898	XKR4	chr8	56013535	56016079	229	0.075393	0.98959	-0.914201	3.6e-72	2e-65
NM_003253	TIAM1	chr21	32930053	32932225	245	0.069604	0.99977	-0.930167	5.7e-72	3.2e-65
NM_001127892	SALL1	chr16	51183330	51187006	248	0.048875	0.96392	-0.915048	9.4e-69	5.3e-62
NM_001792	CDH2	chr18	25755108	25758617	240	0.090617	0.98633	-0.895717	1.5e-68	8.6e-62
NM_001278204	KCNN2	chr5	113695664	113698775	218	0.061454	0.9872	-0.925743	4.5e-68	2.5e-61
NM_001305424	FMN2	chr1	240254834	240257185	214	0.053201	0.96641	-0.913206	2.1e-67	1.2e-60
NM_007129	ZIC2	chr13	100634416	100637791	226	0.06358	0.97952	-0.915938	1.1e-66	6e-60
NM_001289135	SLIT2	chr4	20253594	20256519	214	0.07079	0.92056	-0.849766	1.2e-65	6.8e-59
NR_039652	MIR548AG1	chr4	62065883	62068939	218	0.046289	0.95809	-0.911798	2.5e-65	1.4e-58
NM_001105243	PCDH19	chrX	99663586	99666380	211	0.070365	0.99143	-0.921062	3.2e-65	1.8e-58
NM_001127323	GRM8	chr7	126891435	126893754	203	0.093167	0.96766	-0.874493	1.1e-63	6.4e-57
NM_032727	INA	chr10	105036590	105038581	196	0.086449	0.99611	-0.909663	5.4e-63	3.1e-56
NR_002791	EMX2OS	chr10	119302686	119305282	226	0.063088	0.98857	-0.925478	7.8e-63	4.4e-56
NM_005634	SOX3	chrX	139585949	139588431	225	0.15451	0.96383	-0.809316	9.3e-63	5.3e-56
NM_000242	MBL2	chr10	54706095	54717081	213	0.1088	0.96896	-0.860155	2.3e-62	1.3e-55
NM_014564	LHX3	chr9	139093354	139096471	225	0.032889	0.95103	-0.918138	4e-62	2.3e-55
NM_016073	HDGFRP3	chr15	83875273	83876984	197	0.049386	0.99139	-0.942005	5e-62	2.8e-55
NM_005382	NEFM	chr8	24769894	24773299	206	0.03032	0.95999	-0.92967	9.8e-61	5.5e-54
NM_001005463	EBF3	chr10	131756690	131758786	194	0.079593	0.99636	-0.916763	5.6e-60	3.2e-53
NM_033132	ZIC5	chr13	100620533	100622532	183	0.17083	0.97645	-0.805623	1.6e-59	8.9e-53
NM_001136239	PRDM6	chr5	122424090	122426453	198	0.059258	0.92006	-0.860798	2.7e-59	1.5e-52
NM_002509	NKX2-2	chr20	21501439	21504038	191	0.052806	0.99182	-0.939016	5.8e-59	3.3e-52
NM_004267	CHST2	chr3	142838574	142840201	191	0.11953	0.71817	-0.598644	7e-59	3.9e-52
NM_178161	PTF1A	chr10	23480398	23482122	190	0.11299	0.97884	-0.865847	8.3e-59	4.7e-52
NM_001008781	FAT3	chr11	91957768	91960007	199	0.047427	0.88726	-0.839829	1.3e-58	7.3e-52
NR_033652	MSC-AS1	chr8	72754163	72757629	203	0.078246	0.99262	-0.914369	2.8e-58	1.6e-51
NM_004392	DACH1	chr13	72438246	72441116	206	0.056665	0.97755	-0.920888	4.1e-58	2.3e-51
NR_036580	DPP10-AS1	chr2	115918597	115920894	184	0.074364	0.93576	-0.861397	6.5e-58	3.7e-51
NM_000719	CACNA1C	chr12	2161370	2163366	209	0.089517	0.9821	-0.892584	1.3e-57	7.3e-51
NM_001142351	ST6GAL2	chr2	107502250	107504118	181	0.081453	0.99886	-0.917403	1.4e-57	7.9e-51
NM_005285	NPBWR1	chr8	53851472	53853744	183	0.086896	0.99144	-0.904541	1.6e-57	9.1e-51
NM_001159547	BEND4	chr4	42152865	42154789	204	0.13493	0.97015	-0.835221	2.1e-57	1.2e-50
NM_014978	SORCS3	chr10	106400154	106402244	198	0.12025	0.97852	-0.858263	5e-57	2.8e-50
NM_080473	GATA5	chr20	61048839	61051102	201	0.24774	0.93041	-0.682672	1.2e-56	7e-50
NM_001965	EGR4	chr2	73518916	73520985	185	0.084059	0.99527	-0.911211	2.8e-56	1.6e-49
NM_016170	TLX2	chr2	74740073	74742515	173	0.077526	0.96551	-0.887983	2.9e-56	1.6e-49
NM_001100117	RIMS2	chr8	104510963	104513912	227	0.040568	0.99141	-0.950846	3.9e-56	2.2e-49
NM_005996	TBX3	chr12	115120039	115122944	172	0.04961	0.90372	-0.854105	6.7e-56	3.8e-49
NM_013381	TRHDE	chr12	72664964	72667326	181	0.1012	0.94413	-0.842934	9.2e-56	5.2e-49
NM_001007538	SHISA2	chr13	26624725	26626222	174	0.045144	0.99961	-0.954471	9.5e-56	5.4e-49
NM_001105574	HMX3	chr10	124894733	124896979	216	0.088662	0.98632	-0.897657	1e-55	5.7e-49
NM_001111061	NHLH2	chr1	116379345	116381834	169	0.062923	0.9703	-0.907373	2e-55	1.1e-48
NM_001193502	TCF24	chr8	67873441	67874945	173	0.088254	0.99829	-0.910035	9.3e-55	5.2e-48
NM_019854	PRMT8	chr12	3600168	3602865	180	0.058517	0.94439	-0.885872	1e-54	5.9e-48
NM_001017961	FAM78B	chr1	166134181	166136233	187	0.070278	0.95924	-0.888963	9.7e-54	5.5e-47
NM_019886	CHST7	chrX	46433635	46435784	171	0.069287	0.96884	-0.89955	5.1e-53	2.9e-46
NM_000337	SGCD	chr5	155107430	155109354	161	0.10598	0.9878	-0.881814	6e-53	3.4e-46
NM_020063	BARHL2	chr1	91182981	91184576	188	0.43023	0.99849	-0.568266	8.8e-53	5e-46
NM_016358	IRX4	chr5	1882508	1884065	164	0.10262	0.98838	-0.885756	7.9e-52	4.4e-45
NM_006043	HS3ST2	chr16	22824662	22826102	155	0.1145	0.99795	-0.883452	1.7e-51	9.3e-45
NM_198993	STAC2	chr17	37380907	37382495	165	0.20024	0.99681	-0.796564	1.7e-51	9.3e-45
NM_207334	FAM43B	chr1	20878472	20880518	171	0.33239	0.99047	-0.658082	1.8e-51	9.9e-45
NM_001999	FBN2	chr5	127872957	127874628	159	0.08327	0.99847	-0.915195	2.2e-51	1.2e-44
NM_002699	POU3F1	chr1	38510214	38512169	197	0.1157	0.97555	-0.859853	3.2e-51	1.8e-44
NM_005761	PLXNC1	chr12	94542402	94543867	181	0.098094	0.98596	-0.887862	3.2e-51	1.8e-44
NM_001168647	CNKSR2	chrX	21391816	21393732	168	0.08397	0.9692	-0.885232	4.4e-51	2.5e-44
NM_020752	GPR158	chr10	25463579	25465664	174	0.041092	0.94746	-0.906368	4.7e-51	2.7e-44
NM_015279	TBC1D30	chr12	65218018	65220401	156	0.089449	0.99966	-0.910212	9.7e-51	5.5e-44
NR_029700	MIR138-1	chr3	44036491	44038691	176	0.10263	0.98021	-0.877585	1.7e-50	9.8e-44
NM_001291878	TACC2	chr10	123922505	123925684	158	0.056146	0.99884	-0.942696	2.3e-50	1.3e-43
NM_005986	SOX1	chr13	112710096	112712502	173	0.11806	0.96745	-0.849387	3.3e-50	1.9e-43
NR_104143	LINC00682	chr4	41880282	41883504	150	0.07098	0.97323	-0.902253	3.3e-50	1.8e-43
NM_005604	POU3F2	chr6	99279317	99281527	157	0.075229	0.99166	-0.916433	4.7e-50	2.6e-43
NM_018419	SOX18	chr20	62679254	62680494	161	0.3848	0.9947	-0.609894	1.8e-49	1e-42
NM_033445	HIST3H2A	chr1	228644749	228647032	160	0.084475	0.97026	-0.885781	1.9e-49	1.1e-42
NM_000217	KCNA1	chr12	5018032	5020210	152	0.24615	0.96884	-0.722684	2.1e-49	1.2e-42
NM_033262	SLC8A3	chr14	70654488	70656116	151	0.12001	0.98868	-0.868675	3.6e-49	2e-42
NR_027040	ATP6V0E2-AS1	chr7	149744302	149746150	177	0.12941	0.88948	-0.760073	4.3e-49	2.4e-42
NM_133267	GSX2	chr4	54965983	54967981	148	0.078243	0.99639	-0.918149	4.4e-49	2.5e-42
NM_001160372	TRAPPC9	chr8	141108271	141111080	187	0.49376	0.98429	-0.490529	4.9e-49	2.8e-42
NM_001010848	NRG3	chr10	83633678	83635500	155	0.12213	0.98591	-0.863781	5.4e-49	3e-42
NR_033834	FZD10-AS1	chr12	130645863	130647569	160	0.23106	0.99634	-0.765275	5.6e-49	3.2e-42
NM_020780	DISP3	chr1	11538669	11540200	154	0.092571	0.97032	-0.877753	1.7e-48	9.7e-42
NM_019845	RPRM	chr2	154333268	154335772	171	0.12092	0.90563	-0.784713	2.6e-48	1.5e-41
NM_001145399	MPPED2	chr11	30605798	30608389	150	0.0862	0.94409	-0.857887	5.7e-48	3.2e-41
NR_046653	VAV3-AS1	chr1	108506976	108508626	151	0.043543	0.98766	-0.944119	6.1e-48	3.4e-41
NM_001123364	METTL24	chr6	110676717	110680287	170	0.080847	0.93248	-0.851629	6.2e-48	3.5e-41
NM_001301687	GBX2	chr2	237076385	237077862	154	0.16381	0.97846	-0.814656	1.5e-47	8.4e-41
NM_001171930	CDH23	chr10	73156245	73157611	147	0.082762	0.99468	-0.911918	2.4e-47	1.3e-40
NM_201593	CACNB2	chr10	18429125	18430721	140	0.039986	0.97452	-0.934536	3.3e-47	1.8e-40
NM_014244	ADAMTS2	chr5	178771064	178772772	162	0.1143	0.94814	-0.833833	1.2e-46	7e-40
NM_001290360	EBF1	chr5	158522096	158525152	148	0.086074	0.88344	-0.797365	1.4e-46	8e-40
NM_001079878	CNGA3	chr2	98962680	98965048	146	0.044034	0.98048	-0.936445	2.7e-46	1.5e-39
NM_001127896	CHST8	chr19	34113059	34114352	140	0.073657	0.95916	-0.8855	3.2e-46	1.8e-39
NM_001794	CDH4	chr20	59827226	59828548	172	0.19662	0.99692	-0.800302	3.5e-46	2e-39
NM_014010	ASTN2	chr9	120175810	120177543	151	0.025536	0.98539	-0.959854	5.2e-46	2.9e-39
NR_029700	MIR138-1	chr3	44039076	44040993	138	0.099355	0.9722	-0.872841	1.2e-45	6.6e-39
NR_125749	TBX2-AS1	chr17	59476098	59477536	155	0.062368	0.94662	-0.884252	1.3e-45	7.5e-39
NM_138317	KCNK10	chr14	88788590	88790520	138	0.11593	0.95571	-0.839783	1.8e-45	1e-38
NM_005458	GABBR2	chr9	101470721	101471845	150	0.10959	0.9993	-0.889713	2.4e-45	1.4e-38
NM_020645	NRIP3	chr11	9025025	9026334	138	0.11366	0.99896	-0.885304	2.9e-45	1.7e-38
NM_015009	PDZRN3	chr3	73672894	73674818	138	0.076391	0.95728	-0.880891	3.6e-45	2e-38
NM_004473	FOXE1	chr9	100615495	100616846	152	0.056342	0.98876	-0.932414	5.2e-45	2.9e-38
NM_152643	KNDC1	chr10	134981190	134987973	163	0.1037	0.98971	-0.886006	5.6e-45	3.2e-38
NM_018951	HOXA10	chr7	27212106	27214170	191	0.10714	0.93456	-0.827419	9.5e-45	5.3e-38
NM_020823	TMEM181	chr6	158957325	158958516	136	0.083574	0.99418	-0.910603	1.2e-44	6.6e-38
NM_183357	ADCY5	chr3	123167385	123168618	153	0.044288	0.88359	-0.839301	2e-44	1.1e-37
NR_110919	LOC101928530	chr12	133483847	133485856	151	0.064093	0.97432	-0.910232	2.4e-44	1.4e-37
NM_002700	POU4F3	chr5	145718090	145720094	148	0.038101	0.94018	-0.902074	3.1e-44	1.7e-37
NM_001002838	WNK3	chrX	54383621	54385690	134	0.069254	0.9521	-0.882843	3.1e-44	1.7e-37
NM_015206	KIAA1024	chr15	79723722	79724984	130	0.16815	0.98659	-0.818446	3.2e-44	1.8e-37
NM_004852	ONECUT2	chr18	55103012	55104983	142	0.08243	0.94494	-0.862514	4.6e-44	2.6e-37
NM_001145453	GFRA1	chr10	118031892	118034093	157	0.083051	0.96673	-0.883675	5e-44	2.8e-37
NM_002196	INSM1	chr20	20344285	20346321	143	0.1007	0.95515	-0.854448	5.6e-44	3.1e-37
NM_014729	TOX	chr8	60029896	60032381	156	0.059744	0.9172	-0.857455	6e-44	3.4e-37
NM_032048	EMILIN2	chr18	2846580	2848174	164	0.11687	0.98962	-0.87275	8.8e-44	5e-37
NM_006040	HS3ST4	chr16	25703510	25704653	136	0.065235	0.99828	-0.933044	1e-43	5.7e-37
NM_001256718	SNAP91	chr6	84417871	84419547	140	0.050464	0.98198	-0.931514	2e-43	1.1e-36
NM_001320273	ST6GALNAC5	chr1	77332812	77335030	139	0.065432	0.91085	-0.845417	2.2e-43	1.2e-36
NM_031309	SCRT1	chr8	145561081	145562353	163	0.11516	0.94781	-0.83265	2.3e-43	1.3e-36
NM_000427	LOR	chr1	153233278	153234778	127	0.13671	0.95757	-0.820866	2.4e-43	1.4e-36
NM_001206920	SLC35F4	chr14	58331835	58333322	131	0.12153	0.97441	-0.852878	3.5e-43	2e-36
NM_004119	FLT3	chr13	28673915	28675804	136	0.15418	0.98689	-0.832706	3.6e-43	2e-36
NM_002998	SDC2	chr8	97505728	97507533	166	0.058928	0.96185	-0.902922	4.2e-43	2.4e-36
NM_001109763	GSG1L	chr16	28074038	28075194	156	0.2211	0.97483	-0.753731	9.4e-43	5.3e-36
NM_198353	KCTD8	chr4	44448930	44450769	165	0.065321	0.97812	-0.9128	9.4e-43	5.3e-36
NM_022131	CLSTN2	chr3	139653529	139655136	142	0.090239	0.98274	-0.8925	2.2e-42	1.2e-35
NM_001099676	C12orf56	chr12	64782550	64784915	132	0.073636	0.97772	-0.904083	2.3e-42	1.3e-35
NM_021619	PRDM12	chr9	133535202	133536754	166	0.097163	0.98448	-0.887319	2.5e-42	1.4e-35
NM_152495	CNIH3	chr1	224803511	224804872	126	0.096722	0.97619	-0.879468	3.9e-42	2.2e-35
NM_001426	EN1	chr2	119603857	119605669	130	0.19093	0.99357	-0.802638	6.3e-42	3.6e-35
NM_006547	IGF2BP3	chr7	23508287	23509897	148	0.034926	0.97943	-0.9445	1e-41	5.9e-35
NM_001017440	CALN1	chr7	71801053	71802487	152	0.11122	0.97976	-0.868533	1.4e-41	8.1e-35
NR_120563	LOC101928847	chr11	112832909	112834358	140	0.052014	0.98896	-0.936943	1.5e-41	8.6e-35
NM_001195278	TMEM178B	chr7	140771826	140773591	146	0.046479	0.90259	-0.85611	1.5e-41	8.3e-35
NM_015656	KIF26A	chr14	104602330	104603336	126	0.26815	0.96506	-0.696913	1.7e-41	9.7e-35
NM_000209	PDX1	chr13	28493866	28495670	131	0.24307	0.97786	-0.734794	2.1e-41	1.2e-34
NM_001080512	BICC1	chr10	60272438	60273406	121	0.12732	0.99546	-0.86814	2.3e-41	1.3e-34
NM_001142446	ANK1	chr8	41753882	41755268	131	0.094817	0.99424	-0.89942	5.2e-41	3e-34
NM_001202474	PGR	chr11	100998030	100999183	138	0.058123	0.98193	-0.923812	5.4e-41	3.1e-34
NM_022068	PIEZO2	chr18	11148565	11149763	138	0.077797	0.97759	-0.89979	7.8e-41	4.4e-34
NM_147193	GLIS1	chr1	54203160	54204606	143	0.36454	0.95195	-0.587413	1.3e-40	7.1e-34
NM_001080410	FBXO41	chr2	73495626	73496909	138	0.10087	0.90673	-0.805862	1.5e-40	8.4e-34
NM_001199214	STMN2	chr8	80523804	80525820	130	0.066677	0.89718	-0.8305	2e-40	1.1e-33
NM_001301025	TJP1	chr15	30260458	30261504	145	0.14572	0.9773	-0.831579	2.7e-40	1.5e-33
NM_000783	CYP26A1	chr10	94833290	94834692	119	0.090866	0.96948	-0.878613	3.5e-40	2e-33
NM_021620	PRDM13	chr6	100061482	100062656	133	0.10073	0.99545	-0.894722	3.8e-40	2.2e-33
NM_052917	GALNT13	chr2	154727793	154729082	132	0.22462	0.99868	-0.774061	4e-40	2.3e-33
NR_109912	CTD-2194D22.4	chr5	1930550	1932202	121	0.18049	0.9024	-0.721917	1.5e-39	8.5e-33
NM_001039970	PTPN5	chr11	18812809	18814078	116	0.16956	0.95426	-0.784698	1.7e-39	9.4e-33
NM_004115	FGF14	chr13	102568501	102569894	124	0.066661	0.95227	-0.885605	1.7e-39	9.7e-33
NM_001099289	SH3RF3	chr2	109745413	109746196	106	0.14025	0.86092	-0.72066	1.7e-39	9.4e-33
NM_001291285	FAT4	chr4	126237324	126238903	120	0.083983	0.97274	-0.888758	1.9e-39	1.1e-32
NM_006236	POU3F3	chr2	105471953	105473589	127	0.063055	0.99869	-0.93563	2.6e-39	1.4e-32
NM_175607	CNTN4	chr3	2139844	2141563	155	0.10069	0.94125	-0.840561	2.8e-39	1.6e-32
NM_001144990	NWD2	chr4	37245518	37247066	128	0.13177	0.98759	-0.855812	3.4e-39	1.9e-32
NM_020064	BARHL1	chr9	135455164	135457215	123	0.15047	0.92692	-0.776447	4.5e-39	2.5e-32
NM_021973	HAND2	chr4	174449914	174451506	118	0.31553	0.9863	-0.670763	7.4e-39	4.2e-32
NM_001177984	SCN8A	chr12	51984400	51985283	116	0.019595	0.94702	-0.927422	8.7e-39	4.9e-32
NM_001004329	DBX2	chr12	45444133	45445385	117	0.062957	0.97112	-0.908162	9.8e-39	5.6e-32
NM_000813	GABRB2	chr5	160974455	160976417	121	0.087008	0.9309	-0.843893	1.1e-38	6e-32
NM_001195528	TPBGL	chr11	74951730	74952671	136	0.099353	0.97046	-0.871103	1.4e-38	8e-32
NM_001282773	RGS7	chr1	241519610	241520733	127	0.093945	0.96453	-0.870583	1.8e-38	1e-31
NM_005244	EYA2	chr20	45523211	45524654	118	0.083695	0.91549	-0.831797	1.9e-38	1.1e-31
NM_006011	ST8SIA2	chr15	92937127	92938268	122	0.063041	0.92294	-0.859902	2e-38	1.1e-31
NM_024768	EFCC1	chr3	128720364	128721244	118	0.2206	0.72099	-0.50039	2e-38	1.1e-31
NM_001130690	PDE10A	chr6	166072663	166074894	128	0.33452	0.95848	-0.623961	2e-38	1.1e-31
NM_024893	SYNDIG1	chr20	24450163	24451504	120	0.096442	0.9178	-0.821358	2.5e-38	1.4e-31
NM_005568	LHX1	chr17	35293764	35295229	127	0.12329	0.98609	-0.862803	2.7e-38	1.5e-31
NM_015307	FAM189A1	chr15	29861164	29862919	131	0.20392	0.95431	-0.750382	4.3e-38	2.4e-31
NR_029670	MIR124-3	chr20	61809138	61810160	117	0.38572	0.91609	-0.530376	4.3e-38	2.4e-31
NM_001004470	ST8SIA6	chr10	17495725	17496754	112	0.12866	0.97455	-0.845893	5.1e-38	2.9e-31
NM_000681	ADRA2A	chr10	112836591	112837774	111	0.05691	0.88485	-0.827937	5.5e-38	3.1e-31
NM_003936	CDK5R2	chr2	219824564	219825663	127	0.072378	0.99954	-0.927157	5.9e-38	3.3e-31
NR_003083	SLC6A10P	chr16	32822603	32823584	120	0.6007	0.99791	-0.397208	6.1e-38	3.5e-31
NM_001303108	TMEM246	chr9	104248247	104249666	114	0.12575	0.99354	-0.867789	6.5e-38	3.7e-31
NM_005172	ATOH1	chr4	94749667	94751784	120	0.030958	0.9771	-0.946142	7.7e-38	4.3e-31
NM_173509	FAM163A	chr1	179711957	179712995	110	0.15635	0.99535	-0.839	1.2e-37	6.7e-31
NM_001198999	SEMA6D	chr15	47476221	47477634	113	0.082354	0.95601	-0.873655	1.9e-37	1.1e-30
NR_121582	LOC101928786	chr9	140917341	140918281	122	0.14184	0.97247	-0.830631	2.7e-37	1.5e-30
NR_110688	LOC101927151	chr19	27731846	27740400	166	0.38552	0.85648	-0.470952	3e-37	1.7e-30
NM_001143804	PHOSPHO1	chr17	47301347	47302650	115	0.22079	0.96308	-0.742287	3.2e-37	1.8e-30
NM_001288629	EPHA7	chr6	94128219	94129870	111	0.046937	0.98644	-0.939505	4.2e-37	2.4e-30
NM_005068	SIM1	chr6	100911957	100913764	114	0.095342	0.99362	-0.898281	4.7e-37	2.6e-30
NM_020546	ADCY2	chr5	7396210	7397453	112	0.087491	0.98621	-0.898723	4.8e-37	2.7e-30
NR_026807	LINC00472	chr6	72129197	72131050	133	0.062361	0.96441	-0.902053	5.1e-37	2.9e-30
NM_001198945	DTNA	chr18	32073211	32074354	120	0.097258	0.96716	-0.8699	5.3e-37	3e-30
NM_001010924	FAM171A1	chr10	15412320	15413122	111	0.082631	0.88088	-0.798252	5.4e-37	3e-30
NR_027012	LINC00293	chr8	46848585	46857798	144	0.15226	0.78767	-0.63541	7.1e-37	4e-30
NM_000855	GUCY1A2	chr11	106888298	106889454	140	0.054179	0.99355	-0.939371	7.4e-37	4.2e-30
NM_198570	VWC2	chr7	49812706	49813809	119	0.069605	0.99177	-0.922168	7.8e-37	4.4e-30
NM_001111018	NAV2	chr11	19366680	19368284	110	0.088227	0.99408	-0.905855	8.7e-37	4.9e-30
NM_183075	CYP2U1	chr4	108852352	108853633	112	0.10255	0.9793	-0.87675	9.3e-37	5.3e-30
NM_080742	B3GAT2	chr6	71665990	71667067	105	0.11122	0.97123	-0.86001	9.6e-37	5.4e-30
NM_001277742	CYP26B1	chr2	72373314	72375141	128	0.13198	0.9464	-0.814414	1e-36	5.8e-30
NM_001012968	SPIN4	chrX	61713183	61720208	133	0.10626	0.83856	-0.732301	1.1e-36	6e-30
NM_003012	SFRP1	chr8	41165724	41167087	152	0.064296	0.95396	-0.889664	1.2e-36	6.8e-30
NM_134261	RORA	chr15	61519485	61521873	128	0.1013	0.90503	-0.803727	1.4e-36	7.8e-30
NM_001276700	NLRP6	chr11	280507	282651	138	0.30164	0.96278	-0.66113	1.5e-36	8.7e-30
NM_003178	SYN2	chr3	12045661	12047067	108	0.086972	0.98861	-0.901639	1.5e-36	8.2e-30
NM_181482	LDLRAD4	chr18	13217952	13218938	108	0.060852	0.96469	-0.903833	1.7e-36	9.8e-30
NM_020873	LRRN1	chr3	3840445	3841811	122	0.039123	0.97603	-0.93691	2.1e-36	1.2e-29
NM_001492	GDF1	chr19	19006433	19007212	104	0.082529	0.97852	-0.89599	2.4e-36	1.4e-29
NM_003716	CADPS	chr3	62859682	62861798	134	0.047918	0.96838	-0.920463	2.5e-36	1.4e-29
NM_018702	ADARB2	chr10	1778427	1780184	110	0.088391	0.90969	-0.8213	2.6e-36	1.5e-29
NM_001256074	COL25A1	chr4	110222643	110224179	109	0.04378	0.96968	-0.925899	2.8e-36	1.6e-29
NM_004575	POU4F2	chr4	147559188	147560831	110	0.065255	0.97758	-0.912327	3.1e-36	1.7e-29
NM_021192	HOXD11	chr2	176971970	176972860	113	0.071292	0.99927	-0.927973	3.3e-36	1.9e-29
NM_002235	KCNA6	chr12	4918074	4919358	111	0.22098	0.99732	-0.776342	3.5e-36	2e-29
NM_022049	GPR88	chr1	101004255	101005478	114	0.12595	0.99518	-0.869237	3.7e-36	2.1e-29
NM_001029865	DBX1	chr11	20180582	20183632	156	0.031141	0.92771	-0.953018	4.1e-36	2.3e-29
NR_110631	BMP7-AS1	chr20	55499981	55501557	107	0.11454	0.99252	-0.877981	7e-36	4e-29
NM_001118	ADCYAP1R1	chr7	31091856	31092758	110	0.067464	0.99651	-0.929045	1.5e-35	8.5e-29
NM_001127216	GFI1	chr1	92949896	92951404	119	0.043773	0.97202	-0.928244	1.7e-35	9.4e-29
NM_001291965	WASF3	chr13	27131330	27132872	107	0.076944	0.9298	-0.85286	2e-35	1.2e-28
NM_012183	FOXD3	chr1	63788497	63789467	102	0.076755	0.94749	-0.870735	2.1e-35	1.2e-28
NM_004502	HOXB7	chr17	46687527	46688893	109	0.069183	0.91458	-0.845394	2.2e-35	1.2e-28
NM_001546	ID4	chr6	19837269	19838211	108	0.10471	0.9946	-0.889889	2.9e-35	1.6e-28
NM_000131	F7	chr13	113764255	113765640	138	0.46493	0.98115	-0.516217	5e-35	2.8e-28
NR_046273	LOC729683	chr17	61777617	61778550	111	0.054378	0.90377	-0.849387	5.9e-35	3.3e-28
NM_003015	SFRP5	chr10	99531028	99531845	104	0.16623	0.9988	-0.832567	6.6e-35	3.7e-28
NM_198501	SMTNL2	chr17	4487224	4488164	102	0.12336	0.86487	-0.74151	6.7e-35	3.8e-28
NM_015011	MYO16	chr13	109147519	109148801	106	0.12182	0.97623	-0.854406	7.3e-35	4.1e-28
NM_014618	BRINP1	chr9	122130988	122132305	126	0.12367	0.98604	-0.862365	8e-35	4.5e-28
NM_001278182	EOMES	chr3	27762680	27763803	109	0.045917	0.99789	-0.951972	1.1e-34	6.2e-28
NM_182511	CBLN2	chr18	70209517	70211280	134	0.18382	0.91154	-0.727716	1.2e-34	6.9e-28
NM_001316349	THSD7B	chr2	137522286	137523917	125	0.12614	0.9457	-0.81956	1.5e-34	8.4e-28
NM_152390	TMEM178A	chr2	39893079	39894194	103	0.10014	0.99608	-0.895942	2e-34	1.1e-27
NR_131233	LINC01158	chr2	105469458	105471516	120	0.0584	0.99403	-0.935633	2.4e-34	1.3e-27
NM_016588	NRN1	chr6	6006559	6008435	115	0.015487	0.98485	-0.969365	2.5e-34	1.4e-27
NM_152414	BHLHE22	chr8	65493255	65494297	139	0.033612	0.94214	-0.908532	2.5e-34	1.4e-27
NR_102279	HOXB-AS1	chr17	46620014	46621718	103	0.088165	0.99051	-0.90235	3e-34	1.7e-27
NM_001008537	KIAA2022	chrX	74143800	74145141	137	0.087029	0.97938	-0.89235	3e-34	1.7e-27
NM_139057	ADAMTS17	chr15	100881346	100882647	109	0.37588	0.99278	-0.616899	3.1e-34	1.8e-27
NM_001146339	VSTM2B	chr19	30017420	30018503	105	0.17834	0.99521	-0.816867	3.3e-34	1.9e-27
NM_001172646	PLCB4	chr20	9048988	9050296	110	0.037782	0.98936	-0.951582	3.3e-34	1.9e-27
NR_131782	CCEPR	chr10	60935576	60937780	137	0.067117	0.97988	-0.912759	3.7e-34	2.1e-27
NR_134292	LOC401442	chr8	688312	689691	102	0.082216	0.99265	-0.910431	3.7e-34	2.1e-27
NM_001014797	KCNMA1	chr10	79396895	79398190	128	0.1044	0.97252	-0.868117	3.9e-34	2.2e-27
NM_001144058	NTM	chr11	131780328	131781649	106	0.095717	0.99171	-0.895991	3.9e-34	2.2e-27
NM_001042478	AJAP1	chr1	4715086	4716322	112	0.13829	0.99121	-0.85292	4.1e-34	2.3e-27
NR_024389	FLJ16779	chr20	61885082	61885994	115	0.13254	0.86678	-0.734243	4.2e-34	2.4e-27
NM_001320493	VGLL3	chr3	87039361	87041372	113	0.10083	0.95604	-0.855204	4.9e-34	2.7e-27
NM_004794	RAB33A	chrX	129304761	129307210	104	0.024308	0.99656	-0.97225	5e-34	2.8e-27
NM_020178	CA10	chr17	50235310	50236421	101	0.091941	0.98188	-0.889941	6e-34	3.4e-27
NM_005584	MAB21L1	chr13	36048813	36051241	104	0.037077	0.95321	-0.916135	6.2e-34	3.5e-27
NM_001300780	SEMA6A	chr5	115908366	115909670	100	0.03441	0.95894	-0.92453	1.4e-33	7.8e-27
NM_004717	DGKI	chr7	137531067	137532137	107	0.15408	0.99733	-0.843243	1.5e-33	8.5e-27
NM_001099403	PRDM8	chr4	81123630	81124317	94	0.13634	0.92264	-0.786298	1.6e-33	9.1e-27
NR_120317	LINC01314	chr15	80543982	80544791	98	0.26083	0.91828	-0.657449	1.7e-33	9.4e-27
NM_015123	FRMD4B	chr3	69590903	69592321	104	0.1149	0.98521	-0.870308	1.8e-33	1e-26
NM_001037341	PDE4B	chr1	66258062	66259372	98	0.11739	0.9983	-0.880908	2.8e-33	1.6e-26
NM_002048	GAS1	chr9	89560489	89561295	103	0.066971	0.98953	-0.922563	2.8e-33	1.6e-26
NR_120467	LOC101928416	chr12	132983135	132984420	96	0.18635	0.95486	-0.76851	3e-33	1.7e-26
NM_018137	PRMT6	chr1	107599245	107600266	96	0.057896	0.98946	-0.931562	3.3e-33	1.9e-26
NM_001286380	FAM120B	chr6	170605478	170606576	120	0.10311	0.97849	-0.875383	3.5e-33	2e-26
NM_001205329	JAM3	chr11	133938675	133940014	97	0.04634	0.90061	-0.854268	3.9e-33	2.2e-26
NM_153366	SVEP1	chr9	113341327	113342174	90	0.11202	0.91227	-0.800244	3.9e-33	2.2e-26
NM_001282146	NLGN4X	chrX	6144150	6145905	120	0.060883	0.88414	-0.823258	4.5e-33	2.6e-26
NM_003966	SEMA5A	chr5	9544968	9546206	110	0.066855	0.90897	-0.842118	4.9e-33	2.7e-26
NM_005045	RELN	chr7	103629365	103630420	113	0.038947	0.95971	-0.920761	4.9e-33	2.8e-26
NM_001290787	ECEL1	chr2	233350355	233351203	102	0.48401	0.97687	-0.492863	5.2e-33	3e-26
NM_012184	FOXD4L1	chr2	114260990	114261883	102	0.14156	0.94901	-0.807451	5.4e-33	3.1e-26
NM_199000	LHFPL3	chr7	103968886	103969908	94	0.056617	0.98389	-0.927277	5.4e-33	3.1e-26
NM_007038	ADAMTS5	chr21	28338109	28339415	103	0.055039	0.99769	-0.94265	5.5e-33	3.1e-26
NR_038877	C8orf34-AS1	chr8	69243042	69244510	102	0.13993	0.89733	-0.757402	5.5e-33	3.1e-26
NM_000138	FBN1	chr15	48936594	48937759	110	0.075082	0.81334	-0.738255	6.8e-33	3.8e-26
NM_001136002	TMEM229A	chr7	123672102	123673287	133	0.099293	0.46682	-0.367526	8.1e-33	4.5e-26
NR_033940	LOC100129620	chr1	99469744	99470771	105	0.35946	0.97011	-0.610657	8.4e-33	4.8e-26
NM_178161	PTF1A	chr10	23461924	23463206	111	0.13016	0.9841	-0.853937	8.5e-33	4.8e-26
NM_001185054	ADD2	chr2	70993877	70995734	113	0.050646	0.92433	-0.873681	9.1e-33	5.1e-26
NM_000814	GABRB3	chr15	27016892	27018079	105	0.08941	0.98681	-0.8974	9.3e-33	5.2e-26
NM_003269	NR2E1	chr6	108478324	108479682	103	0.11884	0.99479	-0.875942	9.7e-33	5.5e-26
NM_133448	TMEM132D	chr12	130387964	130388869	109	0.12462	0.97002	-0.845394	9.9e-33	5.6e-26
NM_000095	COMP	chr19	18900371	18902004	126	0.14616	0.97801	-0.831849	1.1e-32	6.2e-26
NM_001842	CNTFR	chr9	34589392	34590163	100	0.18938	0.97247	-0.78309	1.2e-32	6.8e-26
NM_005331	HBQ1	chr16	230340	231212	95	0.31695	0.92983	-0.612884	1.3e-32	7.1e-26
NR_036521	ZNF667-AS1	chr19	56988785	56990174	98	0.33198	0.97797	-0.64599	1.3e-32	7.2e-26
NM_080606	BHLHE23	chr20	61636171	61637655	141	0.41116	0.99624	-0.585085	1.4e-32	7.7e-26
NM_000609	CXCL12	chr10	44879650	44880507	101	0.059347	0.95054	-0.891198	1.7e-32	9.6e-26
NM_001290253	DPP6	chr7	153748575	153750443	120	0.082233	0.95939	-0.877158	1.9e-32	1.1e-25
NM_032594	INSM2	chr14	36003586	36004510	95	0.059421	0.99162	-0.9322	2.2e-32	1.2e-25
NM_004093	EFNB2	chr13	107185990	107187361	103	0.11308	0.8866	-0.773524	2.3e-32	1.3e-25
NM_139318	KCNH5	chr14	63511846	63513193	121	0.064124	0.95597	-0.891843	2.4e-32	1.4e-25
NM_001307986	ST8SIA5	chr18	44336398	44337586	118	0.13367	0.97545	-0.84178	2.6e-32	1.5e-25
NM_001280547	PAX5	chr9	37026103	37027499	115	0.05673	0.99277	-0.936043	3.4e-32	1.9e-25
NM_173465	COL23A1	chr5	178016823	178017711	112	0.24106	0.98412	-0.743054	4e-32	2.3e-25
NM_001199144	XIRP2	chr2	168149699	168150876	93	0.085742	0.99252	-0.906774	4.3e-32	2.4e-25
NM_175733	SYT9	chr11	7273153	7274155	95	0.18763	0.9794	-0.791768	5.2e-32	2.9e-25
NR_125791	RORB-AS1	chr9	77112712	77114108	116	0.13191	0.91928	-0.787362	5.9e-32	3.3e-25
NM_181646	ZNF804B	chr7	88387687	88389433	108	0.086667	0.93959	-0.852926	7e-32	4e-25
NM_199355	ADAMTS18	chr16	77468124	77469106	102	0.099127	0.98095	-0.881824	8e-32	4.5e-25
NR_037883	LINC01158	chr2	105460811	105461939	93	0.082946	0.91485	-0.831903	8.1e-32	4.6e-25
NR_103545	BLACE	chr7	155174128	155175106	89	0.43825	0.95922	-0.520978	8.1e-32	4.6e-25
NM_001164595	PDZRN4	chr12	41582216	41583115	92	0.079076	0.99205	-0.912978	9.7e-32	5.5e-25
NM_001145847	PROM1	chr4	16084695	16085890	92	0.079522	0.96284	-0.883315	1.2e-31	6.8e-25
NM_001001557	GDF6	chr8	97172368	97173466	103	0.14483	0.96223	-0.817398	1.2e-31	6.9e-25
NM_199138	AMER2	chr13	25744833	25745956	116	0.10859	0.99947	-0.890871	1.3e-31	7.1e-25
NR_027019	ANKRD30BL	chr2	132795556	132796383	97	0.17492	0.9556	-0.78068	1.3e-31	7.1e-25
NM_152868	KCNJ4	chr22	38850766	38851297	97	0.14189	0.94149	-0.799608	1.3e-31	7.1e-25
NM_001115	ADCY8	chr8	132052064	132053125	92	0.15401	0.97208	-0.818065	1.6e-31	9e-25
NR_029395	IGLL3P	chr22	25678557	25679437	96	0.095938	0.9562	-0.86026	2e-31	1.1e-24
NM_001169122	AFF2	chrX	147582201	147583552	126	0.090722	0.92003	-0.82931	2.1e-31	1.2e-24
NM_001301108	SH3GL3	chr15	84115968	84116988	100	0.20065	0.966	-0.76535	2.6e-31	1.5e-24
NM_130773	CNTNAP5	chr2	124782116	124783419	92	0.064967	0.95524	-0.890272	2.7e-31	1.5e-24
NM_001080488	ONECUT3	chr19	1753855	1754945	120	0.17617	0.98843	-0.812258	2.9e-31	1.6e-24
NM_020724	RNF150	chr4	142052903	142054173	94	0.036457	0.99929	-0.96283	2.9e-31	1.7e-24
NM_001082967	FAM19A5	chr22	48885055	48885634	88	0.18352	0.94476	-0.761239	4.1e-31	2.3e-24
NM_001080461	UNCX	chr7	1272147	1273412	115	0.13818	0.9897	-0.851522	4.3e-31	2.5e-24
NM_020348	CNNM1	chr10	101089260	101089972	90	0.050911	0.99639	-0.945478	4.9e-31	2.7e-24
NM_000366	TPM1	chr15	63334317	63335221	91	0.12318	0.93673	-0.813549	6.2e-31	3.5e-24
NR_110861	RARA-AS1	chr17	38498272	38500525	91	0.13045	0.99809	-0.867637	6.7e-31	3.8e-24
NM_001278393	USP44	chr12	95941657	95942557	90	0.12594	0.98996	-0.864011	7.3e-31	4.1e-24
NM_021080	DAB1	chr1	58715168	58716178	93	0.036086	0.97374	-0.937656	7.5e-31	4.3e-24
NM_001191058	PDE1C	chr7	32337983	32338955	91	0.12759	0.99441	-0.866813	8.2e-31	4.6e-24
NR_120417	LOC101927248	chr13	95358495	95360913	96	0.074875	0.9338	-0.858927	8.3e-31	4.7e-24
NM_003467	CXCR4	chr2	136875397	136877085	97	0.061495	0.97478	-0.913289	8.8e-31	5e-24
NM_001010898	SLC6A17	chr1	110693285	110694168	92	0.33102	0.93162	-0.600598	9.2e-31	5.2e-24
NM_002508	NID1	chr1	236227713	236228731	119	0.20206	0.86278	-0.660723	9.6e-31	5.4e-24
NM_001165924	EMX2	chr10	119300564	119302318	108	0.017731	0.97439	-0.956657	1e-30	5.7e-24
NM_000231	SGCG	chr13	23733817	23734815	91	0.098868	0.98371	-0.884846	1.2e-30	6.8e-24
NM_001271560	LOC389895	chrX	139172922	139174170	87	0.11732	0.93283	-0.815506	1.3e-30	7.3e-24
NM_001080506	TMEM150C	chr4	83482699	83483673	94	0.16968	0.97937	-0.809691	1.4e-30	7.9e-24
NR_046635	OXCT1-AS1	chr5	41869546	41870657	94	0.066351	0.95911	-0.892755	1.4e-30	7.8e-24
NM_001099410	GPRASP1	chrX	101905809	101907558	94	0.095702	0.99894	-0.903234	1.4e-30	7.6e-24
NM_015286	SYNM	chr15	99645566	99646163	88	0.10275	0.99322	-0.890466	1.5e-30	8.3e-24
NR_024418	LOC389332	chr5	135527558	135528543	106	0.064462	0.97875	-0.914283	1.5e-30	8.3e-24
NM_001009994	RIPPLY2	chr6	84562820	84564063	98	0.09399	0.96257	-0.868582	1.6e-30	9.1e-24
NM_012304	FBXL7	chr5	15500076	15500812	96	0.010198	0.9791	-0.968906	1.7e-30	9.7e-24
NM_005302	GPR37	chr7	124404873	124406188	97	0.058866	0.93271	-0.873845	1.8e-30	1e-23
NM_030943	AMN	chr14	103395549	103396718	133	0.42776	0.96397	-0.536211	1.9e-30	1.1e-23
NM_001193582	NRCAM	chr7	108095124	108096107	84	0.041893	0.93527	-0.893381	2.3e-30	1.3e-23
NM_001134382	IQSEC1	chr3	13114440	13115542	89	0.13581	0.98565	-0.849843	2.4e-30	1.3e-23
NM_001135690	PENK	chr8	57358416	57359350	94	0.080766	0.986	-0.905234	2.4e-30	1.3e-23
NR_038835	MNX1-AS1	chr7	156810695	156811857	92	0.32102	0.92723	-0.606207	2.6e-30	1.5e-23
NM_001282164	P2RX2	chr12	133194526	133195581	93	0.31091	0.88634	-0.57543	2.7e-30	1.5e-23
NM_001100398	RAP1GAP2	chr17	2679641	2680556	88	0.052273	0.98011	-0.927841	2.8e-30	1.6e-23
NR_029689	MIR153-2	chr7	157483118	157483930	100	0.1425	0.98716	-0.84466	3.2e-30	1.8e-23
NM_001318337	FRMD4A	chr10	13933370	13934255	90	0.167	0.96472	-0.797722	4e-30	2.3e-23
NM_001083620	GRIA2	chr4	158142705	158144146	89	0.050685	0.96129	-0.910607	4.1e-30	2.3e-23
NM_001174146	LMX1B	chr9	129387227	129388735	113	0.30006	0.92564	-0.625575	4.4e-30	2.5e-23
NM_181809	BMP8A	chr1	39957500	39958224	94	0.36395	0.95035	-0.586404	4.5e-30	2.6e-23
NM_002523	NPTX2	chr7	98246999	98247834	85	0.11581	0.8764	-0.760588	4.5e-30	2.5e-23
NM_001136271	NKX2-6	chr8	23559746	23560853	89	0.1488	0.99351	-0.844708	5e-30	2.8e-23
NM_001204065	ANKS1B	chr12	99288044	99289499	122	0.085926	0.99002	-0.90409	5.1e-30	2.9e-23
NM_001170331	LANCL3	chrX	37430830	37431552	89	0.084045	0.95858	-0.874539	5.2e-30	2.9e-23
NR_030328	MIR598	chr8	10873362	10874213	90	0.14847	0.99604	-0.847578	5.7e-30	3.2e-23
NM_198281	GPRIN3	chr4	90227539	90229606	91	0.062418	0.8486	-0.786187	6e-30	3.4e-23
NM_001191056	PDE1C	chr7	32109830	32110988	93	0.050226	0.99933	-0.949108	6.1e-30	3.5e-23
NM_006108	SPON1	chr11	13984206	13985049	94	0.17457	0.99929	-0.824713	6.7e-30	3.8e-23
NM_001282585	MXRA8	chr1	1289643	1290811	95	0.25808	0.98912	-0.731032	7.3e-30	4.1e-23
NM_031891	CDH20	chr18	59000643	59001730	89	0.10465	0.98867	-0.884022	7.5e-30	4.2e-23
NM_000522	HOXA13	chr7	27238739	27239583	89	0.051674	0.99585	-0.94418	7.8e-30	4.4e-23
NM_005708	GPC6	chr13	93879245	93880334	97	0.044299	0.89359	-0.849289	8e-30	4.5e-23
NM_000684	ADRB1	chr10	115804045	115805099	120	0.11928	0.98758	-0.868308	8.7e-30	4.9e-23
NM_015879	ST8SIA3	chr18	55020009	55021865	99	0.048465	0.92997	-0.881505	9.5e-30	5.3e-23
NM_001142333	RBFOX1	chr16	6068914	6069885	95	0.10443	0.91334	-0.808905	9.7e-30	5.5e-23
NM_147127	EVC2	chr4	5709921	5711164	86	0.20999	0.92128	-0.711291	9.9e-30	5.6e-23
NM_020949	SLC7A14	chr3	170302889	170303891	87	0.069506	0.97799	-0.908483	1.3e-29	7.5e-23
NM_001029880	SFMBT2	chr10	7453506	7454853	97	0.11463	0.83302	-0.718392	1.4e-29	7.8e-23
NM_001173517	MAP7D3	chrX	135332893	135333917	92	0.059261	0.95789	-0.89863	1.5e-29	8.5e-23
NM_020653	ZNF287	chr17	16471886	16472872	87	0.13431	0.96616	-0.831851	1.6e-29	8.9e-23
NM_001318204	ROR2	chr9	94711560	94712418	100	0.05719	0.86456	-0.80737	1.6e-29	9.1e-23
NM_153018	ZFP3	chr17	4981142	4982244	88	0.10616	0.97734	-0.871182	1.7e-29	9.9e-23
NR_036152	MIR3186	chr17	79448079	79448826	97	0.22036	0.98795	-0.767588	1.7e-29	9.4e-23
NM_001134649	EIF4E3	chr3	71803472	71804208	99	0.06801	0.88174	-0.813727	1.9e-29	1.1e-22
NM_014351	SULT4A1	chr22	44257957	44258479	89	0.06091	0.92364	-0.86273	2e-29	1.2e-22
NM_001242761	DLGAP1	chr18	4454845	4455628	103	0.23237	0.99657	-0.764204	2.1e-29	1.2e-22
NM_001302455	EDN3	chr20	57875317	57876201	89	0.31236	0.96194	-0.649584	2.1e-29	1.2e-22
NM_006125	ARHGAP6	chrX	11682879	11683977	88	0.11822	0.95314	-0.83492	2.1e-29	1.2e-22
NM_002448	MSX1	chr4	4867317	4868588	87	0.080966	0.99017	-0.909207	2.2e-29	1.2e-22
NM_182528	C1QL2	chr2	119915888	119916525	86	0.15814	0.99957	-0.84143	2.3e-29	1.3e-22
NM_016323	HERC5	chr4	89378223	89378858	81	0.11105	0.92693	-0.815877	2.3e-29	1.3e-22
NM_001080477	TENM3	chr4	183369457	183370121	79	0.1332	0.89415	-0.760949	2.3e-29	1.3e-22
NM_021032	FGF12	chr3	192232072	192233373	107	0.05828	0.98363	-0.925346	2.6e-29	1.5e-22
NM_016932	SIX2	chr2	45235177	45236271	81	0.078531	0.93591	-0.857383	2.8e-29	1.6e-22
NM_001004125	TUSC1	chr9	25677810	25678720	90	0.21063	0.99903	-0.7884	2.9e-29	1.7e-22
NM_005249	FOXG1	chr14	29237000	29237983	85	0.028388	0.99533	-0.966941	3e-29	1.7e-22
NM_020805	KLHL14	chr18	30349827	30351524	107	0.062589	0.8583	-0.79571	3e-29	1.7e-22
NM_007156	ZXDA	chrX	58561749	58567460	91	0.051571	0.8076	-0.756033	3.3e-29	1.9e-22
NM_001145648	RASGRF1	chr15	79382189	79383231	98	0.12252	0.95881	-0.836286	3.4e-29	1.9e-22
NM_080606	BHLHE23	chr20	61637833	61638705	115	0.30273	0.9951	-0.750859	3.6e-29	2e-22
NR_120370	LINC01586	chr15	89148431	89150024	84	0.01769	0.87404	-0.856345	3.8e-29	2.1e-22
NR_037850	PROX1-AS1	chr1	214156000	214156936	85	0.096965	0.99527	-0.898306	3.9e-29	2.2e-22
NM_001304963	NUDT10	chrX	51075428	51076303	86	0.21331	0.98227	-0.768953	4.3e-29	2.5e-22
NM_001128636	ELFN1	chr7	1709848	1710653	85	0.26578	0.94366	-0.677882	4.4e-29	2.5e-22
NM_000722	CACNA2D1	chr7	82072634	82074225	121	0.063802	0.83783	-0.774025	4.9e-29	2.8e-22
NM_001145204	SHISA9	chr16	12994297	12995711	95	0.077768	0.82849	-0.750726	5.4e-29	3e-22
NM_001160226	CNR1	chr6	88876464	88877220	89	0.094079	0.9118	-0.817719	6e-29	3.4e-22
NR_002833	DPY19L2P1	chr7	35225599	35226714	86	0.074802	0.97422	-0.899419	6.2e-29	3.5e-22
NM_004097	EMX1	chr2	73145067	73146007	102	0.054716	0.70057	-0.645853	6.3e-29	3.6e-22
NM_001291815	HMCN2	chr9	133027685	133028532	84	0.38618	0.87185	-0.485667	6.5e-29	3.7e-22
NM_001294161	DOK5	chr20	53092002	53093152	84	0.1876	0.95546	-0.767869	6.8e-29	3.8e-22
NR_104643	FLJ32255	chr5	42951376	42952434	82	0.093963	0.96451	-0.870549	7.2e-29	4.1e-22
NM_004789	LHX2	chr9	126774054	126774654	77	0.15916	0.79782	-0.638662	7.2e-29	4e-22
NM_005160	ADRBK2	chr22	25960458	25962071	101	0.056723	0.9496	-0.892881	8.9e-29	5e-22
NM_001143824	SLC38A4	chr12	47224915	47226412	84	0.12255	0.93624	-0.81369	9.3e-29	5.3e-22
NR_125758	FOXG1-AS1	chr14	29234281	29236013	100	0.05588	0.9713	-0.91542	9.4e-29	5.3e-22
NM_022097	CHP2	chr16	23765749	23766732	84	0.3282	0.87593	-0.547726	1.1e-28	6.5e-22
NM_003647	DGKE	chr17	54911645	54912389	82	0.10262	0.9859	-0.88328	1.1e-28	5.9e-22
NM_001318810	SLITRK3	chr3	164913357	164915243	92	0.11797	0.92132	-0.803348	1.1e-28	6e-22
NM_022726	ELOVL4	chr6	80656303	80657331	84	0.026036	0.75199	-0.725952	1.2e-28	6.5e-22
NM_001184699	CPXM1	chr20	2780762	2781489	86	0.13983	0.99579	-0.855965	1.3e-28	7.3e-22
NM_014405	CACNG4	chr17	64961184	64962417	98	0.050673	0.32534	-0.274663	1.4e-28	7.7e-22
NM_133459	CCBE1	chr18	57363657	57364639	93	0.10561	0.93603	-0.830419	1.6e-28	9e-22
NM_003737	DCHS1	chr11	6676365	6677722	82	0.081915	0.98016	-0.898244	1.7e-28	9.5e-22
NM_001004339	ZYG11A	chr1	53308516	53309196	76	0.15437	0.93657	-0.782197	1.8e-28	1e-21
NM_012360	OR1F1	chr16	3238191	3239433	79	0.10677	0.92672	-0.819949	1.9e-28	1.1e-21
NM_003222	TFAP2C	chr20	55381400	55385594	87	0.056494	0.98314	-0.926644	1.9e-28	1.1e-21
NM_001319103	OPCML	chr11	132813525	132814852	93	0.12538	0.97444	-0.849065	2.1e-28	1.2e-21
NM_001099403	PRDM8	chr4	81118093	81119545	81	0.051346	0.99112	-0.939778	2.1e-28	1.2e-21
NM_012476	VAX2	chr2	71127720	71128664	96	0.028792	0.33481	-0.306021	2.2e-28	1.3e-21
NM_001164442	FAM159B	chr5	63986129	63987262	82	0.11337	0.91704	-0.803671	2.2e-28	1.3e-21
NM_001159702	FHL1	chrX	135229139	135230885	98	0.1054	0.93605	-0.830653	2.2e-28	1.2e-21
NM_001161546	PROB1	chr5	138728366	138729319	88	0.26932	0.98024	-0.71092	2.3e-28	1.3e-21
NM_016052	RRP15	chr1	218338173	218339126	94	0.10579	0.98031	-0.874521	2.4e-28	1.4e-21
NM_004522	KIF5C	chr2	149632828	149634096	121	0.078157	0.8455	-0.767347	2.5e-28	1.4e-21
NM_007037	ADAMTS8	chr11	130297081	130298156	97	0.079536	0.69572	-0.616186	2.7e-28	1.5e-21
NM_147189	FAM110B	chr8	58907087	58907964	90	0.062822	0.99778	-0.934956	2.9e-28	1.6e-21
NM_003577	UTF1	chr10	135030991	135033590	100	0.11379	0.9098	-0.79601	3.3e-28	1.8e-21
NR_026865	C7orf13	chr7	156432378	156433209	81	0.095914	0.97693	-0.881012	3.6e-28	2e-21
NM_018929	PCDHGC5	chr5	140892214	140893858	86	0.11128	0.9952	-0.883919	3.8e-28	2.1e-21
NM_004821	HAND1	chr5	153857038	153857957	78	0.080321	0.96585	-0.885526	3.8e-28	2.2e-21
NM_032387	WNK4	chr17	40932505	40933354	82	0.34484	0.99476	-0.649915	3.9e-28	2.2e-21
NR_110688	LOC101927151	chr19	28283942	28285580	80	0.036062	0.95178	-0.915713	4.3e-28	2.4e-21
NM_001253389	ISYNA1	chr19	18548048	18549274	89	0.24867	0.98101	-0.732337	4.4e-28	2.5e-21
NM_001198547	NOL4	chr18	31802358	31803678	107	0.021757	0.96821	-0.946458	4.5e-28	2.6e-21
NM_174937	TCERG1L	chr10	133109908	133111109	100	0.27264	0.99576	-0.72312	4.6e-28	2.6e-21
NM_022479	WBSCR17	chr7	70060710	70061811	79	0.13949	0.97643	-0.836937	4.7e-28	2.7e-21
NR_039777	MIR4634	chr5	174178103	174179014	94	0.12969	0.99622	-0.866532	5.4e-28	3e-21
NM_001301191	LINGO1	chr15	78111357	78111981	95	0.046305	0.86659	-0.820284	5.7e-28	3.2e-21
NM_002722	PPY	chr17	42029557	42030794	89	0.21903	0.85498	-0.635944	5.7e-28	3.2e-21
NM_004441	EPHB1	chr3	134514719	134515703	84	0.096702	0.92896	-0.832262	5.9e-28	3.3e-21
NM_001744	CAMK4	chr5	110559603	110560587	110	0.10871	0.96881	-0.8601	6.2e-28	3.5e-21
NM_001024372	BAALC	chr8	104152886	104153885	88	0.073023	0.9557	-0.882682	7.5e-28	4.2e-21
NM_001135820	TMEM2	chr9	74061089	74062179	86	0.11564	0.93774	-0.822105	7.9e-28	4.5e-21
NM_024870	PREX2	chr8	68864152	68864981	93	0.11829	0.95057	-0.83228	8.1e-28	4.6e-21
NM_004405	DLX2	chr2	172960630	172962003	80	0.13395	0.6868	-0.55285	9.2e-28	5.2e-21
NM_001136103	TMEM132C	chr12	128751041	128751879	83	0.16645	0.98028	-0.813831	1.1e-27	6.5e-21
NR_026887	CEBPA-AS1	chr19	33794245	33795140	77	0.19173	0.96261	-0.770883	1.1e-27	6.3e-21
NM_001135774	SYN3	chr22	33453807	33454485	81	0.1304	0.99264	-0.862247	1.1e-27	6.5e-21
NM_001275	CHGA	chr14	93389386	93390287	82	0.082915	0.99438	-0.911463	1.2e-27	6.6e-21
NM_001012968	SPIN4	chrX	61692420	61697891	97	0.093402	0.84249	-0.749093	1.2e-27	6.7e-21
NM_001038633	RSPO1	chr1	38100086	38100863	85	0.21293	0.85038	-0.637447	1.3e-27	7.1e-21
NM_004316	ASCL1	chr12	103351403	103352412	92	0.13468	0.94433	-0.809641	1.3e-27	7.3e-21
NM_004452	ESRRB	chr14	76843180	76843939	80	0.12019	0.96154	-0.84135	1.4e-27	8.2e-21
NM_001144952	SDK2	chr17	71641175	71641669	80	0.20176	0.78685	-0.585088	1.5e-27	8.5e-21
NM_001291494	ITGA8	chr10	15761307	15762328	79	0.14375	0.95872	-0.814975	1.6e-27	9.1e-21
NM_207413	FAM150A	chr8	53477629	53478269	80	0.065037	0.84104	-0.776	1.6e-27	9.3e-21
NM_170731	BDNF	chr11	27743063	27744363	80	0.03775	0.98574	-0.947988	1.8e-27	1e-20
NM_001205317	RIMS4	chr20	43438703	43439451	89	0.21229	0.99626	-0.783966	2e-27	1.1e-20
NR_037446	MIR3675	chr1	17025798	17026519	83	0.33165	0.99251	-0.660855	2.2e-27	1.2e-20
NM_001320134	NTRK3	chr15	88799387	88800655	88	0.12149	0.9872	-0.865716	2.7e-27	1.5e-20
NM_001291839	IKZF1	chr7	50343469	50343858	79	0.16705	0.74976	-0.582709	2.7e-27	1.5e-20
NM_001271946	SLIT3	chr5	168727751	168728586	83	0.15043	0.97807	-0.827639	2.8e-27	1.6e-20
NM_001278669	NFATC1	chr18	77155920	77156689	81	0.044259	0.86352	-0.819259	3e-27	1.7e-20
NR_024045	RAET1K	chr6	150311196	150312388	89	0.18876	0.98547	-0.796708	3.1e-27	1.7e-20
NM_023067	FOXL2	chr3	138665133	138665914	81	0.10169	0.9219	-0.82021	3.2e-27	1.8e-20
NM_001855	COL15A1	chr9	101706107	101706882	80	0.13249	0.98257	-0.850087	3.2e-27	1.8e-20
NM_001168320	TSPAN9	chr12	3309799	3310732	75	0.20251	0.85364	-0.651133	3.3e-27	1.9e-20
NM_001270407	JAM2	chr21	27011472	27012984	81	0.03658	0.8249	-0.788321	3.3e-27	1.9e-20
NR_026542	B3GALT5-AS1	chr21	40984463	40985142	78	0.082667	0.97033	-0.887667	3.5e-27	2e-20
NM_001008783	SLC35D3	chr6	137242510	137243249	83	0.15566	0.97573	-0.820072	3.8e-27	2.1e-20
NM_001102562	MARCH11	chr5	16178690	16179580	79	0.056722	0.98587	-0.929152	3.9e-27	2.2e-20
NM_001858	COL19A1	chr6	70576870	70577789	79	0.082772	0.96578	-0.883013	4.2e-27	2.4e-20
NM_001165037	GABRA5	chr15	27112383	27113015	78	0.12709	0.99441	-0.867321	4.5e-27	2.5e-20
NM_033512	TSPYL5	chr8	98289538	98290333	96	0.32104	0.99677	-0.675729	4.7e-27	2.6e-20
NM_001168360	PCDH11X	chrX	91034318	91036558	97	0.075485	0.95393	-0.878443	4.9e-27	2.8e-20
NM_001168235	FREM3	chr4	144621351	144622174	78	0.10609	0.94492	-0.838833	5.2e-27	2.9e-20
NM_001286838	GRID2	chr4	93225932	93227298	87	0.32837	0.96107	-0.632701	5.7e-27	3.2e-20
NM_001014809	CRMP1	chr4	5893922	5895186	77	0.12762	0.9944	-0.866779	5.9e-27	3.3e-20
NM_000168	GLI3	chr7	42153719	42160164	79	0.034	0.9738	-0.939797	6.3e-27	3.6e-20
NM_021064	HIST1H2AG	chr6	27100592	27101941	79	0.13016	0.9752	-0.845038	6.7e-27	3.8e-20
NR_027283	LOC440461	chr17	66195355	66196470	89	0.15161	0.71446	-0.562854	6.8e-27	3.8e-20
NM_012082	ZFPM2	chr8	106330525	106331294	94	0.088564	0.88972	-0.80116	7.1e-27	4e-20
NM_006898	HOXD3	chr2	177021948	177023367	88	0.12256	0.91375	-0.791193	7.8e-27	4.4e-20
NM_020335	VANGL2	chr1	160369629	160371330	79	0.047646	0.94138	-0.893734	7.9e-27	4.5e-20
NM_003812	ADAM23	chr2	207308266	207308946	92	0.10215	0.63468	-0.532533	8.4e-27	4.7e-20
NM_001145845	ROBO1	chr3	79067397	79068565	83	0.04294	0.93518	-0.892241	8.7e-27	4.9e-20
NM_001270616	PROX1	chr1	214161197	214162998	86	0.0605	0.90416	-0.843663	1e-26	5.9e-20
NM_012182	FOXB1	chr15	60297322	60299508	137	0.12141	0.65707	-0.854612	1e-26	5.6e-20
NR_135177	LOC105371038	chr16	698546	699382	75	0.19265	0.89305	-0.7004	1e-26	5.9e-20
NM_001164883	CTNNA2	chr2	79739253	79740420	86	0.15866	0.96333	-0.804663	1e-26	5.6e-20
NR_039962	MIR4799	chr4	148986029	148992537	89	0.17281	0.94339	-0.770584	1e-26	5.7e-20
NM_001195755	FFAR4	chr10	95326457	95327162	75	0.21668	0.88947	-0.672787	1.1e-26	6.5e-20
NM_001040429	PCDH17	chr13	58203586	58205144	84	0.062881	0.94476	-0.881881	1.1e-26	6.1e-20
NM_153018	ZFP3	chr17	5000232	5001204	75	0.21056	0.99852	-0.78796	1.1e-26	6.1e-20
NR_038366	HOTAIRM1	chr7	27135633	27136718	96	0.10244	0.98261	-0.880177	1.1e-26	5.9e-20
NM_030915	LBH	chr2	30453691	30454334	70	0.073543	0.88399	-0.810443	1.2e-26	6.6e-20
NM_001145157	NR2F2	chr15	96883298	96884703	78	0.10458	0.99459	-0.890013	1.4e-26	8e-20
NM_001796	CDH8	chr16	62069450	62070772	100	0.02728	0.97162	-0.94434	1.6e-26	8.9e-20
NR_038836	CHEK2P2	chr15	20484139	20488211	87	0.14561	0.76457	-0.618966	1.7e-26	9.4e-20
NM_001301012	EYA4	chr6	133562962	133564084	82	0.021854	0.97294	-0.951085	1.7e-26	9.7e-20
NM_152760	SNX32	chr11	65600578	65601550	76	0.13747	0.82367	-0.686197	1.8e-26	1e-19
NM_001308388	CPNE9	chr3	9745368	9746304	73	0.11374	0.92907	-0.815329	2.1e-26	1.2e-19
NM_002033	FUT4	chr11	94278024	94279299	86	0.062686	0.98171	-0.919023	2.3e-26	1.3e-19
NM_014932	NLGN1	chr3	173113226	173114286	80	0.080475	0.85161	-0.771137	2.4e-26	1.4e-19
NM_014717	ZNF536	chr19	30718297	30719593	95	0.053495	0.97921	-0.925716	2.5e-26	1.4e-19
NR_033205	HOXB-AS3	chr17	46675044	46675846	76	0.27234	0.93755	-0.665211	2.6e-26	1.4e-19
NM_020660	GJD2	chr15	35046647	35047479	87	0.10478	0.9804	-0.875621	2.7e-26	1.5e-19
NM_020465	NDRG4	chr16	58497033	58497756	101	0.11725	0.93869	-0.821446	2.8e-26	1.6e-19
NM_021257	NGB	chr14	77736810	77737529	86	0.33637	0.98163	-0.645256	3e-26	1.7e-19
NM_001144903	TM6SF1	chr15	83775836	83776512	84	0.11185	0.98464	-0.872798	3.1e-26	1.8e-19
NM_001017425	KCNK2	chr1	215256009	215257328	88	0.1267	0.94791	-0.821205	3.7e-26	2.1e-19
NR_027270	ANKRD20A11P	chr21	15351793	15352901	77	0.27169	0.99752	-0.725831	3.7e-26	2.1e-19
NR_003955	EMBP1	chr1	121478481	121483952	95	0.13862	0.82281	-0.684189	4e-26	2.2e-19
NR_027284	LINC00602	chr6	166253787	166260012	88	0.13228	0.97681	-0.844523	4.9e-26	2.8e-19
NM_001201465	NETO1	chr18	70533988	70534938	79	0.080608	0.98659	-0.905987	5.1e-26	2.9e-19
NM_001025076	CELF2	chr10	11206755	11208024	77	0.059701	0.96618	-0.906481	5.6e-26	3.2e-19
NM_182971	COX8C	chr14	93896559	93897981	75	0.031267	0.87831	-0.84704	5.6e-26	3.1e-19
NM_001256750	PEX5L	chr3	179754528	179755140	89	0.053596	0.97642	-0.92282	5.7e-26	3.2e-19
NM_198471	KANK3	chr19	8398213	8399346	77	0.24071	0.90262	-0.661909	5.8e-26	3.3e-19
NM_001190972	C8orf88	chr8	91997061	91997720	73	0.063151	0.99681	-0.933658	6.2e-26	3.5e-19
NR_110057	LOC101927616	chr12	127939973	127940906	80	0.31833	0.99568	-0.67735	6.5e-26	3.7e-19
NM_004327	BCR	chr22	23523590	23524575	84	0.13865	0.91467	-0.776012	6.6e-26	3.7e-19
NR_104118	LINC00408	chr13	19522968	19526954	96	0.15223	0.89189	-0.739656	6.7e-26	3.8e-19
NM_020794	LRRC7	chr1	70033518	70034943	91	0.063396	0.94007	-0.87667	6.8e-26	3.9e-19
NM_000795	DRD2	chr11	113345433	113346491	78	0.070564	0.97401	-0.903449	7e-26	4e-19
NM_001279	CIDEA	chr18	12253827	12254703	75	0.17864	0.94831	-0.769667	7.1e-26	4e-19
NR_110745	LOC101929144	chr19	23253396	23254573	73	0.34311	0.96751	-0.624397	7.1e-26	4e-19
NR_024470	SLCO4A1-AS1	chr20	61293062	61297775	93	0.51911	0.9829	-0.463796	7.1e-26	4e-19
NM_001287491	TET3	chr2	74229477	74230931	76	0.12767	0.99854	-0.870868	7.2e-26	4.1e-19
NR_125366	CASC23	chr11	8040409	8041367	98	0.11301	0.9848	-0.871786	7.5e-26	4.3e-19
NR_037477	MIR3914-1	chr7	71086176	71094695	112	0.086062	0.81506	-0.729	7.5e-26	4.2e-19
NM_002531	NTSR1	chr20	61354528	61358624	100	0.27098	0.93127	-0.66029	8.9e-26	5e-19
NM_001128128	ZEB1	chr10	31892023	31893331	87	0.18162	0.67145	-0.489828	9.6e-26	5.4e-19
NM_203425	C17orf82	chr17	59487918	59488635	69	0.21114	0.80697	-0.595826	9.9e-26	5.6e-19
NR_024470	SLCO4A1-AS1	chr20	61297802	61317632	574	0.53988	0.95503	-0.590949	1e-25	5.8e-19
NM_001372	DNAH9	chr17	11501502	11502195	70	0.27194	0.98493	-0.712986	1.2e-25	6.8e-19
NM_001101654	CXXC1	chr18	47824093	47825533	74	0.16328	0.99722	-0.833932	1.3e-25	7.4e-19
NM_001077490	GNAS	chr20	57429273	57430890	134	0.55139	0.99472	-0.507641	1.3e-25	7.1e-19
NM_001038493	DLX1	chr2	172949148	172949976	72	0.082917	0.99243	-0.909514	1.6e-25	9.1e-19
NM_007226	NXPH2	chr2	139536952	139537972	76	0.077211	0.98351	-0.906303	1.7e-25	9.6e-19
NM_199243	GPR150	chr5	94956311	94956843	84	0.11908	0.93244	-0.813357	1.7e-25	9.4e-19
NM_001302109	ZNF75A	chr16	3355020	3355774	86	0.10828	0.52745	-0.419174	1.9e-25	1e-18
NM_001134709	DEK	chr6	18276987	18278061	73	0.16193	0.98982	-0.82789	2e-25	1.1e-18
NR_135069	LOC101929011	chr11	116450778	116451743	91	0.12176	0.84218	-0.720418	2.4e-25	1.3e-18
NM_001099733	ADCYAP1	chr18	904717	905876	73	0.06289	0.92055	-0.857658	2.6e-25	1.5e-18
NM_001306142	HMX1	chr4	8873294	8874454	84	0.67856	0.9937	-0.315143	2.6e-25	1.5e-18
NR_027714	ACTR3BP2	chr2	92314713	92326124	127	0.36625	0.81661	-0.450354	2.9e-25	1.7e-18
NR_033369	LINC01056	chr20	61680972	61685096	100	0.17531	0.85179	-0.67648	2.9e-25	1.7e-18
NM_001284351	SLC9A3	chr5	524032	524653	85	0.26185	0.89796	-0.636118	2.9e-25	1.6e-18
NM_001080396	FAM155A	chr13	108518016	108519347	75	0.024387	0.87323	-0.84884	3e-25	1.7e-18
NR_046876	ZNF385D-AS2	chr3	22413728	22414364	72	0.1771	0.95318	-0.776083	3e-25	1.7e-18
NM_001146261	SYT14	chr1	210111214	210112053	85	0.049965	0.95825	-0.908282	3.2e-25	1.8e-18
NM_020225	STOX2	chr4	184827550	184828776	80	0.27714	0.91758	-0.640437	3.2e-25	1.8e-18
NM_004472	FOXD1	chr5	72715219	72715927	68	0.22396	0.99112	-0.767162	3.2e-25	1.8e-18
NM_001270805	SYT6	chr1	114695646	114697113	121	0.16188	0.97981	-0.817926	3.3e-25	1.9e-18
NM_181711	GRASP	chr12	52400708	52401448	79	0.050987	0.95737	-0.90638	3.4e-25	1.9e-18
NM_001317091	NPY5R	chr4	164265039	164265917	77	0.38952	0.98319	-0.593675	4.1e-25	2.3e-18
NM_022055	KCNK12	chr2	47797357	47797935	80	0.11927	0.91215	-0.792875	4.2e-25	2.4e-18
NM_001320458	WNT9B	chr17	44929007	44929992	78	0.24123	0.91321	-0.671974	4.6e-25	2.6e-18
NM_001039111	TRIM71	chr3	32858540	32859697	110	0.14285	0.98027	-0.837427	4.6e-25	2.6e-18
NM_007100	ATP5I	chr4	657432	658161	68	0.1054	0.89815	-0.79275	5.2e-25	2.9e-18
NM_001312688	NTNG1	chr1	107683278	107684481	108	0.12032	0.97443	-0.854102	6.4e-25	3.6e-18
NM_001256627	BRSK2	chr11	1411457	1412181	80	0.05195	0.97004	-0.918087	6.7e-25	3.8e-18
NM_152447	LRFN5	chr14	42075369	42076822	98	0.10865	0.97302	-0.864367	6.7e-25	3.8e-18
NM_000728	CALCB	chr11	15094853	15096066	74	0.1202	0.97024	-0.850041	6.9e-25	3.9e-18
NR_038861	TUNAR	chr14	96342746	96343494	92	0.10601	0.89234	-0.786326	6.9e-25	3.9e-18
NM_001134285	ESRRG	chr1	217308042	217309035	74	0.066203	0.97815	-0.911946	7.2e-25	4.1e-18
NM_001282748	TLE4	chr9	82187937	82188559	76	0.080776	0.67926	-0.598487	7.4e-25	4.2e-18
NM_001134363	RBM20	chr10	112403736	112404380	80	0.057038	0.91699	-0.85995	8.5e-25	4.8e-18
NM_001079906	ZNF331	chr19	54041142	54041800	70	0.30186	0.9922	-0.690343	8.8e-25	4.9e-18
NM_013271	PCSK1N	chrX	48693183	48694369	68	0.076015	0.96943	-0.893412	9.5e-25	5.4e-18
NM_001013620	ALG10B	chr12	38594250	38597541	75	0.032253	0.9076	-0.875347	1.1e-24	6e-18
NR_026556	ANKRD26P1	chr16	46393497	46395348	81	0.15805	0.49759	-0.339543	1.2e-24	7e-18
NM_018094	GSPT2	chrX	51486353	51487301	70	0.12347	0.9102	-0.786729	1.2e-24	6.5e-18
NM_001168214	C3orf80	chr3	159943754	159944369	75	0.028853	0.31929	-0.29044	1.3e-24	7.3e-18
NM_001171195	ELAVL2	chr9	23821613	23822154	73	0.40758	0.99305	-0.585479	1.3e-24	7.5e-18
NM_153259	MCOLN2	chr1	85462671	85463506	80	0.04735	0.51513	-0.467775	1.4e-24	8e-18
NM_002903	RCVRN	chr17	9814335	9818487	84	0.12287	0.9521	-0.829226	1.4e-24	8.1e-18
NM_033403	DCLK3	chr3	36805315	36805986	71	0.16975	0.99558	-0.825831	1.4e-24	7.7e-18
NR_027012	LINC00293	chr8	47014802	47017065	76	0.12412	0.82925	-0.705132	1.6e-24	8.9e-18
NM_015720	PODXL2	chr3	127348233	127348756	64	0.13805	0.77075	-0.632703	1.7e-24	9.4e-18
NM_001278642	EDIL3	chr5	83679363	83680237	78	0.11224	0.87727	-0.765026	1.7e-24	9.6e-18
NM_194317	LYPD6	chr2	150187079	150188143	64	0.089813	0.77028	-0.680469	1.8e-24	1e-17
NM_014717	ZNF536	chr19	30865660	30866291	66	0.12367	0.97923	-0.855561	1.9e-24	1.1e-17
NR_027420	LOC389834	chrUn_gl000218	52103	54331	76	0.22354	0.78854	-0.565	1.9e-24	1.1e-17
NM_001105543	PLXNA4	chr7	132261498	132262089	85	0.035294	0.96242	-0.927129	2e-24	1.1e-17
NM_012182	FOXB1	chr15	60296653	60297298	75	0.12305	0.76855	-0.645493	2.3e-24	1.3e-17
NR_027146	LINC00469	chr17	71948405	71949086	68	0.16197	0.95678	-0.794809	2.3e-24	1.3e-17
NM_001258221	KCTD1	chr18	24130266	24131173	67	0.14609	0.99885	-0.852761	2.3e-24	1.3e-17
NM_001111061	NHLH2	chr1	116370719	116371417	68	0.13253	0.70351	-0.570985	2.6e-24	1.5e-17
NM_173683	XKR6	chr8	11058153	11059185	85	0.052424	0.98956	-0.937141	2.7e-24	1.5e-17
NM_001144013	RGPD3	chr2	107102907	107104423	69	0.21386	0.99919	-0.785333	2.8e-24	1.6e-17
NM_001172509	SATB2	chr2	200320693	200321899	76	0.083461	0.91538	-0.831921	2.8e-24	1.6e-17
NM_003222	TFAP2C	chr20	55427168	55432641	89	0.21988	0.96739	-0.747517	2.9e-24	1.6e-17
NM_001174069	LMX1A	chr1	165204764	165205528	67	0.074224	0.99643	-0.922209	3e-24	1.7e-17
NM_003108	SOX11	chr2	5835820	5837593	153	0.048588	0.97994	-0.890039	3e-24	1.7e-17
NM_001164605	FXYD5	chr19	35646796	35652342	74	0.13588	0.9627	-0.826824	3.1e-24	1.8e-17
NM_001145161	UBE2QL1	chr5	6448911	6449516	70	0.079629	0.99249	-0.912857	3.1e-24	1.8e-17
NM_001005407	CACNA1H	chr16	1208128	1209273	75	0.26148	0.96335	-0.701867	3.2e-24	1.8e-17
NR_033735	REREP3	chr15	22528557	22533964	85	0.1728	0.98935	-0.816553	3.4e-24	1.9e-17
NR_110115	LOC101927746	chr7	100942820	100943793	74	0.089311	0.94566	-0.856351	3.4e-24	1.9e-17
NR_045725	CACNA1C-AS1	chr12	2800369	2801264	69	0.054942	0.92307	-0.86813	3.6e-24	2e-17
NM_182828	GDF7	chr2	20865606	20866275	69	0.21648	0.92491	-0.708435	3.6e-24	2e-17
NM_007361	NID2	chr14	52535432	52536275	74	0.19562	0.91919	-0.723568	3.7e-24	2.1e-17
NM_001278346	PHYKPL	chr5	177761707	177765879	80	0.20673	0.94681	-0.740088	3.7e-24	2.1e-17
NR_046243	LOC642366	chr5	50685355	50686301	80	0.1053	0.88143	-0.776125	3.8e-24	2.2e-17
NM_001317089	ULBP1	chr6	150285124	150285928	79	0.38389	0.9752	-0.591316	4e-24	2.3e-17
NM_001204197	NBEA	chr13	36052097	36053684	70	0.026429	0.98506	-0.958629	4.1e-24	2.3e-17
NM_144694	ZNF570	chr19	37959642	37960614	73	0.061041	0.95997	-0.898932	4.5e-24	2.5e-17
NM_000812	GABRB1	chr4	47033559	47035105	69	0.064928	0.95038	-0.885449	4.5e-24	2.5e-17
NM_021570	BARX1	chr9	96717265	96718185	92	0.052522	0.96589	-0.91337	4.6e-24	2.6e-17
NR_110631	BMP7-AS1	chr20	55528104	55532699	120	0.39743	0.9709	-0.573467	4.7e-24	2.7e-17
NM_007232	HRH3	chr20	60794317	60795140	80	0.082763	0.90717	-0.824412	5.1e-24	2.9e-17
NM_001271893	TWIST2	chr2	239757524	239758380	73	0.43697	0.97878	-0.541808	5.2e-24	2.9e-17
NM_201432	GAS7	chr17	9961273	9966368	92	0.079315	0.93387	-0.854554	5.4e-24	3.1e-17
NR_003030	SNORD12	chr20	47934991	47935745	65	0.25617	0.97978	-0.723615	5.5e-24	3.1e-17
NM_020927	VAT1L	chr16	77822470	77823358	73	0.058795	0.7701	-0.711301	5.9e-24	3.3e-17
NM_001199938	EBLN1	chr10	22517621	22518623	66	0.057091	0.75088	-0.693788	6e-24	3.4e-17
NR_003083	SLC6A10P	chr16	32877076	32881302	79	0.16299	0.92366	-0.760671	6.5e-24	3.7e-17
NM_001201	BMP3	chr4	81951986	81952764	80	0.1127	0.87017	-0.757475	6.7e-24	3.8e-17
NM_014717	ZNF536	chr19	30715549	30716979	69	0.064623	0.99209	-0.927464	7.3e-24	4.1e-17
NM_025213	SPTBN4	chr19	41018336	41019045	68	0.24194	0.97881	-0.736868	7.3e-24	4.1e-17
NM_133445	GRIN3A	chr9	104500204	104501030	72	0.074014	0.98846	-0.914444	7.8e-24	4.4e-17
NM_133467	CITED4	chr1	41327324	41327898	67	0.12482	0.99281	-0.867985	8.3e-24	4.7e-17
NM_001258465	PAX6	chr11	31831553	31832367	66	0.0069394	0.99906	-0.992121	8.3e-24	4.7e-17
NR_111905	ADGRA1-AS1	chr10	134873543	134875571	74	0.14341	0.80051	-0.657108	9.3e-24	5.2e-17
NM_000693	ALDH1A3	chr15	101396885	101403179	89	0.17903	0.98456	-0.805528	9.3e-24	5.2e-17
NM_001008274	TRIM72	chr16	31225956	31226647	71	0.25607	0.96338	-0.70731	9.3e-24	5.2e-17
NM_002246	KCNK3	chr2	26915622	26916296	88	0.051761	0.53551	-0.48375	9.3e-24	5.2e-17
NM_001195286	IRF4	chr6	393178	394127	92	0.19067	0.9142	-0.723522	9.9e-24	5.6e-17
NM_018159	NUDT11	chrX	51238542	51239529	71	0.050155	0.96113	-0.910972	9.9e-24	5.6e-17
NM_001284261	WDR86	chr7	151107177	151107829	62	0.14734	0.90824	-0.760903	1e-23	5.7e-17
NM_003806	HRK	chr12	117317165	117318762	89	0.1223	0.70409	-0.581787	1.1e-23	6.4e-17
NM_030765	B3GNT4	chr12	122688584	122689161	75	0.044053	0.76625	-0.7222	1.1e-23	6.4e-17
NM_138568	EXOC3L2	chr19	45737695	45738333	71	0.23096	0.93183	-0.700873	1.1e-23	6.3e-17
NM_080552	SLC32A1	chr20	37352977	37353562	69	0.15494	0.9723	-0.817362	1.1e-23	6.1e-17
NR_033733	CRYBB2P1	chr22	25817023	25817724	69	0.28659	0.99441	-0.707812	1.1e-23	5.9e-17
NM_007117	TRH	chr3	129693436	129694442	90	0.40132	0.94486	-0.543533	1.1e-23	6.3e-17
NM_005559	LAMA1	chr18	7117303	7118077	88	0.11809	0.9527	-0.834614	1.2e-23	6.8e-17
NM_080862	SPSB4	chr3	140770302	140771250	84	0.032143	0.7266	-0.694452	1.2e-23	6.8e-17
NM_020925	CACHD1	chr1	64936504	64938825	73	0.017274	0.78678	-0.769507	1.4e-23	7.7e-17
NM_001303420	COLGALT2	chr1	184005745	184006699	107	0.12649	0.88528	-0.758794	1.4e-23	7.9e-17
NM_001305005	SLC5A7	chr2	108602868	108603524	66	0.21444	0.93224	-0.717803	1.4e-23	8.1e-17
NM_001006943	EPHA8	chr1	22889940	22890429	67	0.30836	0.8439	-0.535537	1.5e-23	8.6e-17
NR_030386	MIR663A	chr20	26188942	26189652	80	0.29649	0.99886	-0.702375	1.5e-23	8.5e-17
NM_015722	CALY	chr10	135149169	135149968	72	0.090931	0.8811	-0.790167	1.6e-23	8.7e-17
NM_015567	SLITRK5	chr13	88324112	88325880	73	0.20956	0.8826	-0.673041	1.6e-23	9.3e-17
NM_001135058	COCH	chr14	31343808	31344624	73	0.015384	0.84182	-0.826438	1.6e-23	9.3e-17
NM_001282485	PRKG2	chr4	82135715	82136597	85	0.090224	0.91647	-0.826247	1.7e-23	9.4e-17
NR_003551	DPY19L2P4	chr7	89748293	89749221	77	0.26803	0.92784	-0.659818	1.7e-23	9.5e-17
NM_001174093	ZEB1	chr10	31608660	31609188	93	0.093699	0.53277	-0.439075	1.8e-23	1e-16
NM_005664	MKRN3	chr15	23810162	23811962	70	0.056414	0.83626	-0.779843	1.9e-23	1.1e-16
NM_020787	ZNF624	chr17	16570168	16571057	68	0.16357	0.99657	-0.833	2e-23	1.2e-16
NM_001282515	ZFP37	chr9	115821886	115822584	63	0.046619	0.99205	-0.945429	2e-23	1.1e-16
NM_152679	SLC10A4	chr4	48485248	48485710	70	0.12984	0.89933	-0.769486	2.4e-23	1.3e-16
NM_001884	HAPLN1	chr5	83017715	83018422	66	0.16208	0.59227	-0.430197	2.4e-23	1.3e-16
NM_001289061	STK33	chr11	8615112	8616721	73	0.11208	0.6993	-0.587219	2.6e-23	1.5e-16
NM_152520	ZNF385B	chr2	180725872	180726464	76	0.14562	0.69037	-0.54475	2.6e-23	1.5e-16
NM_032289	PSD2	chr5	139283509	139284045	71	0.14985	0.77734	-0.627493	2.8e-23	1.6e-16
NM_001160168	PRR5L	chr11	36398121	36399139	82	0.080829	0.9525	-0.871671	3e-23	1.7e-16
NM_018667	SMPD3	chr16	68480906	68481570	62	0.15773	0.97581	-0.818081	3.1e-23	1.7e-16
NM_004851	NAPSA	chr19	50861102	50862004	69	0.075565	0.97372	-0.898159	3.1e-23	1.8e-16
NM_005054	RGPD5	chr2	113190349	113191088	64	0.41672	0.92175	-0.505031	3.3e-23	1.9e-16
NR_105013	LOC101929154	chr5	77267914	77268955	68	0.080574	0.99494	-0.914368	3.3e-23	1.9e-16
NR_029692	MIR9-3	chr15	89910870	89911429	65	0.32343	0.99823	-0.6748	3.5e-23	2e-16
NM_001288713	NELL1	chr11	20691057	20692169	84	0.06644	0.71814	-0.651702	3.6e-23	2e-16
NM_001452	FOXF2	chr6	1383961	1384705	69	0.52849	0.98396	-0.455464	3.6e-23	2e-16
NM_000818	GAD2	chr10	26505126	26505888	74	0.068473	0.952	-0.883527	3.7e-23	2.1e-16
NR_133002	MIR9-3HG	chr15	89905420	89906098	65	0.037969	0.9734	-0.935431	3.7e-23	2.1e-16
NM_001308174	PLD4	chr14	105371349	105372459	76	0.22343	0.9995	-0.776066	3.8e-23	2.2e-16
NR_033348	RAI2	chrX	17878597	17879151	74	0.011973	0.65031	-0.638338	3.9e-23	2.2e-16
NR_028415	LINC00942	chr12	1639171	1639625	65	0.11835	0.94528	-0.826923	4e-23	2.3e-16
NR_037931	ANAPC1P1	chr2	87088404	87089841	81	0.16112	0.93199	-0.770864	4e-23	2.3e-16
NM_001004441	ANKRD34B	chr5	79865106	79865808	68	0.14363	0.94432	-0.800691	4e-23	2.2e-16
NM_003857	GALR2	chr17	74072378	74073109	67	0.25567	0.99131	-0.735642	4.1e-23	2.3e-16
NM_001039960	SLC4A8	chr12	51818283	51819315	78	0.083821	0.88427	-0.800449	4.5e-23	2.6e-16
NM_002037	FYN	chr6	112193084	112194267	71	0.055254	0.97787	-0.92262	4.6e-23	2.6e-16
NM_024015	HOXB4	chr17	46655081	46655952	71	0.45903	0.98832	-0.529296	4.9e-23	2.8e-16
NM_006492	ALX3	chr1	110612789	110613302	65	0.063046	0.99692	-0.933877	5e-23	2.8e-16
NM_001079691	N4BP2L1	chr13	33001042	33001823	74	0.18096	0.76322	-0.582257	5.1e-23	2.9e-16
NM_001184773	SEZ6L	chr22	26565325	26565957	70	0.11124	0.92363	-0.812386	5.2e-23	2.9e-16
NR_002781	TSPY26P	chr20	30777756	30778541	81	0.15659	0.79821	-0.641617	5.3e-23	3e-16
NR_131900	AGAP1-IT1	chr2	236579637	236580519	63	0.051238	0.90111	-0.849873	5.7e-23	3.2e-16
NM_005247	FGF3	chr11	69678181	69682292	94	0.23259	0.98007	-0.747489	5.9e-23	3.3e-16
NM_001318052	DENND2A	chr7	140340069	140341041	105	0.20145	0.66139	-0.459943	5.9e-23	3.3e-16
NM_153759	DNMT3A	chr2	25473964	25475484	71	0.10523	0.87842	-0.773197	6.1e-23	3.4e-16
NR_046230	IGSF11-AS1	chr3	117715494	117716370	62	0.047065	0.95681	-0.909742	6.2e-23	3.5e-16
NM_001314030	KCNH3	chr12	49932794	49933228	71	0.20101	0.86194	-0.66093	6.5e-23	3.7e-16
NM_080672	PHACTR3	chr20	58179860	58180583	76	0.096395	0.91964	-0.82325	6.6e-23	3.8e-16
NR_036486	FGF14-IT1	chr13	103046414	103047268	70	0.094343	0.98629	-0.891943	7e-23	4e-16
NM_001101387	PIRT	chr17	10738442	10743814	81	0.069148	0.95314	-0.883988	7.2e-23	4.1e-16
NM_001302082	BEND5	chr1	49241728	49243147	71	0.12656	0.87351	-0.746944	7.7e-23	4.4e-16
NM_020708	SLC12A5	chr20	44657870	44659022	84	0.18958	0.98023	-0.790643	7.7e-23	4.3e-16
NM_001038705	GPR149	chr3	154145859	154146964	71	0.098577	0.95448	-0.855901	7.7e-23	4.3e-16
NM_001164440	ANKRD33B	chr5	10564709	10565252	65	0.20734	0.95457	-0.747231	7.9e-23	4.4e-16
NM_001013735	FOXB2	chr9	79629359	79631058	91	0.21546	0.83727	-0.621813	8.1e-23	4.6e-16
NM_000141	FGFR2	chr10	123356908	123357682	81	0.069901	0.37221	-0.302309	8.2e-23	4.6e-16
NM_001166252	PLPPR4	chr1	99729434	99730606	60	0.15503	0.79275	-0.637717	9e-23	5.1e-16
NM_014510	PCLO	chr7	82791255	82792483	94	0.051074	0.82493	-0.773851	9.2e-23	5.2e-16
NR_049828	MIR5196	chr19	35835284	35838177	79	0.18846	0.93116	-0.742709	9.9e-23	5.6e-16
NM_014594	ZNF354C	chr5	178487002	178487762	66	0.26947	0.96805	-0.698576	1e-22	5.9e-16
NM_178543	ENPP7	chr17	77721756	77722518	85	0.18485	0.61158	-0.426729	1.2e-22	6.6e-16
NM_001291832	FAM132B	chr2	239072240	239072656	65	0.44991	0.95643	-0.506523	1.2e-22	6.6e-16
NM_004686	MTMR7	chr8	17269412	17272048	66	0.032485	0.99006	-0.957576	1.2e-22	6.5e-16
NM_001102654	NTF3	chr12	5541233	5542324	67	0.083687	0.99751	-0.913821	1.3e-22	7.4e-16
NM_001272005	OTOP3	chr17	72931461	72932396	63	0.075587	0.98816	-0.912571	1.3e-22	7.5e-16
NM_005618	DLL1	chr6	170598179	170598826	80	0.025337	0.73786	-0.712525	1.3e-22	7.3e-16
NM_173495	PTCHD1	chrX	23350980	23351914	70	0.054943	0.94921	-0.894271	1.3e-22	7.4e-16
NR_026881	PRG1	chr19	43828882	43833505	93	0.26983	0.92703	-0.657204	1.4e-22	7.8e-16
NM_012285	KCNH4	chr17	40332533	40333360	74	0.19178	0.93146	-0.739676	1.5e-22	8.6e-16
NM_022160	DMRTA1	chr9	22446893	22447504	67	0.059687	0.49455	-0.434866	1.5e-22	8.4e-16
NM_020984	CHAT	chr10	50817268	50818196	67	0.080224	0.78085	-0.700627	1.7e-22	9.5e-16
NM_001277285	IGSF9B	chr11	133825702	133826548	72	0.056931	0.94057	-0.883639	1.7e-22	9.3e-16
NR_033925	FENDRR	chr16	86538947	86542313	194	0.38874	0.88254	-0.747508	1.7e-22	9.6e-16
NM_000826	GRIA2	chr4	158141376	158141997	63	0.10595	0.99449	-0.88854	1.7e-22	9.3e-16
NM_014862	ARNT2	chr15	80696849	80697454	63	0.1037	0.81503	-0.711333	1.8e-22	1e-15
NM_001284418	LYSMD4	chr15	100271819	100273116	58	0.11167	0.85693	-0.745259	1.8e-22	1e-15
NR_135182	LOC102724344	chr16	86765874	86767865	68	0.072279	0.62956	-0.557279	1.8e-22	1e-15
NM_001112800	SLC8A1	chr2	40678599	40679592	68	0.081088	0.99128	-0.910191	1.8e-22	1e-15
NM_001288662	CRMP1	chr4	5889159	5890124	76	0.06725	0.94742	-0.880171	1.8e-22	9.9e-16
NM_019851	FGF20	chr8	16858887	16859924	69	0.11709	0.8122	-0.695116	1.8e-22	9.9e-16
NM_001317948	ARL10	chr5	175792564	175793142	71	0.11393	0.92801	-0.814085	1.9e-22	1.1e-15
NM_022659	EBF2	chr8	25901659	25902639	67	0.088448	0.99591	-0.907463	1.9e-22	1.1e-15
NR_026675	CRYM-AS1	chr16	21294848	21295607	63	0.067476	0.94998	-0.882508	2e-22	1.1e-15
NM_001320147	CAMKV	chr3	49906737	49907481	71	0.12885	0.93025	-0.801408	2e-22	1.1e-15
NM_001005527	FAM19A4	chr3	68981358	68982141	76	0.1507	0.86866	-0.717961	2e-22	1.1e-15
NM_006042	HS3ST3A1	chr17	13504658	13505451	77	0.073753	0.98071	-0.906961	2.1e-22	1.2e-15
NM_001276282	ATRNL1	chr10	116853575	116854783	68	0.093397	0.86457	-0.771176	2.2e-22	1.2e-15
NM_015077	SARM1	chr17	26698994	26699906	65	0.079062	0.99285	-0.913785	2.2e-22	1.2e-15
NR_110755	LINC01416	chr18	53446842	53447603	59	0.098678	0.99246	-0.89378	2.2e-22	1.2e-15
NM_032445	MEGF11	chr15	66545629	66546229	71	0.12292	0.60566	-0.482746	2.5e-22	1.4e-15
NM_133468	BMPER	chr7	33943665	33944718	88	0.087193	0.57837	-0.491182	2.7e-22	1.5e-15
NM_001135109	RIC3	chr11	8189933	8190973	74	0.12543	0.94804	-0.822608	2.8e-22	1.6e-15
NR_120467	LOC101928416	chr12	132973586	132975568	81	0.11126	0.90228	-0.791025	2.8e-22	1.6e-15
NM_001003938	HBM	chr16	215117	216109	86	0.28192	0.9441	-0.662186	2.8e-22	1.6e-15
NM_207361	FREM2	chr13	39261268	39262088	77	0.051286	0.78977	-0.738481	2.9e-22	1.6e-15
NM_004770	KCNB2	chr8	73448725	73449352	66	0.062576	0.70827	-0.645697	2.9e-22	1.6e-15
NM_001013659	ZNF793	chr19	37996989	37998488	63	0.10132	0.86911	-0.767794	3e-22	1.7e-15
NM_001204144	HDAC9	chr7	18126458	18127029	74	0.14836	0.81281	-0.664446	3e-22	1.7e-15
NM_021136	RTN1	chr14	60336951	60337432	60	0.097	0.8135	-0.7165	3.1e-22	1.7e-15
NM_002700	POU4F3	chr5	145724762	145725960	91	0.078659	0.98302	-0.904363	3.2e-22	1.8e-15
NM_001146334	NACAD	chr7	45128357	45129214	65	0.078462	0.97875	-0.900292	3.3e-22	1.9e-15
NM_001198687	LEPR	chr1	65991196	65991909	64	0.19181	0.99675	-0.804938	3.4e-22	1.9e-15
NM_001127464	ZNF469	chr16	88496860	88498033	95	0.16885	0.8648	-0.695947	3.4e-22	1.9e-15
NM_001420	ELAVL3	chr19	11592709	11593386	59	0.054492	0.94559	-0.891102	3.4e-22	1.9e-15
NM_020858	SEMA6D	chr15	48009896	48010919	78	0.043462	0.91754	-0.874077	3.7e-22	2.1e-15
NM_007050	PTPRT	chr20	41817708	41818448	83	0.3051	0.91129	-0.606193	3.8e-22	2.2e-15
NM_001139514	DACH2	chrX	85402943	85403899	60	0.042917	0.98978	-0.946867	3.8e-22	2.2e-15
NM_001282736	PLXDC2	chr10	20104323	20105025	65	0.14271	0.95822	-0.815508	3.9e-22	2.2e-15
NM_020390	EIF5A2	chr3	170625724	170626472	63	0.11992	0.97586	-0.855937	3.9e-22	2.2e-15
NM_207391	RGS9BP	chr19	33167155	33167625	68	0.20454	0.90962	-0.705074	4e-22	2.3e-15
NM_018649	H2AFY2	chr10	71813115	71813814	76	0.11564	0.95188	-0.836237	4.1e-22	2.3e-15
NM_000833	GRIN2A	chr16	10276306	10277014	61	0.077689	0.98484	-0.907148	4.2e-22	2.4e-15
NM_001080418	DLGAP3	chr1	35395390	35396145	64	0.156	0.82552	-0.669516	4.3e-22	2.4e-15
NM_005430	WNT1	chr12	49374082	49374937	68	0.34593	0.93215	-0.586221	4.3e-22	2.4e-15
NM_001009813	MEIS3	chr19	47933087	47933935	73	0.50474	0.92634	-0.421603	4.5e-22	2.5e-15
NM_004304	ALK	chr2	30142897	30143841	80	0.22564	0.80234	-0.5767	4.5e-22	2.5e-15
NM_052954	CYYR1	chr21	27944928	27945708	62	0.025613	0.95303	-0.927419	4.6e-22	2.6e-15
NM_000168	GLI3	chr7	42267546	42269271	64	0.22809	0.99106	-0.762969	5e-22	2.8e-15
NR_027284	LINC00602	chr6	166303723	166308133	69	0.081855	0.98136	-0.899507	5.2e-22	2.9e-15
NR_046734	PRRT3-AS1	chr3	9988401	9989207	73	0.31441	0.90681	-0.592397	5.3e-22	3e-15
NM_145891	RBFOX1	chr16	7353337	7354723	67	0.0017164	0.91281	-0.91109	5.4e-22	3.1e-15
NM_001135685	LTK	chr15	41805144	41806275	71	0.12658	0.92851	-0.80193	5.5e-22	3.1e-15
NM_004498	ONECUT1	chr15	53079133	53080541	76	0.42854	0.98157	-0.553026	5.5e-22	3.1e-15
NM_130386	COLEC12	chr18	499892	500465	59	0.12322	0.7659	-0.642678	5.6e-22	3.2e-15
NR_110237	LOC101928386	chr2	144694654	144695121	65	0.19078	0.92431	-0.733523	5.6e-22	3.1e-15
NM_000911	OPRD1	chr1	29138501	29138903	65	0.25051	0.98234	-0.731831	5.7e-22	3.2e-15
NM_033225	CSMD1	chr8	4849045	4849928	81	0.084012	0.97995	-0.895938	5.8e-22	3.3e-15
NM_001002920	POTEA	chr8	43818528	43826044	105	0.15024	0.80124	-0.651	5.9e-22	3.3e-15
NM_002507	NGFR	chr17	47574696	47575315	61	0.24459	0.97797	-0.733377	6.1e-22	3.4e-15
NM_001280547	PAX5	chr9	37034135	37034850	64	0.21425	0.9893	-0.775047	6.2e-22	3.5e-15
NM_006477	RASL10A	chr22	29711238	29711860	81	0.081975	0.64468	-0.562704	6.4e-22	3.6e-15
NM_001165258	TMEM14C	chr6	10720281	10721132	62	0.62513	0.99797	-0.372839	7.5e-22	4.2e-15
NM_000773	CYP2E1	chr10	135342619	135345340	74	0.21145	0.84857	-0.637122	7.6e-22	4.3e-15
NM_198995	CCDC178	chr18	31020413	31020825	57	0.11321	0.97895	-0.865737	7.8e-22	4.4e-15
NM_000834	GRIN2B	chr12	14133128	14134527	77	0.096429	0.94191	-0.845481	8.4e-22	4.7e-15
NM_001304723	PLEKHO1	chr1	150122689	150123490	61	0.097	0.93652	-0.839525	8.7e-22	4.9e-15
NM_015163	TRIM9	chr14	51560460	51561301	60	0.051467	0.99168	-0.940217	8.7e-22	4.9e-15
NM_005048	PTH2R	chr2	209271491	209272375	60	0.32352	0.98012	-0.6566	8.7e-22	4.9e-15
NM_005450	NOG	chr17	54674197	54675258	65	0.21642	0.81728	-0.600862	9.2e-22	5.2e-15
NR_003608	TUBA3FP	chr22	21368026	21369058	65	0.12992	0.974	-0.844077	9.5e-22	5.4e-15
NM_001039664	TNFRSF25	chr1	6508380	6514997	299	0.81847	0.98986	-0.766323	1e-21	5.6e-15
NM_015559	SETBP1	chr18	42323216	42325187	60	0.039133	0.99227	-0.953133	1e-21	5.8e-15
NR_104336	GATA3-AS1	chr10	8095362	8096382	78	0.22435	0.92869	-0.704346	1.1e-21	6.4e-15
NM_001160102	LPO	chr17	56326077	56327336	66	0.10155	0.84971	-0.748167	1.1e-21	6.1e-15
NM_000857	GUCY1B3	chr4	156680279	156681141	73	0.10667	0.56959	-0.462918	1.1e-21	6.3e-15
NM_001135254	PAX7	chr1	18979955	18983434	72	0.17218	0.98207	-0.809889	1.2e-21	6.6e-15
NM_021025	TLX3	chr5	170736131	170736732	66	0.27429	0.99911	-0.724818	1.2e-21	6.6e-15
NR_029679	MIR137	chr1	98510936	98511937	87	0.1278	0.84097	-0.713161	1.3e-21	7.3e-15
NM_031912	SYT15	chr10	46967817	46970435	67	0.4933	0.97897	-0.485672	1.3e-21	7.2e-15
NM_022363	LHX5	chr12	113913469	113914656	93	0.20625	0.89111	-0.79784	1.3e-21	7.4e-15
NM_207454	C17orf102	chr17	32906470	32907132	76	0.098908	0.43999	-0.341079	1.3e-21	7.5e-15
NR_026781	LINC00242	chr6	170238182	170239711	67	0.057254	0.87928	-0.82203	1.3e-21	7.2e-15
NM_001287059	HECW1	chr7	43152491	43153216	66	0.12917	0.98133	-0.852167	1.3e-21	7.6e-15
NM_001282863	RSPO2	chr8	109095142	109095848	68	0.040603	0.98784	-0.947235	1.3e-21	7.6e-15
NM_001005388	NFASC	chr1	204797610	204798183	60	0.12778	0.90585	-0.778067	1.4e-21	7.8e-15
NM_000399	EGR2	chr10	64574990	64575798	75	0.07584	0.9622	-0.88636	1.4e-21	8.2e-15
NR_135050	LOC100507548	chr11	134810085	134813468	70	0.23429	0.86186	-0.627571	1.5e-21	8.6e-15
NM_175611	GRIK1	chr21	31311499	31312607	75	0.35903	0.93364	-0.574613	1.5e-21	8.5e-15
NM_016188	ACTL6B	chr7	100253488	100254463	70	0.15001	0.97363	-0.823614	1.5e-21	8.4e-15
NM_024504	PRDM14	chr8	70946859	70947734	59	0.15669	0.87403	-0.717339	1.5e-21	8.3e-15
NM_001256545	MEGF10	chr5	126625988	126626900	65	0.12205	0.93238	-0.810338	1.6e-21	9.1e-15
NM_016133	INSIG2	chr2	119067515	119068437	63	0.1137	0.97627	-0.862571	1.7e-21	9.8e-15
NM_177402	SYT2	chr1	202679185	202679891	61	0.2192	0.9009	-0.681705	1.8e-21	1e-14
NM_001184740	CTTN	chr11	70340055	70343668	75	0.74116	0.98035	-0.239187	1.8e-21	1e-14
NM_001193524	FAM65A	chr16	67571219	67572120	85	0.35895	0.95286	-0.593906	1.8e-21	1e-14
NM_001135556	DYNC1I1	chr7	95401691	95402210	62	0.094435	0.68005	-0.585613	1.8e-21	1e-14
NM_001272104	PAQR6	chr1	156215252	156215857	61	0.36038	0.89725	-0.536869	1.9e-21	1.1e-14
NM_001482	GATM	chr15	45670611	45671088	60	0.14527	0.98175	-0.836483	1.9e-21	1.1e-14
NM_001271604	JPH3	chr16	87636199	87637019	68	0.27126	0.97574	-0.704471	1.9e-21	1.1e-14
NM_023940	RASL11B	chr4	53728574	53729252	59	0.060203	0.89715	-0.836949	1.9e-21	1.1e-14
NR_110227	UTAT33	chr2	105760210	105761070	62	0.29387	0.94861	-0.654742	2e-21	1.1e-14
NM_001145118	GRID2IP	chr7	6566074	6566640	75	0.43895	0.90657	-0.467627	2e-21	1.1e-14
NM_001278688	ANTXRL	chr10	47679989	47686251	88	0.101	0.94927	-0.848273	2.1e-21	1.2e-14
NM_001278346	PHYKPL	chr5	177794531	177799227	90	0.17107	0.92414	-0.753078	2.1e-21	1.2e-14
NM_001297659	TSSC4	chr11	2431650	2433980	62	0.28784	0.94655	-0.65871	2.2e-21	1.2e-14
NM_005883	APC2	chr19	1449876	1450519	64	0.11436	0.92294	-0.808578	2.2e-21	1.2e-14
NM_025027	ZNF606	chr19	58520782	58521845	65	0.35792	0.99669	-0.638769	2.2e-21	1.2e-14
NM_182527	CABP7	chr22	30116308	30116799	58	0.087638	0.91976	-0.832121	2.2e-21	1.2e-14
NR_026731	LINC01551	chr14	29242778	29244278	71	0.045437	0.89924	-0.853803	2.3e-21	1.3e-14
NM_021248	CDH22	chr20	44936895	44937586	57	0.1406	0.60993	-0.469333	2.3e-21	1.3e-14
NM_012454	TIAM2	chr6	155316315	155316784	69	0.17304	0.71554	-0.542493	2.3e-21	1.3e-14
NM_000301	PLG	chr6	161187611	161189417	68	0.23971	0.99616	-0.756456	2.4e-21	1.3e-14
NM_024979	MCF2L	chr13	113655713	113657154	62	0.10126	0.88379	-0.782532	2.6e-21	1.5e-14
NR_036534	KCNJ2-AS1	chr17	68164640	68165481	65	0.053231	0.91615	-0.862923	2.7e-21	1.5e-14
NM_001080396	FAM155A	chr13	108520084	108520859	66	0.06703	0.99091	-0.923879	2.8e-21	1.6e-14
NM_001099439	EPHA10	chr1	38230243	38231542	63	0.10765	0.82313	-0.715476	2.9e-21	1.6e-14
NR_126425	LHX5-AS1	chr12	113901033	113901577	66	0.35514	0.91212	-0.556985	2.9e-21	1.6e-14
NM_001242334	LHX6	chr9	124989726	124990692	62	0.13437	0.85774	-0.723371	2.9e-21	1.7e-14
NM_007084	SOX21	chr13	95364026	95364854	87	0.15029	0.84975	-0.69946	3e-21	1.7e-14
NM_001258283	OR2V1	chr5	180554035	180558515	93	0.076387	0.87263	-0.796247	3.1e-21	1.7e-14
NM_001320178	ZFP69	chr1	40942624	40943341	65	0.064569	0.47058	-0.406015	3.2e-21	1.8e-14
NM_017805	RASIP1	chr19	49242489	49242961	66	0.11224	0.59667	-0.484424	3.2e-21	1.8e-14
NM_145657	GSX1	chr13	28363743	28364912	64	0.31156	0.91377	-0.602203	3.3e-21	1.8e-14
NM_001308392	CDH11	chr16	65155638	65156846	67	0.12851	0.77178	-0.643269	3.3e-21	1.9e-14
NM_001134462	NOTO	chr2	73429069	73429968	69	0.15164	0.73822	-0.58658	3.3e-21	1.9e-14
NM_153690	FAM43A	chr3	194407670	194408317	71	0.21449	0.92341	-0.708915	3.5e-21	2e-14
NR_026889	DKFZP434H168	chr16	56227650	56228648	64	0.067828	0.98761	-0.919781	3.7e-21	2.1e-14
NM_006194	PAX9	chr14	37116086	37116924	77	0.12992	0.73568	-0.605753	3.9e-21	2.2e-14
NM_000693	ALDH1A3	chr15	101306030	101310652	80	0.074238	0.98352	-0.909287	3.9e-21	2.2e-14
NM_018837	SULF2	chr20	46413875	46414823	95	0.096737	0.99018	-0.893442	3.9e-21	2.2e-14
NM_005288	GPR12	chr13	27332974	27334669	87	0.069506	0.93034	-0.860839	4e-21	2.3e-14
NM_001104631	PDE4D	chr5	59189257	59189934	58	0.1161	0.97166	-0.855552	4.2e-21	2.4e-14
NM_001098722	GNG4	chr1	235813127	235813902	77	0.11705	0.84588	-0.728831	4.3e-21	2.4e-14
NM_001286237	SLC2A14	chr12	8035071	8039079	69	0.21988	0.93912	-0.719232	4.3e-21	2.5e-14
NR_039728	MIR4506	chr14	94405600	94405986	57	0.22502	0.97688	-0.75186	4.3e-21	2.4e-14
NM_001318804	NPAS4	chr11	66188110	66188809	63	0.024111	0.99017	-0.966063	4.4e-21	2.5e-14
NR_134292	LOC401442	chr8	956288	957258	61	0.043557	0.78303	-0.739475	4.4e-21	2.5e-14
NM_005222	DLX6	chr7	96635787	96636631	61	0.087525	0.8332	-0.745672	4.5e-21	2.5e-14
NM_006236	POU3F3	chr2	105478349	105479187	59	0.10881	0.98353	-0.874712	4.6e-21	2.6e-14
NM_006688	C1QL1	chr17	43044902	43045460	67	0.31852	0.91784	-0.599313	4.9e-21	2.8e-14
NR_036652	EFTUD1P1	chr15	84748478	84749456	77	0.16764	0.96522	-0.797584	5.2e-21	2.9e-14
NR_029857	MIR302B	chr4	113626901	113627880	63	0.052032	0.83049	-0.77846	5.2e-21	3e-14
NM_173860	HOXC12	chr12	54349678	54352183	61	0.1297	0.96548	-0.83577	5.3e-21	3e-14
NM_174976	ZDHHC22	chr14	77606522	77607481	66	0.052455	0.8528	-0.800348	5.3e-21	3e-14
NM_014141	CNTNAP2	chr7	145813362	145814185	62	0.073806	0.98319	-0.909387	5.6e-21	3.1e-14
NM_001002911	GPR139	chr16	20084707	20085492	68	0.1199	0.94221	-0.822309	6.1e-21	3.4e-14
NM_001135254	PAX7	chr1	18958000	18959134	77	0.42726	0.92497	-0.497714	6.4e-21	3.6e-14
NM_001034845	GALNTL6	chr4	172733854	172734776	85	0.057741	0.91666	-0.858918	6.4e-21	3.6e-14
NM_032192	PPP1R1B	chr17	37783010	37783705	62	0.16637	0.80797	-0.641597	6.7e-21	3.8e-14
NR_120643	TMEM26-AS1	chr10	63212009	63212913	59	0.1322	0.95617	-0.823966	6.8e-21	3.8e-14
NM_001282607	ARHGAP36	chrX	130216045	130216771	60	0.16262	0.98777	-0.82515	7e-21	3.9e-14
NM_001278511	AP3B2	chr15	83378112	83378555	59	0.069271	0.47881	-0.409542	7.3e-21	4.1e-14
NM_000866	HTR1F	chr3	87841691	87842481	59	0.19778	0.99661	-0.798831	7.5e-21	4.2e-14
NM_032536	NTNG2	chr9	135117116	135118019	79	0.075456	0.49181	-0.416354	8.5e-21	4.8e-14
NM_001190737	NFIB	chr9	14347471	14348148	55	0.50676	0.97998	-0.473218	8.6e-21	4.8e-14
NM_033427	CTTNBP2	chr7	117513500	117514017	59	0.15242	0.48371	-0.331288	8.7e-21	4.9e-14
NM_001024613	FEZF1	chr7	121945811	121946511	55	0.15547	0.87524	-0.719764	8.8e-21	5e-14
NR_075071	LRRC9	chr14	60385979	60386886	61	0.034344	0.89079	-0.856443	8.9e-21	5e-14
NM_015267	CUX2	chr12	111472196	111472842	73	0.18285	0.83438	-0.651534	9e-21	5.1e-14
NM_001244008	KIF1A	chr2	241760163	241761509	62	0.01079	0.41887	-0.408081	9.9e-21	5.6e-14
NM_001143942	RBM24	chr6	17280408	17281206	58	0.15859	0.97597	-0.817379	9.9e-21	5.6e-14
NM_001297650	CD163L1	chr12	7592307	7592936	63	0.33365	0.99906	-0.665413	1e-20	5.7e-14
NM_001823	CKB	chr14	103988100	103988568	64	0.063938	0.40303	-0.339094	1e-20	5.9e-14
NM_001111101	CNRIP1	chr2	68546425	68547067	65	0.079646	0.97688	-0.897231	1e-20	5.9e-14
NM_001136271	NKX2-6	chr8	23571994	23572648	57	0.23125	0.99547	-0.764228	1e-20	5.9e-14
NM_001012512	GRP	chr18	56887238	56888083	61	0.15302	0.9297	-0.776689	1.1e-20	6.2e-14
NM_001191055	ERVV-2	chr19	53561194	53561903	58	0.098897	0.9869	-0.888	1.1e-20	6.1e-14
NM_001037582	SCD5	chr4	83718643	83719449	66	0.085773	0.96712	-0.881348	1.1e-20	6e-14
NM_001008701	ADGRL1	chr19	14320104	14321068	62	0.28276	0.9879	-0.705145	1.2e-20	6.6e-14
NM_003222	TFAP2C	chr20	55439971	55445080	76	0.083368	0.94029	-0.856921	1.2e-20	6.9e-14
NM_033259	CAMK2N2	chr3	183977833	183978384	60	0.11095	0.59113	-0.480183	1.2e-20	6.9e-14
NM_002590	PCDH8	chr13	53424631	53425639	81	0.069025	0.97041	-0.901383	1.3e-20	7.2e-14
NM_001277174	EFS	chr14	23834779	23835413	62	0.009371	0.98434	-0.974968	1.3e-20	7.3e-14
NR_105002	LOC101929268	chr8	49468262	49469220	61	0.23449	0.99169	-0.757197	1.3e-20	7.1e-14
NM_144669	GLT1D1	chr12	129338306	129338794	54	0.058889	0.97619	-0.917296	1.4e-20	8e-14
NM_001297716	SV2C	chr5	75378812	75379515	66	0.046818	0.93952	-0.892697	1.4e-20	7.7e-14
NR_027115	LINC01622	chr6	1104082	1109465	72	0.13236	0.92494	-0.792583	1.4e-20	7.8e-14
NM_001303136	SCUBE3	chr6	35181428	35182074	61	0.12651	0.84805	-0.721541	1.4e-20	7.7e-14
NM_005577	LPA	chr6	161099518	161100686	61	0.18921	0.98297	-0.793754	1.4e-20	7.8e-14
NM_139167	SGCZ	chr8	15094277	15095820	59	0.093508	0.90486	-0.811356	1.4e-20	7.8e-14
NM_178138	LHX3	chr9	139096484	139098123	94	0.52761	0.98287	-0.712375	1.4e-20	7.7e-14
NM_022062	PKNOX2	chr11	125035033	125035687	74	0.14293	0.63397	-0.491041	1.5e-20	8.3e-14
NM_018218	USP40	chr2	234474470	234475625	59	0.070458	0.99492	-0.924458	1.5e-20	8.4e-14
NM_000902	MME	chr3	154797289	154798177	61	0.099443	0.73974	-0.640295	1.5e-20	8.4e-14
NM_001098500	KIAA1217	chr10	23983669	23984301	62	0.1235	0.98703	-0.863532	1.6e-20	9.1e-14
NM_057157	CYP26A1	chr10	94828043	94828592	57	0.19179	0.99833	-0.806544	1.6e-20	9.3e-14
NM_001080436	WTIP	chr19	34972467	34972822	63	0.1796	0.73544	-0.555841	1.6e-20	8.8e-14
NM_001080468	SYCN	chr19	39693311	39695237	73	0.21718	0.99738	-0.780205	1.6e-20	9e-14
NM_001305275	AGRN	chr1	975732	985194	575	0.89705	0.96669	-0.689642	1.7e-20	9.7e-14
NM_022802	CTBP2	chr10	126711786	126713466	58	0.026431	0.99734	-0.970914	1.7e-20	9.5e-14
NM_016540	GPR83	chr11	94134206	94134847	65	0.16525	0.98608	-0.820831	1.7e-20	9.8e-14
NM_020341	PAK7	chr20	9818333	9819840	64	0.044578	0.90223	-0.857656	1.7e-20	9.8e-14
NM_001100392	RALYL	chr8	85094959	85096214	66	0.069606	0.96306	-0.893455	1.7e-20	9.5e-14
NM_005421	TAL2	chr9	108418502	108418933	57	0.076439	0.73781	-0.661368	1.7e-20	9.6e-14
NM_144773	PROKR2	chr20	5297145	5297748	66	0.34297	0.98848	-0.645515	1.8e-20	1e-13
NM_012445	SPON2	chr4	1160751	1161910	69	0.13709	0.99662	-0.859536	1.8e-20	1e-13
NM_001282237	BCL11B	chr14	99737689	99739004	63	0.07846	0.45483	-0.376365	1.9e-20	1e-13
NM_001278511	AP3B2	chr15	83349201	83349864	59	0.094102	0.94734	-0.853237	1.9e-20	1.1e-13
NM_021938	CELF5	chr19	3224544	3225006	57	0.063632	0.73172	-0.668088	1.9e-20	1.1e-13
NM_001300781	HELT	chr4	185940443	185941217	56	0.27784	0.8815	-0.603661	1.9e-20	1.1e-13
NM_001320453	C1orf61	chr1	156405982	156406583	55	0.3032	0.92105	-0.617855	2.1e-20	1.2e-13
NM_007374	SIX6	chr14	60981287	60981889	56	0.16013	0.98114	-0.821018	2.1e-20	1.2e-13
NM_024708	ASB7	chr15	101267985	101271895	64	0.30592	0.95467	-0.64875	2.1e-20	1.2e-13
NM_024620	ZNF329	chr19	58661804	58662330	57	0.137	0.99891	-0.861912	2.1e-20	1.2e-13
NM_001207020	SHISA8	chr22	42309919	42311107	172	0.20935	0.87485	-0.616844	2.1e-20	1.2e-13
NR_130730	DANT2	chrX	115066913	115070304	65	0.59822	0.99815	-0.399938	2.1e-20	1.2e-13
NM_020630	RET	chr10	43600333	43600879	60	0.28025	0.97123	-0.690983	2.2e-20	1.2e-13
NM_080552	SLC32A1	chr20	37302681	37303355	56	0.12618	0.99698	-0.870804	2.2e-20	1.2e-13
NR_024129	LINC00092	chr9	98783606	98784217	61	0.14075	0.88852	-0.74777	2.2e-20	1.3e-13
NR_130722	TLX1NB	chr10	102890833	102891510	54	0.106	0.93713	-0.83113	2.3e-20	1.3e-13
NM_005584	MAB21L1	chr13	36044816	36045770	67	0.38151	0.95834	-0.576836	2.3e-20	1.3e-13
NM_003681	PDXK	chr21	45148495	45149332	54	0.15665	0.9727	-0.816056	2.4e-20	1.4e-13
NM_003222	TFAP2C	chr20	55433856	55439593	76	0.078605	0.93751	-0.858908	2.5e-20	1.4e-13
NM_001204174	CHODL	chr21	19617367	19618104	61	0.17615	0.99493	-0.818787	2.5e-20	1.4e-13
NR_105002	LOC101929268	chr8	49493337	49495123	64	0.17386	0.98655	-0.812688	2.6e-20	1.4e-13
NM_001205301	EGFLAM	chr5	38258493	38259072	62	0.069	0.61929	-0.55029	2.7e-20	1.5e-13
NR_036526	LOC100499484	chr9	99983522	99984059	56	0.1663	0.9513	-0.785	2.7e-20	1.5e-13
NM_001145157	NR2F2	chr15	96959390	96960282	78	0.37458	0.95597	-0.581397	2.8e-20	1.6e-13
NM_001678	ATP1B2	chr17	7554639	7555832	72	0.11243	0.73536	-0.622931	2.8e-20	1.6e-13
NM_177400	NKX6-2	chr10	134601127	134601884	71	0.46889	0.93787	-0.468986	2.9e-20	1.6e-13
NM_024017	HOXB9	chr17	46702170	46702867	62	0.1389	0.71123	-0.572323	3e-20	1.7e-13
NM_080764	ZNF280B	chr22	22862623	22863293	71	0.38861	0.98906	-0.600451	3e-20	1.7e-13
NM_000633	BCL2	chr18	60985322	60986137	55	0.15211	0.97055	-0.818436	3.5e-20	2e-13
NM_138444	KCTD12	chr13	77459554	77460015	66	0.053439	0.97109	-0.917652	3.6e-20	2e-13
NM_005372	MOS	chr8	57069479	57070143	56	0.12618	0.99223	-0.866054	3.6e-20	2e-13
NM_002478	MYOD1	chr11	17742239	17743036	59	0.20263	0.91039	-0.707763	3.8e-20	2.1e-13
NR_036050	MIR1233-1	chr15	34806490	34807221	58	0.059431	0.97364	-0.914207	3.8e-20	2.1e-13
NM_001163391	ZSCAN12	chr6	28367069	28367969	56	0.38	0.99002	-0.610018	3.8e-20	2.1e-13
NM_001167681	FLI1	chr11	128563336	128564626	70	0.1195	0.95633	-0.836829	3.9e-20	2.2e-13
NM_007249	KLF12	chr13	74709754	74710715	54	0.054259	0.89178	-0.837519	3.9e-20	2.2e-13
NM_178161	PTF1A	chr10	23484024	23484680	57	0.47965	0.98723	-0.507579	4e-20	2.3e-13
NR_039834	MIR4686	chr11	2211623	2214275	77	0.34358	0.99012	-0.646532	4.4e-20	2.5e-13
NM_001144952	SDK2	chr17	71640144	71641167	109	0.12286	0.87294	-0.767732	4.4e-20	2.5e-13
NM_000817	GAD1	chr2	171674586	171675192	54	0.2333	0.92489	-0.691593	4.4e-20	2.5e-13
NM_177400	NKX6-2	chr10	134535767	134537120	64	0.14425	0.99391	-0.849656	4.5e-20	2.6e-13
NR_126480	SALRNA1	chr14	61104155	61105111	58	0.21309	0.99714	-0.784052	4.5e-20	2.6e-13
NM_182704	SELV	chr19	39997814	39998189	56	0.24413	0.99609	-0.751964	4.5e-20	2.5e-13
NM_032551	KISS1R	chr19	920221	920892	67	0.068224	0.84855	-0.780328	4.6e-20	2.6e-13
NM_001286555	DUSP22	chr6	279388	283115	62	0.58927	0.99371	-0.404435	4.7e-20	2.6e-13
NR_003561	DPY19L2P2	chr7	102920068	102920980	63	0.07919	0.44981	-0.370619	4.7e-20	2.6e-13
NM_002202	ISL1	chr5	50678448	50679113	55	0.012418	0.98804	-0.975618	4.8e-20	2.7e-13
NR_033867	LOC392232	chr8	73163512	73164190	56	0.16673	0.95705	-0.790321	4.8e-20	2.7e-13
NM_001170750	SRPX	chrX	38079737	38080425	54	0.11841	0.99076	-0.872352	4.8e-20	2.7e-13
NM_001256865	DNAJC6	chr1	65731048	65732160	58	0.038448	0.99452	-0.956069	5e-20	2.8e-13
NM_002356	MARCKS	chr6	114176457	114178088	56	0.049411	0.949	-0.899589	5.2e-20	2.9e-13
NM_001297760	ETNK2	chr1	204120398	204120949	53	0.088642	0.96057	-0.871925	5.4e-20	3e-13
NM_025003	ADAMTS20	chr12	43945679	43946341	55	0.13844	0.9972	-0.858764	5.4e-20	3e-13
NR_026670	LINC01257	chr12	131699696	131702768	74	0.20136	0.92795	-0.726581	5.4e-20	3.1e-13
NM_001205206	SLC19A1	chr21	47034921	47036376	66	0.23161	0.98221	-0.750606	5.5e-20	3.1e-13
NM_013264	DDX25	chr11	125773492	125774286	53	0.029358	0.98572	-0.956358	5.6e-20	3.1e-13
NM_001651	AQP5	chr12	50355226	50355610	60	0.20175	0.94847	-0.746717	5.6e-20	3.2e-13
NM_198560	LHFPL4	chr3	9595185	9595701	69	0.045362	0.98639	-0.941029	5.7e-20	3.2e-13
NR_134497	LOC105376480	chr10	31073737	31074357	58	0.10143	0.80957	-0.708138	5.8e-20	3.3e-13
NM_006562	LBX1	chr10	102988457	102988861	57	0.075719	0.93839	-0.862667	5.8e-20	3.3e-13
NM_052867	NALCN	chr13	102068675	102069378	55	0.094527	0.99409	-0.899564	5.8e-20	3.3e-13
NM_001317172	DLK1	chr14	101193301	101193987	63	0.56287	0.97468	-0.41181	5.8e-20	3.3e-13
NM_001244008	KIF1A	chr2	241758188	241758811	59	0.028797	0.94293	-0.914136	5.9e-20	3.3e-13
NM_213594	RFX4	chr12	106979652	106980206	57	0.063088	0.93793	-0.874842	6e-20	3.4e-13
NM_001159920	FLT1	chr13	29106827	29107551	53	0.15228	0.97549	-0.823208	6.4e-20	3.6e-13
NM_014379	KCNV1	chr8	110986113	110986806	67	0.13752	0.96784	-0.830313	6.4e-20	3.6e-13
NM_015912	FAM135B	chr8	139509015	139509552	79	0.065671	0.96585	-0.900177	6.5e-20	3.7e-13
NM_014178	STXBP6	chr14	25518976	25519508	72	0.056611	0.79324	-0.736625	7e-20	3.9e-13
NR_104646	LOC101927592	chr12	127630458	127630931	57	0.13374	0.95591	-0.822175	7.1e-20	4e-13
NM_001134222	IRX2	chr5	2739438	2739900	56	0.41095	0.96332	-0.552375	7.1e-20	4e-13
NM_001304949	PROCA1	chr17	27038685	27039523	52	0.49733	0.97735	-0.480019	7.2e-20	4e-13
NR_003127	ZNF542P	chr19	56879431	56879994	56	0.54064	0.98713	-0.446482	7.6e-20	4.3e-13
NM_001029865	DBX1	chr11	20184673	20186078	68	0.048368	0.90013	-0.851765	7.7e-20	4.3e-13
NR_077061	LOC440311	chr15	95388188	95388587	54	0.38474	0.99776	-0.613019	7.9e-20	4.5e-13
NM_152412	ZNF572	chr8	125984719	125985966	54	0.096852	0.92872	-0.83187	7.9e-20	4.4e-13
NM_001844	COL2A1	chr12	48398077	48398721	59	0.063136	0.49347	-0.430339	8.1e-20	4.6e-13
NM_015307	FAM189A1	chr15	29863249	29863891	61	0.12046	0.97513	-0.854672	8.2e-20	4.6e-13
NM_002588	PCDHGC3	chr5	140855546	140856299	55	0.13762	0.9892	-0.851582	8.2e-20	4.6e-13
NM_001702	ADGRB1	chr8	143533328	143533713	53	0.15568	0.75606	-0.600377	8.2e-20	4.6e-13
NR_039812	MIR4666A	chr1	228651954	228652511	52	0.29775	0.98854	-0.690788	8.3e-20	4.7e-13
NM_001168368	GALNT16	chr14	69726859	69727375	57	0.092333	0.44554	-0.353211	8.7e-20	4.9e-13
NM_020697	KCNS2	chr8	99439359	99439710	54	0.16806	0.96631	-0.798259	8.7e-20	4.9e-13
NM_001242935	SNCAIP	chr5	121647615	121648022	66	0.080409	0.57262	-0.492212	8.8e-20	4.9e-13
NM_001301168	SHF	chr15	45478769	45479888	56	0.087393	0.99443	-0.907036	9.1e-20	5.1e-13
NR_046105	MIR137HG	chr1	98518767	98519661	65	0.11769	0.82614	-0.708446	9.4e-20	5.3e-13
NR_039962	MIR4799	chr4	149002313	149005926	55	0.086145	0.96893	-0.882782	9.4e-20	5.3e-13
NM_005103	FEZ1	chr11	125365496	125366238	60	0.066867	0.98607	-0.9192	9.6e-20	5.4e-13
NM_020872	CNTN3	chr3	74663078	74663994	53	0.1067	0.95975	-0.853057	9.7e-20	5.5e-13
NR_003952	ZNF733P	chr7	61967208	61973255	97	0.26239	0.78191	-0.519515	9.7e-20	5.5e-13
NM_080627	SOGA1	chr20	35490983	35491397	56	0.096839	0.43484	-0.338	9.9e-20	5.6e-13
NR_120602	HCG2040054	chr2	47748343	47748882	50	0.17396	0.9413	-0.76734	1e-19	5.8e-13
NM_001278346	PHYKPL	chr5	177711820	177714483	70	0.37363	0.9881	-0.614471	1e-19	5.9e-13
NM_001317939	BNC2	chr9	16726669	16727320	57	0.20539	0.9074	-0.702018	1e-19	5.9e-13
NM_001039888	ANKRD34A	chr1	145473382	145473937	52	0.051173	0.84315	-0.791981	1.1e-19	6.4e-13
NM_004210	NEURL1	chr10	105253587	105253973	56	0.087929	0.88396	-0.796036	1.1e-19	6.1e-13
NM_024652	LRRK1	chr15	101532933	101537858	73	0.40385	0.97163	-0.567781	1.1e-19	6.2e-13
NR_024034	CLUHP3	chr16	31711687	31712705	60	0.062483	0.45775	-0.395267	1.1e-19	6.4e-13
NM_001199295	ZNF549	chr19	58038572	58039337	67	0.082746	0.97437	-0.891627	1.1e-19	6.4e-13
NM_001080461	UNCX	chr7	1270049	1272111	113	0.3969	0.88315	-0.757712	1.1e-19	6e-13
NM_138693	KLF14	chr7	130418929	130420114	69	0.12757	0.76687	-0.639304	1.1e-19	6e-13
NR_037446	MIR3675	chr1	17026533	17027791	107	0.22335	0.94885	-0.812209	1.2e-19	6.6e-13
NM_018584	CAMK2N1	chr1	20814683	20819265	71	0.21092	0.98194	-0.771028	1.2e-19	6.9e-13
NR_003955	EMBP1	chr1	121375491	121378436	66	0.30538	0.91815	-0.612773	1.2e-19	6.7e-13
NM_001142853	HES6	chr2	239147432	239148015	52	0.072365	0.97242	-0.900058	1.2e-19	6.9e-13
NM_001034837	KCNIP1	chr5	169930721	169931470	58	0.18683	0.88691	-0.700086	1.2e-19	6.8e-13
NM_000380	XPA	chr9	100503340	100504015	55	0.18355	0.94322	-0.759673	1.3e-19	7.3e-13
NR_126352	LINC01264	chr10	43428675	43429717	65	0.33952	0.74818	-0.408662	1.4e-19	8e-13
NM_000741	CHRM4	chr11	46412714	46413290	54	0.17772	0.88428	-0.706556	1.4e-19	7.7e-13
NR_122074	LOC400997	chr2	111874901	111875719	55	0.38409	0.96315	-0.579055	1.4e-19	7.9e-13
NM_001276310	STMN3	chr20	62283919	62284488	67	0.11096	0.85843	-0.747478	1.4e-19	7.9e-13
NM_001301647	MFAP3L	chr4	170947201	170947636	58	0.11003	0.93612	-0.826086	1.4e-19	7.7e-13
NM_001301009	VSTM2A	chr7	54609489	54610210	60	0.051067	0.91748	-0.866417	1.4e-19	7.8e-13
NM_152262	ZNF439	chr19	11959378	11960319	63	0.18254	0.84035	-0.65781	1.5e-19	8.3e-13
NR_026868	ANKRD19P	chr9	95569999	95570818	67	0.1636	0.93075	-0.767149	1.5e-19	8.5e-13
NR_135113	LOC101928177	chr1	156594487	156595026	53	0.1967	0.91449	-0.717792	1.6e-19	9.2e-13
NM_144633	KCNH8	chr3	19189640	19190626	55	0.073727	0.95167	-0.877945	1.6e-19	8.9e-13
NM_032880	IGSF21	chr1	18433920	18434724	65	0.1802	0.96723	-0.787031	1.7e-19	9.8e-13
NR_024430	MIR100HG	chr11	122228260	122232752	62	0.19745	0.92003	-0.722581	1.7e-19	9.4e-13
NM_201432	GAS7	chr17	10019062	10022677	58	0.011569	0.96048	-0.948914	1.7e-19	9.5e-13
NM_144635	FAM131A	chr3	184056180	184057190	56	0.14343	0.99941	-0.855982	1.7e-19	9.5e-13
NM_001144936	C11orf95	chr11	63536901	63537625	55	0.12044	0.98665	-0.866218	1.8e-19	1e-12
NM_053056	CCND1	chr11	69409708	69412928	58	0.12841	0.92252	-0.794103	1.8e-19	1e-12
NM_001100912	BEND7	chr10	13571041	13571544	60	0.22668	0.67328	-0.4466	1.9e-19	1.1e-12
NM_001194958	KCNJ18	chr17	21356367	21359849	59	0.13251	0.91503	-0.782525	1.9e-19	1.1e-12
NM_001278443	ANKLE1	chr19	17392691	17393503	63	0.17211	0.96087	-0.788762	1.9e-19	1e-12
NM_000829	GRIA4	chr11	105480789	105481863	64	0.052703	0.97037	-0.917672	2e-19	1.1e-12
NM_001853	COL9A3	chr20	61448436	61448878	64	0.38597	0.91142	-0.525453	2e-19	1.1e-12
NM_181486	TBX5	chr12	114843052	114843714	53	0.21332	0.9116	-0.698283	2.1e-19	1.2e-12
NM_018676	THSD1	chr13	52979741	52980349	53	0.15413	0.96123	-0.807094	2.1e-19	1.2e-12
NM_024798	SNX22	chr15	64444419	64445501	55	0.13695	0.71405	-0.577109	2.1e-19	1.2e-12
NM_001134222	IRX2	chr5	2742987	2743896	56	0.20473	0.933	-0.728268	2.1e-19	1.2e-12
NM_001146335	SLC6A15	chr12	85305069	85306302	64	0.11286	0.82345	-0.710594	2.2e-19	1.2e-12
NR_047004	LINC00379	chr13	91827008	91827718	56	0.3647	0.98168	-0.616982	2.2e-19	1.2e-12
NM_001004703	OR4C46	chr11	51580876	51584124	71	0.073606	0.82765	-0.754042	2.3e-19	1.3e-12
NM_006688	C1QL1	chr17	43064856	43066155	53	0.078113	0.98183	-0.903717	2.3e-19	1.3e-12
NM_001044369	FAM69C	chr18	72123368	72124476	70	0.24484	0.97027	-0.725429	2.3e-19	1.3e-12
NM_001013620	ALG10B	chr12	38533881	38537817	67	0.10609	0.90866	-0.802567	2.4e-19	1.3e-12
NM_014392	NSG1	chr4	4388989	4389583	58	0.085655	0.94303	-0.857379	2.5e-19	1.4e-12
NM_033387	FAM78A	chr9	134152575	134153173	74	0.10631	0.60438	-0.498068	2.5e-19	1.4e-12
NM_000787	DBH	chr9	136474366	136474897	56	0.10873	0.98502	-0.876286	2.5e-19	1.4e-12
NM_000439	PCSK1	chr5	95767909	95769079	61	0.061246	0.94139	-0.880148	2.6e-19	1.5e-12
NM_022454	SOX17	chr8	55382673	55383102	53	0.12555	0.57332	-0.447774	2.6e-19	1.5e-12
NM_001282535	PNMA3	chrX	152224682	152225443	62	0.18134	0.9564	-0.775065	2.6e-19	1.5e-12
NM_022370	ROBO3	chr11	124709344	124709796	61	0.059016	0.94905	-0.890033	2.7e-19	1.5e-12
NM_018398	CACNA2D3	chr3	54155427	54156046	67	0.11636	0.92818	-0.811821	2.7e-19	1.5e-12
NM_001137608	ZNF732	chr4	298649	299437	57	0.66579	0.99486	-0.32907	2.7e-19	1.5e-12
NR_126435	LINC00504	chr4	14864430	14865673	51	0.072588	0.99059	-0.918	2.7e-19	1.5e-12
NR_036218	MIR4252	chr1	6507595	6508343	58	0.0096552	0.99384	-0.98419	2.8e-19	1.6e-12
NM_001286164	ASTN1	chr1	177133486	177134322	57	0.054737	0.82344	-0.768702	2.8e-19	1.6e-12
NR_024383	LINC00461	chr5	87971532	87972127	51	0.059549	0.99698	-0.937431	2.8e-19	1.6e-12
NR_027012	LINC00293	chr8	47017111	47035323	455	0.24476	0.72642	-0.550124	2.8e-19	1.6e-12
NR_106846	MIR6788	chr18	10726279	10726750	54	0.44143	0.95965	-0.518222	2.9e-19	1.6e-12
NM_033064	ATCAY	chr19	3880269	3881547	59	0.073542	0.83615	-0.76261	2.9e-19	1.6e-12
NR_110745	LOC101929144	chr19	23257957	23258610	50	0.06536	0.93198	-0.86662	2.9e-19	1.7e-12
NM_001174146	LMX1B	chr9	129372470	129373419	63	0.43567	0.88311	-0.447444	3e-19	1.7e-12
NM_001123385	BCOR	chrX	39965900	39966683	56	0.040929	0.4358	-0.394875	3.2e-19	1.8e-12
NM_019074	DLL4	chr15	41217726	41218290	48	0.076083	0.89063	-0.814542	3.3e-19	1.9e-12
NM_033343	LHX4	chr1	180198228	180198696	53	0.25219	0.86377	-0.611585	3.4e-19	1.9e-12
NM_001005850	ZNF835	chr19	57182668	57183374	56	0.14155	0.92857	-0.787018	3.4e-19	1.9e-12
NM_020999	NEUROG3	chr10	71332067	71332701	63	0.1283	0.9459	-0.817603	3.5e-19	2e-12
NM_014619	GRIK4	chr11	120382606	120383144	49	0.16335	0.91916	-0.755816	3.5e-19	2e-12
NM_000956	PTGER2	chr14	52781227	52781902	56	0.2547	0.80743	-0.552732	3.6e-19	2.1e-12
NM_201433	GAS7	chr17	10057580	10062266	67	0.11293	0.94357	-0.830642	3.7e-19	2.1e-12
NM_001142534	SH2D3C	chr9	130516963	130517500	54	0.046926	0.47735	-0.430426	3.7e-19	2.1e-12
NM_138409	MRAP2	chr6	84743396	84743861	54	0.062519	0.99646	-0.933944	3.8e-19	2.2e-12
NM_001284268	EFCAB11	chr14	90420900	90422377	83	0.022723	0.44231	-0.41959	3.9e-19	2.2e-12
NR_077227	LOC100128885	chr7	64030090	64030806	66	0.096015	0.99386	-0.897848	3.9e-19	2.2e-12
NM_153029	N4BP1	chr16	48844768	48845145	52	0.57879	0.99423	-0.415442	4e-19	2.3e-12
NM_001085471	FOXN3	chr14	90085504	90087036	52	0.099327	0.65215	-0.552827	4.1e-19	2.3e-12
NM_175922	PRR18	chr6	166721420	166722074	67	0.097433	0.91685	-0.819418	4.2e-19	2.4e-12
NR_029420	LOC650226	chr7	56355386	56356142	56	0.29268	0.95434	-0.661661	4.2e-19	2.4e-12
NM_020630	RET	chr10	43589638	43593376	70	0.2999	0.88039	-0.580486	4.4e-19	2.5e-12
NM_201433	GAS7	chr17	10084590	10087923	61	0.18585	0.94761	-0.761754	4.6e-19	2.6e-12
NM_001025357	AARD	chr8	117950453	117951057	58	0.28148	0.88038	-0.598897	4.6e-19	2.6e-12
NM_020988	GNAO1	chr16	56225506	56226122	52	0.0067885	0.40373	-0.396942	4.8e-19	2.7e-12
NM_001194958	KCNJ18	chr17	21315600	21318521	72	0.29388	0.87411	-0.580236	4.8e-19	2.7e-12
NM_004609	TCF15	chr20	590011	590612	55	0.58573	0.99436	-0.408636	4.8e-19	2.7e-12
NR_027284	LINC00602	chr6	166311056	166314882	61	0.059836	0.99143	-0.93159	4.8e-19	2.7e-12
NM_002563	P2RY1	chr3	152553345	152553871	53	0.34538	0.74777	-0.402396	4.9e-19	2.8e-12
NM_020693	DSCAML1	chr11	117667226	117667899	66	0.11956	0.97238	-0.852818	5.7e-19	3.2e-12
NR_106777	MIR6719	chr19	40314170	40315563	54	0.10926	0.99937	-0.890111	5.7e-19	3.2e-12
NM_001008389	UMOD	chr16	20359957	20360497	55	0.39091	0.97573	-0.584818	5.9e-19	3.3e-12
NM_021951	DMRT1	chr9	841706	842216	56	0.49784	0.97479	-0.476946	6.1e-19	3.4e-12
NR_038840	LINC00693	chr3	28617022	28617884	70	0.0404	0.9847	-0.9443	6.2e-19	3.5e-12
NM_001199081	PODN	chr1	53527762	53528643	59	0.20298	0.82446	-0.621475	6.3e-19	3.6e-12
NM_152643	KNDC1	chr10	134946319	134948842	71	0.20048	0.87668	-0.676197	6.5e-19	3.7e-12
NM_001013622	FAM53A	chr4	1579096	1580437	60	0.25728	0.9831	-0.725817	6.5e-19	3.6e-12
NM_001024455	RGAG4	chrX	71351038	71351560	48	0.15096	0.87471	-0.72375	6.7e-19	3.8e-12
NM_207385	C16orf47	chr16	73265769	73267184	55	0.096836	0.85853	-0.761691	6.8e-19	3.8e-12
NM_002848	PTPRO	chr12	15475460	15476111	56	0.036482	0.99821	-0.961732	6.9e-19	3.9e-12
NM_003088	FSCN1	chr7	5632965	5633391	55	0.098909	0.57549	-0.476582	7e-19	3.9e-12
NM_001017528	PRR5	chr22	45064085	45064549	52	0.16688	0.83617	-0.669288	7.1e-19	4e-12
NM_024019	NEUROG2	chr4	113437637	113438121	51	0.12135	0.924	-0.802647	7.2e-19	4.1e-12
NM_001184750	SLITRK4	chrX	142721175	142721819	53	0.13302	0.99223	-0.859208	7.3e-19	4.1e-12
NM_001014434	LHX9	chr1	197880719	197881670	56	0.25559	0.92807	-0.672482	7.4e-19	4.2e-12
NM_001145199	C12orf75	chr12	105724453	105725261	76	0.035579	0.5462	-0.510618	7.4e-19	4.2e-12
NM_001258282	LINGO2	chr9	29214415	29215517	50	0.061	0.92992	-0.86892	7.6e-19	4.3e-12
NM_015039	NMNAT2	chr1	183385812	183386599	52	0.13848	0.95138	-0.812904	7.8e-19	4.4e-12
NM_003890	FCGBP	chr19	40419586	40421376	67	0.5573	0.98794	-0.430642	7.9e-19	4.4e-12
NM_014718	CLSTN3	chr12	7282791	7284060	53	0.048113	0.77138	-0.723264	8e-19	4.5e-12
NR_047509	LZTS1-AS1	chr8	20161088	20161766	52	0.0069808	0.97706	-0.970077	8.6e-19	4.9e-12
NR_131224	H19	chr11	2047731	2049314	60	0.21015	0.87378	-0.663633	8.8e-19	5e-12
NR_002931	CLEC4GP1	chr19	7852572	7853785	64	0.20767	0.96089	-0.753219	8.8e-19	4.9e-12
NM_006194	PAX9	chr14	37126256	37127563	84	0.42548	0.91436	-0.488881	8.9e-19	5e-12
NM_198532	C19orf35	chr19	2290813	2291405	52	0.42785	0.95985	-0.532	9e-19	5.1e-12
NR_040078	KIRREL3-AS3	chr11	126872994	126873592	53	0.18749	0.864	-0.676509	9.8e-19	5.5e-12
NM_014028	OSTM1	chr6	108439510	108440513	62	0.18182	0.80484	-0.623016	9.8e-19	5.5e-12
NM_001320602	RBM11	chr21	15588392	15589445	62	0.12865	0.73227	-0.603629	1e-18	5.8e-12
NM_153015	TMEM74	chr8	109798950	109799982	60	0.030333	0.64268	-0.61235	1e-18	5.7e-12
NM_001282534	KCNK9	chr8	140714648	140715067	48	0.10025	0.88154	-0.781292	1e-18	5.8e-12
NM_001669	ARSD	chrX	2841013	2844780	66	0.21011	0.99664	-0.78653	1e-18	5.6e-12
NM_018476	BEX1	chrX	102318039	102319203	68	0.081662	0.88571	-0.804044	1e-18	5.9e-12
NM_015696	GPX7	chr1	53067738	53068368	69	0.18404	0.97722	-0.793174	1.1e-18	6.3e-12
NR_039834	MIR4686	chr11	2196544	2199597	73	0.31318	0.9396	-0.626425	1.1e-18	6.4e-12
NM_001306080	LMO7	chr13	76210964	76212097	48	0.19177	0.92017	-0.728396	1.1e-18	6.5e-12
NM_000160	GCGR	chr17	79761644	79762002	48	0.24696	0.9641	-0.717146	1.1e-18	6.5e-12
NR_110294	LOC101928161	chr2	134023947	134024758	52	0.10546	0.92827	-0.822808	1.1e-18	6.1e-12
NR_110631	BMP7-AS1	chr20	55550294	55554370	60	0.10725	0.96717	-0.859917	1.1e-18	6.4e-12
NM_001306142	HMX1	chr4	8894372	8895037	68	0.51113	0.96288	-0.45175	1.1e-18	5.9e-12
NM_001258283	OR2V1	chr5	180527246	180527806	56	0.212	0.99807	-0.786071	1.1e-18	6.4e-12
NM_133463	AMZ1	chr7	2718695	2719335	60	0.39235	0.9717	-0.57935	1.1e-18	5.9e-12
NR_133662	KCNK4-TEX40	chr11	64059155	64059536	53	0.23423	0.91368	-0.679453	1.2e-18	6.6e-12
NR_120542	LINC01488	chr11	69339368	69342200	74	0.36884	0.931	-0.562162	1.2e-18	6.6e-12
NR_038836	CHEK2P2	chr15	20553680	20556506	62	0.049823	0.73835	-0.688532	1.2e-18	6.5e-12
NR_108061	VIM-AS1	chr10	17271089	17271653	59	0.48737	0.99176	-0.50439	1.3e-18	7.5e-12
NM_001080209	TMEM200C	chr18	5890839	5891198	53	0.55949	0.97975	-0.420264	1.3e-18	7.4e-12
NR_135203	FAM201B	chr2	133110239	133111063	60	0.11547	0.4746	-0.359133	1.3e-18	7.4e-12
NM_001187	BAGE	chr21	11130576	11132958	73	0.14003	0.66475	-0.524726	1.3e-18	7.5e-12
NM_001290020	ARMC4	chr10	28287673	28288115	50	0.0801	0.86272	-0.78262	1.4e-18	8.1e-12
NM_207426	FOXI2	chr10	129535377	129535958	63	0.16524	0.96283	-0.797587	1.4e-18	8.1e-12
NM_001288590	ZKSCAN7	chr3	44596604	44597153	57	0.12739	0.97642	-0.849035	1.4e-18	7.9e-12
NM_001278711	NRN1	chr6	5996561	5997627	52	0.20331	0.904	-0.700692	1.4e-18	7.9e-12
NM_021165	BRINP2	chr1	177140120	177140928	51	0.08351	0.77584	-0.692333	1.5e-18	8.5e-12
NM_172315	MEIS2	chr15	37389584	37390492	50	0.08258	0.99866	-0.91608	1.5e-18	8.3e-12
NM_002449	MSX2	chr5	174084906	174088861	58	0.026103	0.92816	-0.902052	1.5e-18	8.5e-12
NM_001195127	WI2-2373I1.2	chr7	330126	330781	58	0.56676	0.98141	-0.414655	1.5e-18	8.7e-12
NR_111948	LOC286083	chr8	1112754	1114072	83	0.059482	0.88601	-0.82653	1.5e-18	8.2e-12
NM_178161	PTF1A	chr10	23487859	23488911	71	0.26882	0.87748	-0.608662	1.6e-18	9.1e-12
NM_001172501	SLC6A2	chr16	55689684	55690189	58	0.27264	0.82812	-0.555483	1.6e-18	9e-12
NM_021116	ADCY1	chr7	45613792	45614235	53	0.13317	0.833	-0.69983	1.6e-18	8.9e-12
NM_198571	NAT16	chr7	100823475	100824169	53	0.26836	0.78268	-0.514321	1.6e-18	9e-12
NM_001098475	TDRD10	chr1	154474604	154475023	55	0.052345	0.95662	-0.904273	1.7e-18	9.6e-12
NM_001258280	ZNF501	chr3	44770850	44771578	50	0.1219	0.88412	-0.76222	1.7e-18	9.7e-12
NM_032785	AGBL4	chr1	50489316	50489845	50	0.20954	0.98638	-0.77684	1.8e-18	1e-11
NR_046231	LINC01168	chr10	134799686	134802055	69	0.20099	0.83529	-0.634304	1.8e-18	1e-11
NM_001142633	PIK3R5	chr17	8868717	8869434	71	0.6139	0.97725	-0.363352	1.8e-18	1e-11
NM_171999	SALL3	chr18	76740966	76741712	58	0.10998	0.99566	-0.885672	1.8e-18	1e-11
NM_019612	IRGC	chr19	44203509	44203986	53	0.12613	0.71109	-0.584962	1.8e-18	9.9e-12
NM_001426	EN1	chr2	119593012	119593553	52	0.40135	0.91727	-0.515923	1.8e-18	1e-11
NM_014728	FRMPD4	chrX	12156347	12156994	61	0.12667	0.90115	-0.774475	1.8e-18	1e-11
NM_175931	CBFA2T3	chr16	89007559	89007924	63	0.052238	0.97068	-0.918444	1.9e-18	1.1e-11
NM_080617	CBLN4	chr20	54578670	54579418	68	0.1741	0.97112	-0.797015	1.9e-18	1.1e-11
NM_015080	NRXN2	chr11	64480746	64481037	50	0.18722	0.93618	-0.74896	2e-18	1.1e-11
NM_003413	ZIC3	chrX	136507336	136509076	59	0.042119	0.91308	-0.870966	2e-18	1.1e-11
NM_001282736	PLXDC2	chr10	20105417	20106104	63	0.036778	0.88751	-0.85073	2.1e-18	1.2e-11
NM_145233	ZNF625	chr19	12266868	12267719	64	0.0975	0.86719	-0.769688	2.1e-18	1.2e-11
NM_001104629	C4orf19	chr4	37455257	37455838	58	0.13172	0.99233	-0.860603	2.1e-18	1.2e-11
NM_001304569	PAX2	chr10	102495178	102495524	53	0.36289	0.99715	-0.634264	2.2e-18	1.2e-11
NR_135093	LOC105369438	chr11	94473404	94473819	51	0.071451	0.72508	-0.653627	2.2e-18	1.2e-11
NM_001271783	FAR2	chr12	29301975	29302543	51	0.1501	0.99822	-0.848118	2.2e-18	1.2e-11
NM_004189	SOX14	chr3	137485799	137487403	64	0.060859	0.39544	-0.334578	2.2e-18	1.3e-11
NM_001702	ADGRB1	chr8	143591661	143592448	54	0.26619	0.85693	-0.590741	2.3e-18	1.3e-11
NM_001008404	C14orf180	chr14	104928000	104928769	68	0.21991	0.98012	-0.760206	2.4e-18	1.4e-11
NR_047567	GOLGA6L7P	chr15	29077201	29077752	53	0.13843	0.96672	-0.828283	2.4e-18	1.3e-11
NR_110001	LOC101926935	chr20	25838839	25839834	56	0.54784	0.93534	-0.3875	2.4e-18	1.3e-11
NM_138983	OLIG1	chr21	34443671	34444315	55	0.032273	0.44093	-0.408655	2.4e-18	1.4e-11
NM_002627	PFKP	chr10	3108814	3109325	55	0.26607	0.71764	-0.451564	2.5e-18	1.4e-11
NM_024014	HOXA6	chr7	27187215	27187943	56	0.29387	0.99091	-0.697036	2.5e-18	1.4e-11
NR_121606	LOC102723709	chr9	45356754	45357576	60	0.19743	0.975	-0.777567	2.5e-18	1.4e-11
NM_001122659	EDNRB	chr13	78493006	78493854	50	0.20206	0.89074	-0.68868	2.6e-18	1.5e-11
NR_033118	ZIC4	chr3	147110942	147111669	58	0.49948	0.9895	-0.490017	2.6e-18	1.5e-11
NM_054021	GPR101	chrX	136113782	136114802	56	0.12841	0.8517	-0.723286	2.6e-18	1.5e-11
NM_005244	EYA2	chr20	45439556	45440431	50	0.15146	0.9858	-0.83434	2.8e-18	1.6e-11
NR_110631	BMP7-AS1	chr20	55577585	55581034	55	0.098945	0.92851	-0.829564	2.8e-18	1.6e-11
NR_107056	MIR8089	chr5	180480373	180480958	53	0.20958	0.99308	-0.783491	2.8e-18	1.6e-11
NR_110659	PABPC5-AS1	chrX	90689602	90690277	50	0.17814	0.95144	-0.7733	2.9e-18	1.6e-11
NM_033131	WNT3A	chr1	228194535	228195017	57	0.18816	0.67693	-0.488772	3e-18	1.7e-11
NM_198508	KLRG2	chr7	139167648	139168003	47	0.20045	0.96566	-0.765213	3e-18	1.7e-11
NM_178160	OTOP2	chr17	72920277	72921133	59	0.1791	0.96795	-0.788847	3.1e-18	1.8e-11
NR_039831	MIR4683	chr10	35929298	35929704	49	0.20147	0.78984	-0.588367	3.2e-18	1.8e-11
NM_001122742	ESR1	chr6	152001368	152003785	54	0.25819	0.95617	-0.697981	3.2e-18	1.8e-11
NM_173812	DPY19L2	chr12	64062267	64062813	48	0.032333	0.89506	-0.862729	3.3e-18	1.9e-11
NM_001135254	PAX7	chr1	18962911	18963617	56	0.14016	0.89589	-0.755732	3.4e-18	1.9e-11
NM_001278346	PHYKPL	chr5	177717978	177721262	62	0.12035	0.95147	-0.831113	3.5e-18	2e-11
NR_026676	RPS2P32	chr7	23529998	23531072	53	0.39449	0.97325	-0.578755	3.5e-18	2e-11
NM_021620	PRDM13	chr6	100051479	100052085	47	0.099404	0.95602	-0.856617	3.6e-18	2e-11
NM_177400	NKX6-2	chr10	134490712	134492087	49	0.10041	0.99924	-0.898837	3.7e-18	2.1e-11
NM_001080446	C11orf94	chr11	45921692	45922210	65	0.23308	0.58891	-0.355831	3.7e-18	2.1e-11
NM_006262	PRPH	chr12	49690759	49691263	52	0.24683	0.82288	-0.576058	3.8e-18	2.2e-11
NM_001271851	RRAGC	chr1	39044059	39044597	61	0.15979	0.87177	-0.711984	3.9e-18	2.2e-11
NM_178839	LRRTM1	chr2	80531343	80531907	60	0.31793	0.9091	-0.591167	4.2e-18	2.4e-11
NM_001122772	AGAP2	chr12	58131486	58131991	59	0.09639	0.72064	-0.624254	4.3e-18	2.4e-11
NM_201433	GAS7	chr17	10098007	10101113	59	0.061797	0.97181	-0.910017	4.4e-18	2.5e-11
NM_018365	MNS1	chr15	56756717	56757789	49	0.069735	0.87561	-0.805878	4.5e-18	2.6e-11
NR_038963	ELOVL2-AS1	chr6	11043624	11044712	47	0.082787	0.99647	-0.913681	4.6e-18	2.6e-11
NM_001077349	ZNF682	chr19	20149660	20150505	49	0.039776	0.79318	-0.753408	4.7e-18	2.7e-11
NM_001204397	PITX2	chr4	111557312	111558410	61	0.41187	0.89708	-0.485213	4.7e-18	2.6e-11
NM_005924	MEOX2	chr7	15724960	15725743	51	0.1338	0.9372	-0.803392	4.7e-18	2.7e-11
NR_003503	GGT8P	chr2	92027719	92028349	54	0.3963	0.99744	-0.601148	4.8e-18	2.7e-11
NM_001204210	TMEM235	chr17	76227802	76228312	67	0.59022	0.9574	-0.367179	4.9e-18	2.7e-11
NM_015551	SUSD5	chr3	33260369	33260762	48	0.082271	0.82369	-0.741417	5e-18	2.8e-11
NM_032109	OTP	chr5	76941079	76941541	48	0.082	0.97348	-0.891479	5.1e-18	2.9e-11
NM_201432	GAS7	chr17	9936784	9939540	50	0.07528	0.92864	-0.85336	5.4e-18	3.1e-11
NM_001190766	STMND1	chr6	17102150	17102787	48	0.080375	0.82992	-0.749542	5.4e-18	3e-11
NM_012121	CDC42EP4	chr17	71337849	71340176	56	0.1273	0.95705	-0.82975	5.5e-18	3.1e-11
NM_213604	ADAMTSL5	chr19	1509354	1512454	59	0.26114	0.97003	-0.708898	5.5e-18	3.1e-11
NM_001308440	ZFP28	chr19	57049752	57050834	67	0.51827	0.93564	-0.417373	5.5e-18	3.1e-11
NM_003391	WNT2	chr7	116962908	116963335	51	0.13931	0.98471	-0.845392	5.6e-18	3.1e-11
NM_014591	KCNIP2	chr10	103602936	103603574	47	0.22864	0.96489	-0.736255	5.7e-18	3.2e-11
NR_026656	LOC400043	chr12	54519630	54520854	65	0.10057	0.8766	-0.776031	5.7e-18	3.2e-11
NM_001278302	DIABLO	chr12	122711008	122711771	46	0.049957	0.878	-0.828043	5.7e-18	3.2e-11
NR_130771	ENPP7P13	chr16	33737416	33739867	52	0.10838	0.94148	-0.833096	5.7e-18	3.2e-11
NM_001039500	VWA5B1	chr1	20679689	20682329	52	0.24133	0.96229	-0.720962	5.8e-18	3.3e-11
NM_181723	MICU3	chr8	16884795	16885669	55	0.14655	0.99798	-0.851436	5.8e-18	3.3e-11
NM_001127464	ZNF469	chr16	88460189	88461470	49	0.21508	0.99931	-0.784224	5.9e-18	3.3e-11
NM_001304350	ZNF558	chr19	8933876	8937615	67	0.099194	0.96213	-0.86294	5.9e-18	3.3e-11
NR_029620	MIR203A	chr14	104578434	104580971	54	0.35815	0.93978	-0.58163	6e-18	3.4e-11
NM_033425	DIXDC1	chr11	111847927	111848479	54	0.19344	0.97089	-0.777444	6.1e-18	3.5e-11
NR_027278	FAM230C	chrUn_gl000212	81292	84512	70	0.16214	0.94563	-0.783486	6.1e-18	3.5e-11
NM_001242672	TTC34	chr1	2772126	2772830	48	0.30927	0.94225	-0.632979	6.2e-18	3.5e-11
NM_001144774	ELAVL4	chr1	50573969	50577558	56	0.024911	0.91382	-0.888911	6.3e-18	3.6e-11
NM_004171	SLC1A2	chr11	35440713	35441085	48	0.041896	0.63506	-0.593167	6.3e-18	3.5e-11
NR_030324	MIR593	chr7	127744137	127744575	53	0.068604	0.95785	-0.889245	6.4e-18	3.6e-11
NR_046224	LINC00659	chr20	61373797	61375901	58	0.16129	0.99081	-0.829517	6.5e-18	3.6e-11
NM_001311313	F2R	chr5	76011921	76012517	54	0.021593	0.996	-0.974407	6.5e-18	3.7e-11
NR_120542	LINC01488	chr11	69323881	69326646	57	0.19168	0.91572	-0.724035	6.6e-18	3.7e-11
NM_001029851	PDE8B	chr5	76506710	76507139	63	0.15498	0.62533	-0.470349	6.6e-18	3.7e-11
NM_001039500	VWA5B1	chr1	20642192	20644374	50	0.07104	0.93278	-0.86174	6.7e-18	3.8e-11
NM_001242450	PHF21B	chr22	45404132	45404705	60	0.052083	0.87138	-0.8193	6.7e-18	3.8e-11
NM_178557	NAT8L	chr4	2061487	2061795	46	0.14243	0.9353	-0.79287	6.7e-18	3.8e-11
NM_001318372	PCDH9	chr13	67804916	67805775	49	0.051082	0.94865	-0.897571	6.8e-18	3.8e-11
NM_001164617	GPC3	chrX	133119088	133119645	45	0.14838	0.89927	-0.750889	6.8e-18	3.8e-11
NM_001166175	NKX2-5	chr5	172665446	172665942	51	0.20624	0.85884	-0.652608	6.9e-18	3.9e-11
NM_001278688	ANTXRL	chr10	47667061	47671893	71	0.14027	0.90368	-0.763408	7e-18	4e-11
NR_131187	LOC105376360	chr10	3469730	3474579	57	0.16089	0.94658	-0.785684	7.1e-18	4e-11
NM_001319292	DCP1B	chr12	2113366	2113880	46	0.11711	0.99689	-0.879783	7.2e-18	4e-11
NR_110118	LINC01266	chr3	577561	578356	53	0.092302	0.87283	-0.780528	7.2e-18	4.1e-11
NM_005909	MAP1B	chr5	71404305	71404789	49	0.029796	0.62245	-0.592653	7.2e-18	4e-11
NM_001145511	NFIA	chr1	61508996	61509405	47	0.20245	0.93364	-0.731191	7.6e-18	4.3e-11
NM_006256	PKN2	chr1	88928246	88928544	49	0.029265	0.9432	-0.913939	8e-18	4.5e-11
NR_110631	BMP7-AS1	chr20	55563631	55568234	67	0.19643	0.97922	-0.782791	8e-18	4.5e-11
NR_033370	LOC63930	chr20	61652059	61653827	61	0.47656	0.91977	-0.443213	8.2e-18	4.6e-11
NM_017560	ZNF853	chr7	6654866	6655367	49	0.13698	0.99149	-0.85451	8.3e-18	4.7e-11
NM_203407	CXorf67	chrX	51138686	51139492	50	0.16558	0.93312	-0.76754	8.4e-18	4.7e-11
NM_194250	ZNF804A	chr2	185462895	185463394	61	0.075852	0.49195	-0.416098	8.5e-18	4.8e-11
NM_021992	TMSB15A	chrX	101771203	101772014	47	0.14681	0.96309	-0.816277	8.5e-18	4.8e-11
NM_022659	EBF2	chr8	25903258	25905243	97	0.40958	0.93333	-0.823189	8.6e-18	4.9e-11
NR_132105	DPP10-AS3	chr2	115419691	115420306	54	0.097889	0.67635	-0.578463	9.1e-18	5.2e-11
NM_032849	MEDAG	chr13	31480361	31480865	58	0.20026	0.96121	-0.760948	9.5e-18	5.3e-11
NM_001174069	LMX1A	chr1	165321837	165322844	54	0.16294	0.79859	-0.635648	9.7e-18	5.5e-11
NM_001306142	HMX1	chr4	8869582	8869981	51	0.16227	0.91347	-0.751196	9.7e-18	5.5e-11
NM_021018	HIST1H3F	chr6	26249996	26250936	54	0.12117	0.77928	-0.658111	9.7e-18	5.5e-11
NM_001140	ALOX15	chr17	4544131	4545157	63	0.34617	0.89522	-0.549048	1e-17	5.9e-11
NM_002522	NPTX1	chr17	78451685	78452109	50	0.20992	0.8375	-0.62758	1e-17	5.9e-11
NM_000909	NPY1R	chr4	164252954	164253433	50	0.25434	0.99548	-0.74114	1e-17	5.6e-11
NR_102759	TRIM52-AS1	chr5	180707951	180709122	51	0.082647	0.9719	-0.889255	1e-17	5.7e-11
NM_012152	LPAR3	chr1	85358476	85358961	59	0.084339	0.39853	-0.314186	1.1e-17	6.2e-11
NR_046231	LINC01168	chr10	134787474	134788908	55	0.054782	0.6758	-0.621018	1.1e-17	6.4e-11
NM_001031615	ALDH3B2	chr11	67498852	67499849	56	0.21254	0.95266	-0.740125	1.1e-17	6.4e-11
NM_001271507	CCDC177	chr14	70014380	70015010	49	0.18418	0.98516	-0.80098	1.1e-17	6.2e-11
NM_030632	ASXL3	chr18	31158744	31159528	56	0.10139	0.89757	-0.796179	1.1e-17	6.2e-11
NM_001256648	ZNF43	chr19	22034235	22034989	51	0.036667	0.95725	-0.920588	1.1e-17	5.9e-11
NM_182573	LYPD5	chr19	44324361	44325139	50	0.18404	0.97052	-0.78648	1.1e-17	6.4e-11
NM_015576	ERC2	chr3	56501907	56502526	47	0.082234	0.99468	-0.912447	1.1e-17	6.3e-11
NM_002347	LY6H	chr8	144241410	144242029	49	0.067265	0.99592	-0.928653	1.1e-17	6.3e-11
NR_111000	LOC101060524	chr1	148853921	148854640	72	0.27593	0.78839	-0.512458	1.2e-17	6.9e-11
NM_170782	KCNN3	chr1	154732992	154733421	50	0.34328	0.8359	-0.49262	1.2e-17	6.7e-11
NM_001258465	PAX6	chr11	31832483	31835053	143	0.14299	0.51578	-0.764377	1.2e-17	6.6e-11
NM_022370	ROBO3	chr11	124735083	124735766	52	0.15815	0.92533	-0.767173	1.2e-17	6.9e-11
NM_002903	RCVRN	chr17	9832767	9835801	60	0.10513	0.94667	-0.841533	1.2e-17	6.7e-11
NM_144719	CCDC13	chr3	42814461	42815266	47	0.083468	0.99734	-0.913872	1.2e-17	7e-11
NM_001080401	PPM1N	chr19	46002167	46002514	48	0.51908	0.99283	-0.47375	1.3e-17	7.4e-11
NR_003503	GGT8P	chr2	91962874	91967597	56	0.12471	0.90479	-0.780071	1.3e-17	7.1e-11
NR_110515	LOC100506271	chr22	37730529	37731060	47	0.31383	0.97645	-0.662617	1.3e-17	7.3e-11
NM_006206	PDGFRA	chr4	55096008	55096523	53	0.13909	0.72602	-0.586925	1.3e-17	7.2e-11
NM_000038	APC	chr5	112073099	112074691	48	0.10767	0.99204	-0.884375	1.3e-17	7.3e-11
NR_027012	LINC00293	chr8	46838942	46842468	57	0.11253	0.85028	-0.737754	1.3e-17	7.5e-11
NM_004781	VAMP3	chr1	7764203	7764572	64	0.062922	0.94586	-0.882937	1.4e-17	8.1e-11
NR_135045	LOC107161159	chr12	131759493	131762745	67	0.1117	0.95943	-0.847731	1.4e-17	8e-11
NM_005461	MAFB	chr20	39316813	39317224	58	0.35791	0.79302	-0.435103	1.4e-17	7.8e-11
NM_006350	FST	chr5	52776217	52776926	67	0.033493	0.94081	-0.907313	1.4e-17	8.1e-11
NM_001135554	EPB41L2	chr6	131383499	131383931	53	0.38719	0.99151	-0.604321	1.4e-17	7.8e-11
NM_001253900	MEST	chr7	130131514	130132131	53	0.24866	0.754	-0.50534	1.4e-17	7.7e-11
NM_000738	CHRM1	chr11	62693687	62694320	49	0.38192	0.93802	-0.556102	1.5e-17	8.6e-11
NM_001204366	MGST2	chr4	140656344	140657083	53	0.13006	0.9713	-0.841245	1.5e-17	8.2e-11
NM_001166135	RBM28	chr7	127991841	127992240	57	0.36689	0.98654	-0.619649	1.5e-17	8.3e-11
NR_106905	MIR6846	chr8	145104272	145104669	52	0.19496	0.73221	-0.53725	1.5e-17	8.5e-11
NM_000216	ANOS1	chrX	8699759	8700409	81	0.043173	0.49289	-0.528596	1.5e-17	8.4e-11
NM_021926	ALX4	chr11	44337726	44338319	53	0.28226	0.66413	-0.381868	1.6e-17	8.8e-11
NM_138734	NRXN2	chr11	64409877	64410607	67	0.22958	0.82187	-0.592284	1.6e-17	9.1e-11
NM_002145	HOXB2	chr17	46631909	46633293	57	0.149	0.97446	-0.825456	1.6e-17	8.9e-11
NM_001162499	CAND2	chr3	12838059	12838876	49	0.093469	0.80427	-0.710796	1.6e-17	9e-11
NR_046243	LOC642366	chr5	50679143	50682048	73	0.08611	0.80264	-0.772842	1.6e-17	8.8e-11
NR_103747	LINC01007	chr7	101176623	101180228	63	0.1689	0.82549	-0.656587	1.6e-17	9e-11
NM_201589	MAFA	chr8	144512029	144512532	55	0.38285	0.92575	-0.542891	1.6e-17	8.8e-11
NM_001448	GPC4	chrX	132549813	132550443	48	0.12887	0.68963	-0.56075	1.6e-17	9.1e-11
NM_001256063	CNTN1	chr12	41086679	41087624	50	0.1869	0.91464	-0.72774	1.7e-17	9.7e-11
NM_014934	DZIP1	chr13	96295656	96296609	48	0.061542	0.94181	-0.880271	1.7e-17	9.5e-11
NM_000767	CYP2B6	chr19	41528475	41531929	52	0.074058	0.93415	-0.860096	1.7e-17	9.5e-11
NR_033910	TFAP2A-AS1	chr6	10409672	10411269	67	0.043851	0.88833	-0.844478	1.7e-17	9.5e-11
NR_133927	VSTM2A	chr7	54614075	54614906	47	0.11604	0.92619	-0.810149	1.7e-17	9.8e-11
NM_003266	TLR4	chr9	120507090	120507747	49	0.26571	0.9581	-0.692388	1.7e-17	9.5e-11
NM_001012968	SPIN4	chrX	61685072	61687974	59	0.11069	0.81893	-0.708237	1.7e-17	9.4e-11
NM_017551	GRID1	chr10	88125926	88126357	60	0.069483	0.45868	-0.3892	1.8e-17	1e-10
NM_001039886	ZNF808	chr19	52995646	52996594	53	0.11836	0.93334	-0.814981	1.8e-17	1e-10
NR_134291	LOC340090	chr5	72594706	72595207	50	0.23034	0.84164	-0.6113	1.8e-17	1e-10
NM_001037175	SUSD4	chr1	223538053	223538957	54	0.07213	0.43002	-0.357889	1.9e-17	1.1e-10
NM_007374	SIX6	chr14	60975988	60976861	67	0.63906	0.97275	-0.333687	1.9e-17	1.1e-10
NM_020862	LRFN1	chr19	39798836	39799674	53	0.47779	0.99775	-0.519962	1.9e-17	1.1e-10
NM_001103149	PNMAL1	chr19	46974613	46975014	48	0.074979	0.82548	-0.7505	1.9e-17	1.1e-10
NR_125425	LOC101927815	chr8	2585465	2586090	49	0.38573	0.98239	-0.596653	1.9e-17	1.1e-10
NM_001204221	ZNF695	chr1	247170868	247171572	58	0.045672	0.99391	-0.948241	2e-17	1.1e-10
NR_029582	MIR196A1	chr17	46723875	46724382	57	0.16523	0.91647	-0.751246	2e-17	1.1e-10
NM_001080458	EVX2	chr2	176948070	176949137	66	0.3678	0.95297	-0.585167	2e-17	1.1e-10
NM_001286075	ATP2A1	chr16	28891446	28892115	44	0.087795	0.73791	-0.650114	2.1e-17	1.2e-10
NM_032530	ZNF594	chr17	5094982	5095483	60	0.061	0.98527	-0.924267	2.1e-17	1.2e-10
NM_017742	ZCCHC2	chr18	60263797	60264350	50	0.237	0.98556	-0.74856	2.1e-17	1.2e-10
NM_001206838	PTPRZ1	chr7	121513074	121513527	45	0.13664	0.9464	-0.809756	2.1e-17	1.2e-10
NM_001013735	FOXB2	chr9	79626556	79627697	47	0.077851	0.87409	-0.796234	2.1e-17	1.2e-10
NM_201433	GAS7	chr17	10071848	10075650	57	0.032649	0.89754	-0.864895	2.2e-17	1.2e-10
NR_126425	LHX5-AS1	chr12	113902813	113905077	115	0.13904	0.64358	-0.595646	2.3e-17	1.3e-10
NM_001001936	AFAP1L2	chr10	116163112	116163905	50	0.12492	0.93708	-0.81216	2.4e-17	1.3e-10
NR_003045	SNORD17	chr20	17839081	17842769	74	0.7003	0.97093	-0.270635	2.4e-17	1.3e-10
NR_029687	MIR152	chr17	46089217	46090334	53	0.083075	0.81398	-0.730906	2.6e-17	1.5e-10
NM_207414	MROH5	chr8	142528286	142528688	63	0.43067	0.96035	-0.529683	2.6e-17	1.5e-10
NM_001135955	TRPC4	chr13	38443633	38444432	53	0.057943	0.83147	-0.773528	2.8e-17	1.6e-10
NR_120467	LOC101928416	chr12	132963198	132964249	47	0.29777	0.88632	-0.588553	2.9e-17	1.6e-10
NM_005982	SIX1	chr14	61121711	61123230	59	0.13468	0.99812	-0.863441	2.9e-17	1.6e-10
NM_001283034	FAM92A1	chr8	94712988	94713749	45	0.1018	0.9202	-0.8184	2.9e-17	1.7e-10
NR_037629	LOC728739	chr12	108297338	108297742	45	0.19249	0.97798	-0.785489	3e-17	1.7e-10
NM_001080541	MGA	chr15	41913406	41913887	55	0.079036	0.53098	-0.451945	3e-17	1.7e-10
NR_039950	MIR4787	chr3	50711930	50712406	56	0.099643	0.60891	-0.509268	3e-17	1.7e-10
NM_001025087	CELF4	chr18	35144371	35145584	62	0.033113	0.98744	-0.954323	3.1e-17	1.7e-10
NM_001168322	CD300LG	chr17	41924647	41928242	59	0.25103	0.88702	-0.635983	3.2e-17	1.8e-10
NM_001099287	NIPAL4	chr5	156886897	156887551	53	0.25708	0.81206	-0.554981	3.2e-17	1.8e-10
NM_001134405	RUNDC3B	chr7	87229314	87230305	57	0.47102	0.94521	-0.474193	3.2e-17	1.8e-10
NR_104362	DAB1-AS1	chr1	57887849	57888628	60	0.037033	0.85358	-0.81655	3.3e-17	1.8e-10
NM_080722	ADAMTS14	chr10	72432301	72432737	52	0.19642	0.92794	-0.731519	3.3e-17	1.9e-10
NR_039984	LOC729506	chr5	8457581	8458142	58	0.24886	0.99802	-0.718022	3.3e-17	1.9e-10
NM_001453	FOXC1	chr6	1613657	1614646	49	0.14947	0.98527	-0.835796	3.3e-17	1.9e-10
NM_001303525	TUBB6	chr18	12307782	12308317	75	0.28305	0.84227	-0.559213	3.4e-17	1.9e-10
NR_027337	HIST2H2BA	chr1	120904794	120905459	46	0.16	0.52033	-0.360326	3.5e-17	2e-10
NM_080878	ITLN2	chr1	160951397	160952401	48	0.5645	0.99708	-0.432583	3.5e-17	2e-10
NR_038368	LINC00273	chr16	33876186	33878182	68	0.12438	0.46991	-0.345529	3.5e-17	2e-10
NM_005233	EPHA3	chr3	89163402	89164151	48	0.11292	0.91887	-0.805958	3.5e-17	2e-10
NM_001127216	GFI1	chr1	92951405	92953321	115	0.31692	0.7139	-0.512791	3.6e-17	2e-10
NM_000721	CACNA1E	chr1	181451825	181452479	47	0.24013	0.97377	-0.733638	3.6e-17	2e-10
NM_000360	TH	chr11	2187976	2189713	74	0.35788	0.99114	-0.669896	3.6e-17	2e-10
NM_001194958	KCNJ18	chr17	21306383	21309646	62	0.16152	0.83152	-0.67	3.6e-17	2e-10
NM_080552	SLC32A1	chr20	37352130	37352947	68	0.45901	0.91232	-0.41725	3.6e-17	2e-10
NM_024591	CHMP6	chr17	78977846	78978357	58	0.10995	0.88747	-0.777517	3.7e-17	2.1e-10
NM_001004196	CD200	chr3	112051893	112052758	48	0.02525	0.86742	-0.842167	3.7e-17	2.1e-10
NM_001163678	SHOX2	chr3	157824101	157825002	46	0.12689	0.76413	-0.637239	3.7e-17	2.1e-10
NR_027049	ZNF788	chr19	12202897	12203609	49	0.17388	0.93576	-0.761878	3.8e-17	2.1e-10
NR_038897	LINC01305	chr2	175191113	175191831	51	0.084745	0.97743	-0.892686	3.8e-17	2.2e-10
NR_030741	MIR9-2	chr5	87956352	87956918	53	0.24977	0.80498	-0.555208	3.8e-17	2.2e-10
NM_001242335	LHX6	chr9	124975919	124976382	54	0.28589	0.83596	-0.550074	4e-17	2.2e-10
NM_173520	C9orf62	chr9	138167824	138169699	55	0.088618	0.63816	-0.549545	4e-17	2.3e-10
NR_103786	SIX3-AS1	chr2	45168720	45169464	44	0.038977	0.94941	-0.910432	4.1e-17	2.3e-10
NM_006950	SYN1	chrX	47478857	47479302	49	0.11969	0.9932	-0.87351	4.1e-17	2.3e-10
NM_001136219	FCGR2A	chr1	161441702	161442231	50	0.50514	0.99734	-0.4922	4.2e-17	2.4e-10
NM_001282611	OLFM1	chr9	137979668	137979997	49	0.52857	0.99745	-0.468878	4.5e-17	2.5e-10
NM_001103176	CNPY1	chr7	155325879	155326527	57	0.12679	0.44563	-0.318842	4.6e-17	2.6e-10
NM_000237	LPL	chr8	19797332	19797702	43	0.050326	0.8256	-0.775279	4.6e-17	2.6e-10
NM_001039580	MAP9	chr4	156297495	156298025	51	0.073588	0.44065	-0.367059	4.8e-17	2.7e-10
NM_030661	HOXA3	chr7	27152737	27153429	45	0.12009	0.91862	-0.798533	4.8e-17	2.7e-10
NM_001282611	OLFM1	chr9	138018747	138020228	55	0.15411	0.99147	-0.837364	4.8e-17	2.7e-10
NR_024563	LOC100130238	chr12	132853773	132855224	63	0.19241	0.94265	-0.750238	4.9e-17	2.8e-10
NR_036573	LOC155060	chr7	148982301	148982937	52	0.094038	0.42296	-0.328923	4.9e-17	2.8e-10
NM_175747	OLIG3	chr6	137818887	137819391	48	0.2861	0.96908	-0.682979	5e-17	2.8e-10
NM_004664	LIN7A	chr12	81331077	81331718	49	0.027306	0.87727	-0.849959	5.1e-17	2.9e-10
NM_030949	PPP1R14C	chr6	150517776	150520416	60	0.54947	0.96215	-0.412683	5.1e-17	2.9e-10
NR_134325	LOC102723672	chr7	77437	80178	57	0.29433	0.96244	-0.668105	5.2e-17	3e-10
NM_001007169	ZNF483	chr9	114287274	114287731	44	0.1482	0.84266	-0.694455	5.3e-17	3e-10
NR_029697	MIR129-2	chr11	43602483	43603070	50	0.06348	0.9939	-0.93042	5.6e-17	3.2e-10
NM_000872	HTR7	chr10	92616927	92617389	44	0.17884	0.99295	-0.814114	5.7e-17	3.2e-10
NM_001304369	ANKRD60	chr20	56803757	56804812	51	0.061667	0.76073	-0.699059	5.7e-17	3.2e-10
NM_001719	BMP7	chr20	55839801	55840794	62	0.060597	0.90218	-0.841581	5.8e-17	3.3e-10
NR_003244	HAR1A	chr20	61703399	61703725	44	0.43468	0.956	-0.521318	5.8e-17	3.3e-10
NM_003862	FGF18	chr5	170846708	170847048	54	0.029907	0.77646	-0.746556	5.8e-17	3.2e-10
NM_194286	SRRM4	chr12	119418658	119419708	66	0.031152	0.96195	-0.930803	6e-17	3.4e-10
NM_000170	GLDC	chr9	6644648	6645459	49	0.40786	0.90076	-0.492898	6.1e-17	3.4e-10
NM_001261406	MPDZ	chr9	13278273	13278942	53	0.10209	0.62889	-0.526792	6.1e-17	3.4e-10
NR_039962	MIR4799	chr4	148882948	148886179	47	0.061106	0.97915	-0.918043	6.2e-17	3.5e-10
NM_001050	SSTR2	chr17	71161156	71161813	53	0.0027358	0.85211	-0.849377	6.3e-17	3.6e-10
NM_001243428	ERG	chr21	40032243	40033054	55	0.49309	0.98715	-0.494055	6.3e-17	3.6e-10
NR_029668	MIR124-1	chr8	9762510	9763266	46	0.093435	0.90237	-0.808935	6.3e-17	3.5e-10
NR_104217	NBPF25P	chr1	149146041	149146991	52	0.25598	0.83215	-0.576173	6.4e-17	3.6e-10
NM_001130690	PDE10A	chr6	166228579	166231902	55	0.19393	0.99318	-0.799255	6.4e-17	3.6e-10
NR_134325	LOC102723672	chr7	63879	67082	68	0.46847	0.91887	-0.450397	6.4e-17	3.6e-10
NM_207645	C11orf87	chr11	109292788	109293407	45	0.17878	0.62104	-0.442267	7e-17	4e-10
NM_001163022	KIZ	chr20	21086386	21087165	57	0.05314	0.87433	-0.821193	7e-17	4e-10
NM_001044370	MPPED1	chr22	43807869	43808356	56	0.15325	0.99104	-0.837786	7e-17	3.9e-10
NM_001166119	LEF1	chr4	109087898	109088593	46	0.11309	0.91924	-0.806152	7e-17	4e-10
NM_001010847	LRRC38	chr1	13839760	13840182	56	0.084375	0.90639	-0.822018	7.2e-17	4.1e-10
NM_014902	DLGAP4	chr20	34894059	34894558	58	0.061966	0.34531	-0.283345	7.2e-17	4.1e-10
NR_027012	LINC00293	chr8	47348555	47350873	64	0.12678	0.77519	-0.648406	7.4e-17	4.2e-10
NM_080473	GATA5	chr20	61060479	61063880	91	0.30377	0.88463	-0.7418	7.5e-17	4.3e-10
NM_001144958	CRACR2A	chr12	3861961	3862535	47	0.2666	0.996	-0.729404	7.6e-17	4.3e-10
NR_039689	MIR4477B	chr9	68408548	68409717	85	0.44334	0.80435	-0.361012	7.6e-17	4.3e-10
NR_110165	LOC101929241	chr14	97685059	97686084	77	0.26364	0.85208	-0.588442	7.8e-17	4.4e-10
NM_001160002	NRG1	chr8	32405878	32406373	68	0.051676	0.87444	-0.822765	8e-17	4.5e-10
NR_110643	LINC01230	chr9	1042417	1042869	45	0.26193	0.99444	-0.732511	8.1e-17	4.6e-10
NR_125945	LOC101927851	chr1	235105544	235106972	44	0.15614	0.99432	-0.838182	8.2e-17	4.6e-10
NM_001304569	PAX2	chr10	102414649	102415437	52	0.31837	0.9221	-0.603731	8.3e-17	4.7e-10
NM_178493	NOTUM	chr17	79919401	79919774	45	0.15702	0.98073	-0.823711	8.4e-17	4.7e-10
NM_001848	COL6A1	chr21	47410480	47411574	47	0.284	0.95917	-0.67517	8.8e-17	5e-10
NM_017781	CYP2W1	chr7	1029779	1030632	45	0.25358	0.9946	-0.741022	8.8e-17	4.9e-10
NM_000474	TWIST1	chr7	19146923	19147784	53	0.15642	0.86966	-0.713245	9.2e-17	5.2e-10
NM_001280547	PAX5	chr9	36986059	36986575	72	0.27954	0.88467	-0.605125	9.2e-17	5.2e-10
NM_001206528	CRTAC1	chr10	99790512	99790875	48	0.066229	0.97685	-0.910625	9.4e-17	5.3e-10
NM_032536	NTNG2	chr9	135036940	135037356	48	0.065271	0.50933	-0.444062	9.4e-17	5.3e-10
NM_181712	KANK4	chr1	62784683	62785097	59	0.069458	0.85381	-0.784356	9.6e-17	5.4e-10
NM_001025109	CD34	chr1	208132574	208133050	46	0.61391	0.98554	-0.37163	9.7e-17	5.5e-10
NM_003654	CHST1	chr11	45686174	45686608	46	0.127	0.87183	-0.744826	9.8e-17	5.6e-10
NM_003644	GAS7	chr17	9886930	9889972	54	0.086833	0.92665	-0.839815	9.8e-17	5.6e-10
NM_134262	RORA	chr15	60883585	60884079	55	0.049455	0.34384	-0.294382	1e-16	5.8e-10
NM_001301110	ADAMTSL3	chr15	84321961	84322617	53	0.39842	0.99777	-0.599358	1e-16	5.7e-10
NM_001145157	NR2F2	chr15	96903415	96904376	51	0.21859	0.94724	-0.728647	1e-16	5.9e-10
NM_052909	PLEKHG4B	chr5	53024	53822	41	0.20415	0.90688	-0.702732	1e-16	5.9e-10
NM_005523	HOXA11	chr7	27223257	27224129	49	0.059367	0.73018	-0.670816	1e-16	5.6e-10
NR_033890	LINC01252	chr12	11699670	11700608	45	0.29616	0.97733	-0.681178	1.1e-16	6e-10
NR_046583	COL4A2-AS1	chr13	111176732	111178496	47	0.1793	0.99504	-0.815745	1.1e-16	6.4e-10
NM_002933	RNASE1	chr14	21299937	21302912	50	0.12224	0.89472	-0.77248	1.1e-16	6.3e-10
NR_029780	MIR1-1	chr20	61155078	61157688	68	0.40129	0.94906	-0.547765	1.1e-16	6e-10
NM_001135216	ZSCAN31	chr6	28303338	28304451	51	0.025392	0.74067	-0.715275	1.1e-16	6.1e-10
NR_030325	MIR595	chr7	158110058	158110869	58	0.22983	0.98303	-0.753207	1.1e-16	6.4e-10
NR_135045	LOC107161159	chr12	131763059	131765902	66	0.28533	0.972	-0.686667	1.2e-16	7e-10
NM_005913	MC5R	chr18	13868219	13869088	45	0.10836	0.74044	-0.632089	1.2e-16	7e-10
NM_001080468	SYCN	chr19	39700936	39703183	52	0.45694	0.96983	-0.512885	1.2e-16	6.5e-10
NM_005806	OLIG2	chr21	34397777	34398496	49	0.33282	0.93841	-0.605592	1.2e-16	6.6e-10
NR_027012	LINC00293	chr8	46935061	46937231	52	0.018115	0.7239	-0.705788	1.2e-16	6.6e-10
.	-1	chrUn_gl000216	156298	157487	68	0.54616	0.86979	-0.323632	1.2e-16	6.6e-10
NM_001146256	ZDHHC15	chrX	74742741	74743480	45	0.0328	0.95393	-0.921133	1.2e-16	7e-10
NM_001013620	ALG10B	chr12	38529632	38532217	87	0.305	0.96353	-0.818884	1.3e-16	7.6e-10
NR_106853	MIR6795	chr19	15288434	15288700	44	0.13943	0.99773	-0.858295	1.3e-16	7.3e-10
NM_016941	DLL3	chr19	39989626	39990165	48	0.082625	0.93669	-0.854062	1.3e-16	7.3e-10
NR_126559	GACAT3	chr2	16138466	16143215	62	0.022597	0.74576	-0.723161	1.3e-16	7.5e-10
NM_013356	SLC16A8	chr22	38477248	38477763	66	0.40397	0.96371	-0.559742	1.3e-16	7.5e-10
NM_001010852	CLVS2	chr6	123317326	123317875	52	0.019173	0.99333	-0.974154	1.3e-16	7.1e-10
NR_105005	LOC101929528	chr8	59058167	59058797	44	0.40102	0.9962	-0.595182	1.3e-16	7.5e-10
NR_024430	MIR100HG	chr11	122074563	122079585	55	0.0658	0.89789	-0.832091	1.4e-16	7.8e-10
NR_040249	CYP2G1P	chr19	41404846	41408581	56	0.13559	0.99582	-0.860232	1.4e-16	8e-10
NM_001080425	BEX4	chrX	102469983	102470418	45	0.086844	0.4274	-0.340556	1.4e-16	8e-10
NM_007197	FZD10	chr12	130703567	130707486	74	0.40807	0.9205	-0.512432	1.5e-16	8.2e-10
NM_003811	TNFSF9	chr19	6551260	6553752	55	0.2956	0.92893	-0.633327	1.5e-16	8.5e-10
NM_052953	LRRC3B	chr3	26664242	26664625	46	0.16798	0.81085	-0.64287	1.5e-16	8.3e-10
NM_003013	SFRP2	chr4	154709877	154710776	63	0.45483	0.99386	-0.505255	1.5e-16	8.3e-10
NM_001278634	IRX4	chr5	1884104	1886859	159	0.76196	0.66482	-0.441074	1.5e-16	8.4e-10
NM_000598	IGFBP3	chr7	46012369	46014931	46	0.32315	0.99509	-0.671935	1.5e-16	8.4e-10
NM_006497	HIC1	chr17	1957144	1957748	56	0.058839	0.97293	-0.914089	1.6e-16	8.9e-10
NM_201432	GAS7	chr17	9993115	9997459	65	0.075292	0.91666	-0.841369	1.6e-16	8.9e-10
NR_110373	LINC01159	chr2	105488296	105489105	59	0.05222	0.90608	-0.853864	1.6e-16	9.1e-10
NM_000142	FGFR3	chr4	1795031	1795290	46	0.00093478	0.20313	-0.202196	1.6e-16	9.1e-10
NM_005481	MED16	chr19	891455	892338	46	0.1547	0.97541	-0.820717	1.7e-16	9.7e-10
NM_016006	ABHD5	chr3	43935568	43936093	46	0.50976	0.99743	-0.487674	1.7e-16	9.5e-10
NM_032538	TTBK1	chr6	43210910	43211407	44	0.21402	0.98643	-0.772409	1.7e-16	9.6e-10
NR_110995	LOC101927575	chr9	86755426	86756357	50	0.22434	0.93322	-0.70888	1.7e-16	9.4e-10
NR_024561	HPN-AS1	chr19	35564413	35567243	67	0.37964	0.91849	-0.538851	1.8e-16	9.9e-10
NM_212558	TMEM215	chr9	32782270	32783240	54	0.24113	0.76607	-0.524944	1.8e-16	1e-09
NR_026880	MGC12916	chr17	14212342	14212787	48	0.10154	0.95783	-0.856292	2e-16	1.1e-09
NR_033831	LINC01121	chr2	45396256	45396639	46	0.039522	0.72865	-0.68913	2e-16	1.1e-09
NR_033960	LOC442497	chr7	399125	400302	47	0.20138	0.78872	-0.58734	2e-16	1.1e-09
NM_001134450	TMEM130	chr7	98467498	98467870	55	0.094218	0.99696	-0.902745	2e-16	1.1e-09
NM_006561	CELF2	chr10	11059777	11060024	45	0.017022	0.32816	-0.311133	2.1e-16	1.2e-09
NR_126008	LOC440390	chr16	87073208	87077170	90	0.15881	0.61523	-0.456422	2.1e-16	1.2e-09
NM_001136469	TMEM108	chr3	132756962	132757335	48	0.021208	0.98575	-0.964542	2.1e-16	1.2e-09
NM_002448	MSX1	chr4	4856379	4857441	48	0.050292	0.84892	-0.798625	2.1e-16	1.2e-09
NM_001013732	PTCHD4	chr6	48035979	48036767	44	0.1823	0.98345	-0.801159	2.1e-16	1.2e-09
NM_153026	PRICKLE1	chr12	42983582	42984041	52	0.083173	0.41277	-0.329596	2.2e-16	1.2e-09
NR_110944	LOC101928880	chr16	88330802	88333253	58	0.18179	0.98048	-0.79869	2.2e-16	1.3e-09
NM_001168271	GPR156	chr3	120003619	120004325	69	0.20538	0.89517	-0.689797	2.2e-16	1.3e-09
NM_001304333	PHF24	chr9	34957418	34958000	42	0.09769	0.55238	-0.45469	2.2e-16	1.2e-09
NM_003545	HIST1H4E	chr6	26204916	26205767	53	0.035623	0.83536	-0.799736	2.3e-16	1.3e-09
NR_111933	LOC388692	chr1	149223769	149224795	54	0.067296	0.58989	-0.522593	2.4e-16	1.3e-09
NM_206852	RTN1	chr14	60097264	60097596	46	0.062761	0.99265	-0.929891	2.4e-16	1.3e-09
NR_103785	SIX3-AS1	chr2	45161427	45162061	45	0.38407	0.98198	-0.597911	2.4e-16	1.4e-09
NM_001301687	GBX2	chr2	237077876	237079804	94	0.7316	0.95712	-0.33555	2.4e-16	1.3e-09
NR_037890	DNAJB8-AS1	chr3	128151776	128152151	43	0.18184	0.67598	-0.49414	2.4e-16	1.4e-09
NM_000743	CHRNA3	chr15	78912605	78913003	45	0.022644	0.88838	-0.865733	2.5e-16	1.4e-09
NM_030632	ASXL3	chr18	31157722	31158179	44	0.013023	0.99118	-0.978159	2.5e-16	1.4e-09
NM_001029864	KIAA1755	chr20	36888707	36889532	58	0.36722	0.81147	-0.444241	2.5e-16	1.4e-09
NM_173658	ZNF660	chr3	44625900	44626897	46	0.039413	0.74748	-0.708065	2.5e-16	1.4e-09
NM_024335	IRX6	chr16	55358457	55358967	49	0.096755	0.93855	-0.841796	2.6e-16	1.5e-09
NM_005257	GATA6	chr18	19772831	19775305	47	0.41832	0.99504	-0.576723	2.6e-16	1.5e-09
NR_046438	MEIS1-AS3	chr2	66653101	66653780	56	0.11659	0.94296	-0.826375	2.6e-16	1.5e-09
NM_001308395	EFHD1	chr2	233498447	233499070	65	0.13408	0.45029	-0.316215	2.6e-16	1.5e-09
NR_024365	PP12613	chr4	122685873	122686182	40	0.33925	0.87698	-0.537725	2.6e-16	1.5e-09
NR_039691	MIR3689C	chr9	137734455	137736330	50	0.04146	0.41572	-0.37426	2.6e-16	1.5e-09
NM_001288829	FCRLB	chr1	161695942	161696607	52	0.058923	0.60354	-0.544615	2.7e-16	1.5e-09
NM_001171971	CDHR1	chr10	85954276	85954682	46	0.19783	0.76065	-0.562826	2.7e-16	1.5e-09
NR_026825	RPSAP52	chr12	66219663	66220461	53	0.44572	0.99723	-0.551509	2.7e-16	1.5e-09
NM_173849	GSC	chr14	95239131	95239870	49	0.58586	0.92794	-0.342082	2.7e-16	1.5e-09
NR_002770	DIO3OS	chr14	102001717	102004902	51	0.13098	0.90106	-0.770078	2.7e-16	1.5e-09
NM_001174146	LMX1B	chr9	129400810	129402323	53	0.053679	0.86411	-0.810434	2.7e-16	1.5e-09
NM_001164165	GPR75-ASB3	chr2	54086393	54087289	48	0.21602	0.99871	-0.782688	2.8e-16	1.6e-09
NR_002769	PCGEM1	chr2	193370872	193373537	72	0.29903	0.86503	-0.566	2.8e-16	1.6e-09
NM_001284424	MYRIP	chr3	39851467	39851927	42	0.061524	0.79852	-0.737	2.8e-16	1.6e-09
NM_005779	LHFPL2	chr5	77805098	77806135	51	0.46094	0.96661	-0.505667	2.8e-16	1.6e-09
NM_001127453	DFNA5	chr7	24796521	24797250	78	0.086872	0.72436	-0.637487	2.8e-16	1.6e-09
NM_005117	FGF19	chr11	69519886	69521674	51	0.098686	0.92814	-0.829451	2.9e-16	1.6e-09
NM_017516	RAB39A	chr11	107799372	107800089	52	0.02925	0.96612	-0.936865	2.9e-16	1.6e-09
NM_032246	MEX3B	chr15	82339585	82339871	42	0.087929	0.57536	-0.487429	3e-16	1.7e-09
NR_104143	LINC00682	chr4	41875389	41876718	51	0.36482	0.95384	-0.58902	3e-16	1.7e-09
NM_020950	KIAA1614	chr1	180881670	180882107	59	0.084814	0.53929	-0.454475	3.1e-16	1.8e-09
NR_047508	LINC00417	chr13	19202732	19203655	48	0.54025	0.92525	-0.385	3.1e-16	1.7e-09
NR_002766	MEG3	chr14	101292418	101293219	42	0.29371	0.8596	-0.565881	3.1e-16	1.8e-09
NM_001206650	PSG7	chr19	43441243	43444019	47	0.14421	0.96896	-0.824745	3.1e-16	1.8e-09
NM_213620	ATP6V1H	chr8	54569667	54570420	48	0.25475	0.94175	-0.687	3.1e-16	1.8e-09
NM_001025237	TSPAN4	chr11	848550	849604	51	0.048451	0.97616	-0.927706	3.2e-16	1.8e-09
NR_002770	DIO3OS	chr14	101972039	101974303	55	0.43005	0.92525	-0.4952	3.2e-16	1.8e-09
NM_001204835	ZNF568	chr19	37464063	37464682	45	0.20429	0.88431	-0.680022	3.2e-16	1.8e-09
NM_001195076	C19orf81	chr19	51150147	51153264	51	0.09098	0.88469	-0.793706	3.3e-16	1.9e-09
NM_003013	SFRP2	chr4	154712039	154712643	45	0.55151	0.97122	-0.419711	3.4e-16	1.9e-09
NM_001145118	GRID2IP	chr7	6575827	6576734	55	0.11865	0.80204	-0.683382	3.4e-16	1.9e-09
NM_181645	CCDC67	chr11	93063203	93063805	47	0.18432	0.9684	-0.784085	3.5e-16	2e-09
NM_001135	ACAN	chr15	89346474	89346916	45	0.23424	0.89313	-0.658889	3.5e-16	2e-09
NM_001029858	SLC35F1	chr6	118227569	118228641	59	0.40632	0.93737	-0.531051	3.5e-16	2e-09
NR_036685	KRT19P2	chr12	95267443	95267784	52	0.16962	0.99433	-0.824712	3.6e-16	2e-09
NR_027457	LINC00221	chr14	106854855	106855384	46	0.66793	0.99543	-0.3275	3.6e-16	2.1e-09
NM_005250	FOXL1	chr16	86612188	86612700	52	0.65438	0.99417	-0.339788	3.6e-16	2.1e-09
NM_000153	GALC	chr14	88459161	88459440	42	0.26931	0.69486	-0.425548	3.7e-16	2.1e-09
NM_022779	DDX31	chr9	135620212	135621044	44	0.052545	0.95652	-0.903977	3.7e-16	2.1e-09
NM_001291309	PCSK6	chr15	102037966	102041757	55	0.1624	0.907	-0.7446	3.8e-16	2.1e-09
NM_002903	RCVRN	chr17	9821063	9823134	46	0.069978	0.97907	-0.909087	3.8e-16	2.1e-09
NM_000384	APOB	chr2	21266594	21267158	45	0.41722	0.93411	-0.516889	3.8e-16	2.1e-09
NM_032289	PSD2	chr5	139175534	139176304	43	0.1837	0.81751	-0.633814	3.8e-16	2.1e-09
NM_000050	ASS1	chr9	133308818	133309059	41	0.21029	0.58224	-0.371951	3.8e-16	2.2e-09
NM_006041	HS3ST3B1	chr17	14204957	14205497	53	0.042925	0.96528	-0.922358	4e-16	2.2e-09
NM_173483	CYP4F22	chr19	15619262	15619859	57	0.24374	0.715	-0.471263	4e-16	2.3e-09
NR_046224	LINC00659	chr20	61392901	61395293	60	0.42547	0.95848	-0.533017	4e-16	2.2e-09
NM_183357	ADCY5	chr3	123168629	123169739	61	0.36834	0.81516	-0.567167	4e-16	2.2e-09
NM_138551	TSLP	chr5	110408596	110409286	44	0.13298	0.88768	-0.754705	4e-16	2.3e-09
NR_027115	LINC01622	chr6	1201327	1204452	50	0.18416	0.90122	-0.71706	4e-16	2.2e-09
NR_027278	FAM230C	chrUn_gl000212	91609	95110	48	0.094479	0.92612	-0.831646	4e-16	2.3e-09
NM_024708	ASB7	chr15	101206231	101209331	50	0.38514	0.97562	-0.59048	4.1e-16	2.3e-09
NM_001252675	ACSS1	chr20	25038942	25040464	56	0.38889	0.94157	-0.552679	4.1e-16	2.3e-09
NR_119376	FER1L4	chr20	34188825	34189435	43	0.28719	0.91095	-0.623767	4.1e-16	2.3e-09
NM_014080	DUOX2	chr15	45404652	45405263	47	0.32928	0.76823	-0.438957	4.2e-16	2.4e-09
NR_027115	LINC01622	chr6	1075783	1078168	43	0.13895	0.93112	-0.792163	4.3e-16	2.4e-09
NM_001145080	MEIOC	chr17	42734219	42734854	55	0.29229	0.98369	-0.6914	4.4e-16	2.5e-09
NR_046222	LINC00904	chr19	35396089	35396784	45	0.48853	0.97556	-0.487022	4.4e-16	2.5e-09
NR_039777	MIR4634	chr5	174215882	174218591	46	0.11467	0.93104	-0.81637	4.4e-16	2.5e-09
NM_139022	TSPAN32	chr11	2323218	2325858	60	0.17208	0.92882	-0.756733	4.7e-16	2.6e-09
NR_135110	LOC105376633	chr11	37928141	37930898	48	0.026896	0.93821	-0.911312	4.7e-16	2.7e-09
NM_001256316	CHST9	chr18	24764873	24765298	42	0.058476	0.93452	-0.876048	4.7e-16	2.6e-09
NR_015380	A1BG-AS1	chr19	58858377	58858982	53	0.058925	0.94553	-0.886604	4.7e-16	2.6e-09
NM_012283	KCNG2	chr18	77544541	77545347	44	0.10518	0.96886	-0.863682	4.9e-16	2.8e-09
.	-1	chrUn_gl000231	12591	13465	43	0.224	0.81974	-0.595744	4.9e-16	2.8e-09
NM_005761	PLXNC1	chr12	94543869	94545704	63	0.26402	0.89971	-0.724549	5e-16	2.8e-09
NM_001405	EFNA2	chr19	1286367	1286777	41	0.086927	0.87107	-0.784146	5e-16	2.8e-09
NM_001130690	PDE10A	chr6	166100240	166101921	50	0.51144	0.99782	-0.48638	5e-16	2.8e-09
NM_000717	CA4	chr17	58227264	58227598	43	0.20553	0.80065	-0.595116	5.1e-16	2.9e-09
NM_000222	KIT	chr4	55523354	55523914	41	0.20034	0.96951	-0.769171	5.1e-16	2.9e-09
NM_015490	SEC31B	chr10	102278861	102279493	43	0.45072	0.96567	-0.514953	5.3e-16	3e-09
NM_001318933	ADAM11	chr17	42836063	42836415	46	0.14037	0.8015	-0.66113	5.3e-16	3e-09
NR_015424	ANKRD36BP2	chr2	89065195	89065824	44	0.073	0.99618	-0.923182	5.4e-16	3.1e-09
NM_004558	NRTN	chr19	5829048	5829661	42	0.25705	0.88512	-0.628071	5.5e-16	3.1e-09
NR_126559	GACAT3	chr2	16241903	16244172	54	0.068722	0.92667	-0.857944	5.5e-16	3.1e-09
NM_001005851	ZNF780B	chr19	40561165	40562046	43	0.13565	0.77728	-0.641628	5.6e-16	3.2e-09
NM_001278794	NPY4R	chr10	47051299	47056511	62	0.54376	0.94356	-0.399806	5.7e-16	3.2e-09
NM_001278346	PHYKPL	chr5	177805394	177809099	73	0.42362	0.94633	-0.568322	5.8e-16	3.3e-09
NM_016587	CBX3	chr7	26241125	26241511	42	0.016333	0.35995	-0.343619	5.8e-16	3.3e-09
NM_019060	CRCT1	chr1	152487843	152488396	48	0.20215	0.88796	-0.685812	5.9e-16	3.3e-09
NM_001256536	PRMT8	chr12	3474990	3475512	55	0.11807	0.94593	-0.827855	5.9e-16	3.3e-09
NR_049801	MIR548AO	chr5	92937364	92938654	48	0.19702	0.98029	-0.783271	5.9e-16	3.3e-09
NM_001005407	CACNA1H	chr16	1199924	1200661	42	0.3249	0.9405	-0.615595	6e-16	3.4e-09
NM_024409	NPPC	chr2	232790964	232791638	61	0.047918	0.41021	-0.362295	6e-16	3.4e-09
NM_139022	TSPAN32	chr11	2330283	2332725	59	0.2712	0.9812	-0.71	6.1e-16	3.4e-09
NM_001317120	ZNF331	chr19	54024063	54024806	45	0.088867	0.97744	-0.888578	6.1e-16	3.5e-09
NM_001243	TNFRSF8	chr1	12123137	12123862	55	0.23802	0.81802	-0.58	6.2e-16	3.5e-09
NM_001135254	PAX7	chr1	18986313	18989213	52	0.18948	0.97265	-0.783173	6.2e-16	3.5e-09
NM_001302269	EDN2	chr1	42128040	42128631	65	0.17018	0.68208	-0.511892	6.2e-16	3.5e-09
NM_001272037	TSPEAR	chr21	46142822	46143655	46	0.40741	0.93893	-0.531522	6.3e-16	3.5e-09
NM_001282611	OLFM1	chr9	138000249	138002016	48	0.0092292	0.72733	-0.718104	6.3e-16	3.6e-09
NM_001011718	XKR7	chr20	30555901	30556211	44	0.062341	0.9728	-0.910455	6.4e-16	3.6e-09
NM_000360	TH	chr11	2191494	2196134	125	0.44525	0.99323	-0.649093	6.5e-16	3.6e-09
NM_001290787	ECEL1	chr2	233368116	233368724	42	0.11593	0.97429	-0.858357	6.5e-16	3.6e-09
NM_012283	KCNG2	chr18	77558155	77558691	62	0.14026	0.97394	-0.833677	6.6e-16	3.7e-09
NM_004932	CDH6	chr5	31193685	31194399	43	0.080512	0.93037	-0.84986	6.6e-16	3.8e-09
NM_001003406	CACNA1I	chr22	39953334	39953769	44	0.072364	0.99636	-0.924	6.7e-16	3.8e-09
NM_001320371	ZNF582	chr19	56904650	56905013	41	0.28856	0.97105	-0.682488	7e-16	4e-09
NM_000734	CD247	chr1	167408508	167409035	42	0.41112	0.98617	-0.575048	7.2e-16	4e-09
NM_003577	UTF1	chr10	135015360	135016423	46	0.15459	0.99717	-0.842587	7.2e-16	4.1e-09
NM_005117	FGF19	chr11	69542940	69546324	61	0.14166	0.77397	-0.632311	7.3e-16	4.1e-09
NM_001282470	GRIK4	chr11	120434709	120435224	41	0.19151	0.95756	-0.766049	7.3e-16	4.1e-09
NR_031688	MIR548I2	chr4	9534193	9534654	43	0.29358	0.98214	-0.688558	7.3e-16	4.1e-09
NM_001301108	SH3GL3	chr15	84051863	84052892	43	0.30633	0.97993	-0.673605	7.7e-16	4.3e-09
NM_002163	IRF8	chr16	85932566	85932959	54	0.66061	0.977	-0.316389	7.9e-16	4.4e-09
NM_001004311	FIGLA	chr2	71017442	71018044	63	0.56024	0.97825	-0.418016	7.9e-16	4.4e-09
NM_000168	GLI3	chr7	42062631	42065781	52	0.074846	0.98212	-0.907269	7.9e-16	4.4e-09
NR_003660	LINC00680-GUSBP4	chr6	58773668	58778072	69	0.17258	0.7867	-0.614116	8e-16	4.5e-09
NM_013962	NRG1	chr8	31497660	31497953	44	0.10389	0.97375	-0.869864	8.4e-16	4.7e-09
NM_001080407	GLB1L3	chr11	134146354	134146622	43	0.14888	0.64267	-0.493791	8.8e-16	4.9e-09
NR_038278	LINC00665	chr19	36822257	36823331	48	0.039354	0.6679	-0.628542	9.1e-16	5.2e-09
NM_001049	SSTR1	chr14	38677613	38678702	68	0.1369	0.48984	-0.352941	9.2e-16	5.2e-09
NM_005250	FOXL1	chr16	86612710	86615921	134	0.50165	0.81266	-0.524032	9.2e-16	5.2e-09
NM_002500	NEUROD1	chr2	182548573	182549368	62	0.13282	0.90677	-0.773952	9.2e-16	5.2e-09
NM_030613	ZFP2	chr5	178322907	178323600	65	0.069354	0.48882	-0.419462	9.2e-16	5.2e-09
NM_001005463	EBF3	chr10	131767296	131770816	246	0.23754	0.89246	-0.485929	9.7e-16	5.5e-09
NM_001282515	ZFP37	chr9	115823534	115824519	52	0.38577	0.90417	-0.518404	9.8e-16	5.5e-09
NR_037437	MIR3664	chr11	70798695	70802400	65	0.45489	0.99423	-0.539338	1e-15	5.6e-09
NM_001311313	F2R	chr5	76011120	76011908	70	0.17001	0.81764	-0.730843	1e-15	5.9e-09
NM_001256114	LHX8	chr1	75601016	75601758	44	0.082273	0.91355	-0.831273	1.1e-15	6.4e-09
NR_033946	LOC646268	chr1	158063404	158065127	53	0.68304	0.99396	-0.310925	1.1e-15	6.4e-09
NM_053056	CCND1	chr11	69382311	69385854	63	0.34795	0.88081	-0.532857	1.1e-15	6.4e-09
NM_001040151	SCN3B	chr11	123525417	123526230	41	0.059659	0.76263	-0.702976	1.1e-15	6.1e-09
NR_110945	LMF1-AS1	chr16	962644	963357	49	0.30518	0.9891	-0.683918	1.1e-15	6.4e-09
NM_001004431	METRNL	chr17	81038970	81039673	62	0.35779	0.79131	-0.433516	1.1e-15	6.4e-09
NM_001304537	EPHA4	chr2	222435997	222436515	43	0.071581	0.468	-0.396419	1.1e-15	6e-09
NM_001184744	PTH1R	chr3	46923198	46923574	39	0.10379	0.8569	-0.753103	1.1e-15	6e-09
NM_053002	MED12L	chr3	150804867	150805446	42	0.094524	0.98867	-0.894143	1.1e-15	6.4e-09
NM_001040071	LOC650293	chr4	8965222	8965983	71	0.62524	0.93194	-0.306704	1.1e-15	6.1e-09
NR_103444	LOC100996325	chr5	601389	602703	71	0.28687	0.83782	-0.550944	1.1e-15	6.5e-09
NR_134325	LOC102723672	chr7	120756	123250	51	0.15086	0.9162	-0.765333	1.1e-15	6.3e-09
NM_001198633	RUNX1T1	chr8	93113788	93114576	54	0.091296	0.80226	-0.710963	1.1e-15	6.2e-09
NR_027141	FAM45BP	chrX	129657678	129658400	41	0.094341	0.8532	-0.758854	1.1e-15	6.2e-09
NM_004621	TRPC6	chr11	101453670	101454247	58	0.24284	0.65252	-0.409672	1.2e-15	6.6e-09
NM_021954	GJA3	chr13	20715960	20716629	51	0.68229	0.99567	-0.313373	1.2e-15	7e-09
NR_040113	ANKRD20A5P	chr18	14179135	14179953	46	0.1558	0.62609	-0.470283	1.2e-15	6.6e-09
NR_027284	LINC00602	chr6	166373815	166376527	53	0.27274	0.98475	-0.712019	1.2e-15	6.9e-09
NM_000093	COL5A1	chr9	137484551	137485999	46	0.022674	0.71626	-0.693587	1.2e-15	6.9e-09
NM_018242	SLC47A1	chr17	19437041	19437508	58	0.055638	0.59866	-0.543017	1.3e-15	7.5e-09
NM_003058	SLC22A2	chr6	160680271	160683206	53	0.15168	0.92021	-0.768528	1.3e-15	7.5e-09
NM_001193451	TMTC1	chr12	29935373	29936307	45	0.069733	0.57313	-0.5034	1.4e-15	7.7e-09
NM_004514	FOXK2	chr17	80454652	80455011	39	0.23218	0.8289	-0.596718	1.4e-15	7.9e-09
NM_006343	MERTK	chr2	112656507	112657005	50	0.11218	0.62652	-0.51434	1.4e-15	7.7e-09
NM_001256896	DOK7	chr4	3493833	3494917	48	0.60867	0.98237	-0.373708	1.4e-15	8.1e-09
NM_004598	SPOCK1	chr5	136834250	136834672	39	0.080179	0.99144	-0.911256	1.4e-15	8.1e-09
NM_001278346	PHYKPL	chr5	177751913	177756616	115	0.35496	0.98807	-0.82825	1.4e-15	8.1e-09
NR_002765	ASAP1-IT1	chr8	131369785	131370329	44	0.068159	0.89018	-0.822023	1.4e-15	7.7e-09
NM_001001671	MAP3K15	chrX	19533256	19533534	41	0.057634	0.39729	-0.339659	1.4e-15	7.8e-09
NR_015440	LINC00982	chr1	2984630	2985019	52	0.16127	0.91863	-0.757365	1.5e-15	8.3e-09
NM_001166240	CGREF1	chr2	27341832	27342134	41	0.13624	0.93632	-0.800073	1.5e-15	8.3e-09
NM_207362	KIAA1211L	chr2	99553244	99553695	40	0.3734	0.9739	-0.6005	1.5e-15	8.3e-09
NM_020882	COL20A1	chr20	61953100	61954407	48	0.53883	0.95754	-0.418708	1.5e-15	8.3e-09
NM_001242648	PHACTR1	chr6	12750128	12750536	43	0.037372	0.94098	-0.903605	1.5e-15	8.4e-09
NR_134325	LOC102723672	chr7	118805	120740	75	0.52161	0.97879	-0.481304	1.5e-15	8.5e-09
NM_001134296	AP3M2	chr8	42009723	42010268	50	0.12832	0.8106	-0.68228	1.5e-15	8.5e-09
NR_027378	UG0898H09	chr8	63662262	63664092	55	0.44345	0.98004	-0.536582	1.5e-15	8.2e-09
NM_001012968	SPIN4	chrX	62405037	62406880	51	0.093078	0.86941	-0.776333	1.5e-15	8.6e-09
NM_013250	ZNF215	chr11	6947501	6948211	59	0.16939	0.91725	-0.747864	1.6e-15	9.3e-09
NM_001031847	CPT1A	chr11	68622794	68623196	41	0.51934	0.92829	-0.408951	1.6e-15	9.2e-09
NM_021003	PPM1A	chr14	60794178	60794866	51	0.24271	0.68937	-0.446667	1.6e-15	9e-09
NM_001317214	CDH7	chr18	63417693	63418149	43	0.11784	0.81007	-0.692233	1.6e-15	9.1e-09
NM_001099743	SYBU	chr8	110703391	110703810	45	0.11236	0.92671	-0.814356	1.6e-15	9e-09
NM_000718	CACNA1B	chr9	140772647	140773263	59	0.18788	0.97527	-0.891	1.6e-15	9.1e-09
NM_001305275	AGRN	chr1	974467	975709	41	0.41061	0.99512	-0.584512	1.7e-15	9.7e-09
NM_144702	LRRC71	chr1	156893340	156893961	42	0.27121	0.94945	-0.678238	1.7e-15	9.9e-09
NR_026667	RPS10P7	chr1	201508964	201509682	40	0.12688	0.86785	-0.740975	1.7e-15	9.6e-09
NM_015232	IQSEC3	chr12	213692	214226	43	0.19528	0.99844	-0.803163	1.7e-15	9.5e-09
NR_024076	CXADRP3	chr18	14446193	14450104	51	0.10286	0.86531	-0.762451	1.7e-15	9.7e-09
NR_003244	HAR1A	chr20	61730818	61732802	51	0.10269	0.84359	-0.740902	1.7e-15	9.5e-09
NM_016568	RXFP3	chr5	33936168	33936649	40	0.38553	0.86217	-0.47665	1.7e-15	9.3e-09
NM_001170630	TJP2	chr9	71788820	71789309	62	0.34123	0.94652	-0.60529	1.7e-15	9.3e-09
NM_001105579	SYNDIG1L	chr14	74892678	74892924	44	0.15114	0.6107	-0.459568	1.8e-15	1e-08
NM_001005407	CACNA1H	chr16	1233071	1234037	53	0.083377	0.64057	-0.557189	1.8e-15	1e-08
NM_000453	SLC5A5	chr19	17981954	17983358	56	0.32995	0.91027	-0.580321	1.8e-15	1e-08
NM_001278182	EOMES	chr3	27770000	27771234	45	0.16109	0.84391	-0.682822	1.8e-15	1e-08
NM_182924	MICALL2	chr7	1434288	1435977	41	0.19968	0.97776	-0.778073	1.8e-15	1e-08
NM_006765	TUSC3	chr8	15397670	15398286	38	0.17368	0.952	-0.778316	1.8e-15	1e-08
NM_015193	ARC	chr8	143695044	143695457	44	0.30468	0.98336	-0.678682	1.8e-15	1e-08
NM_032834	ALG10	chr12	34836083	34839640	44	0.04	0.69945	-0.659455	1.9e-15	1.1e-08
NM_004004	GJB2	chr13	20767529	20768580	57	0.19463	0.86193	-0.667298	1.9e-15	1.1e-08
NR_135182	LOC102724344	chr16	86890098	86894426	65	0.101	0.74362	-0.642615	1.9e-15	1.1e-08
NR_126008	LOC440390	chr16	86923341	86926601	50	0.02726	0.80326	-0.776	1.9e-15	1.1e-08
NR_039635	MIR4436A	chr2	90372154	90373828	72	0.17417	0.39329	-0.219125	1.9e-15	1.1e-08
NM_001099336	C12orf42	chr12	103889515	103889981	40	0.1442	0.85102	-0.706825	2e-15	1.1e-08
NM_016095	GINS2	chr16	85743570	85744128	41	0.25841	0.99895	-0.740537	2e-15	1.1e-08
NM_001278204	KCNN2	chr5	113391124	113391637	40	0.11705	0.93298	-0.815925	2e-15	1.1e-08
NM_025250	TTYH3	chr7	2672167	2673224	43	0.04814	0.77891	-0.730767	2e-15	1.1e-08
NR_033887	LINC01141	chr1	20691567	20693044	68	0.21737	0.91099	-0.693618	2.1e-15	1.2e-08
NR_120632	LOC101927964	chr10	4104371	4108320	61	0.20192	0.97149	-0.769574	2.1e-15	1.2e-08
NM_001278794	NPY4R	chr10	47082603	47084035	49	0.41535	0.86504	-0.449694	2.1e-15	1.2e-08
NM_001291309	PCSK6	chr15	101988744	101991242	45	0.57907	0.99744	-0.418378	2.1e-15	1.2e-08
NR_126007	LOC400541	chr16	70207283	70208990	49	0.087204	0.95176	-0.864551	2.1e-15	1.2e-08
NM_007079	PTP4A3	chr8	142427802	142428141	48	0.1299	0.7211	-0.591208	2.1e-15	1.2e-08
NM_001146728	HRASLS5	chr11	63258378	63258872	48	0.47162	0.99883	-0.527208	2.2e-15	1.2e-08
NR_131950	LACAT8	chr12	131537091	131540287	59	0.29186	0.80083	-0.508966	2.2e-15	1.3e-08
NM_001699	AXL	chr19	41724283	41726491	60	0.083483	0.89163	-0.80815	2.2e-15	1.3e-08
NM_001159860	ZNF583	chr19	56915335	56915820	39	0.035615	0.86544	-0.829821	2.2e-15	1.3e-08
NM_018008	FEZF2	chr3	62354403	62354881	40	0.40432	0.99373	-0.5894	2.2e-15	1.3e-08
NR_134324	LOC105375115	chr7	162109	163571	44	0.38009	0.9008	-0.520705	2.2e-15	1.2e-08
NM_001165257	SCG3	chr15	51973082	51974177	45	0.050044	0.96929	-0.919244	2.3e-15	1.3e-08
NM_022773	LMF1	chr16	995626	997581	47	0.2234	0.95009	-0.726681	2.3e-15	1.3e-08
NR_135182	LOC102724344	chr16	86870279	86873710	48	0.064125	0.71965	-0.655521	2.3e-15	1.3e-08
NR_110861	RARA-AS1	chr17	38501332	38501918	42	0.076643	0.99202	-0.915381	2.3e-15	1.3e-08
NM_001077182	FSCN2	chr17	79502932	79503859	50	0.7341	0.99702	-0.26292	2.3e-15	1.3e-08
NM_001117	ADCYAP1	chr18	906381	907580	87	0.029207	0.8758	-0.88084	2.3e-15	1.3e-08
NM_000093	COL5A1	chr9	137538134	137540938	76	0.23805	0.82093	-0.582882	2.3e-15	1.3e-08
.	-1	chr9_gl000199_random	48663	53922	61	0.32697	0.81274	-0.48577	2.3e-15	1.3e-08
NR_108085	OVOL1-AS1	chr11	65570261	65572186	47	0.37453	0.99387	-0.61934	2.4e-15	1.4e-08
NR_026659	LOC727896	chr18	2906565	2906906	44	0.19664	0.56709	-0.370455	2.4e-15	1.3e-08
NM_002081	GPC1	chr2	241349766	241350882	44	0.29075	0.97432	-0.683568	2.4e-15	1.3e-08
NM_001014447	CPZ	chr4	8724184	8726631	51	0.098882	0.89302	-0.794137	2.4e-15	1.4e-08
NM_003058	SLC22A2	chr6	160666252	160669420	45	0.19784	0.98556	-0.787711	2.4e-15	1.4e-08
NM_001289050	SLC22A17	chr14	23821133	23821637	47	0.21615	0.83	-0.613851	2.5e-15	1.4e-08
NM_001004456	OR1M1	chr19	9158352	9161115	64	0.25006	0.93295	-0.682891	2.5e-15	1.4e-08
NM_000949	PRLR	chr5	35229847	35230466	52	0.13627	0.65212	-0.515846	2.5e-15	1.4e-08
NM_178012	TUBB2B	chr6	3226425	3227502	56	0.10209	0.46204	-0.359946	2.5e-15	1.4e-08
NM_018488	TBX4	chr17	59539344	59539799	40	0.25998	0.8965	-0.636525	2.6e-15	1.5e-08
NM_001025087	CELF4	chr18	35104604	35104868	37	0.63062	0.97232	-0.341703	2.6e-15	1.5e-08
NM_033260	FOXQ1	chr6	1261363	1265692	54	0.20067	0.92841	-0.727741	2.6e-15	1.5e-08
NM_005328	HAS2	chr8	122829123	122832452	44	0.06475	0.96059	-0.895841	2.6e-15	1.5e-08
NR_026556	ANKRD26P1	chr16	46385811	46393475	306	0.2204	0.48684	-0.324181	2.7e-15	1.5e-08
NM_002903	RCVRN	chr17	9772973	9777566	51	0.03151	0.95455	-0.923039	2.7e-15	1.5e-08
NM_001160423	IGF2BP1	chr17	47072321	47073370	53	0.6787	0.95742	-0.278717	2.8e-15	1.6e-08
NR_040029	LOC284395	chr19	30015920	30016642	51	0.19776	0.936	-0.738235	2.8e-15	1.6e-08
NM_001260508	KCNJ3	chr2	155554403	155554757	39	0.22682	0.98444	-0.757615	2.8e-15	1.6e-08
NM_014696	GPRIN2	chr10	46992355	46992929	51	0.21967	0.85014	-0.630471	3e-15	1.7e-08
NM_014737	RASSF2	chr20	4803199	4803649	41	0.21337	0.89505	-0.681683	3e-15	1.7e-08
NM_003222	TFAP2C	chr20	55210898	55214505	49	0.081306	0.98657	-0.905265	3e-15	1.7e-08
NM_001190468	GDNF	chr5	37836947	37837519	48	0.20137	0.94104	-0.739667	3e-15	1.7e-08
NR_134478	LOC101929352	chr10	31422896	31423673	43	0.062186	0.89602	-0.833837	3.1e-15	1.7e-08
NM_012413	QPCT	chr2	37571629	37572149	47	0.17277	0.91811	-0.74534	3.1e-15	1.7e-08
NR_110270	LOC101927641	chr2	200524001	200524310	39	0.058846	0.95877	-0.899923	3.1e-15	1.7e-08
NM_020814	MARCH4	chr2	217236025	217236369	40	0.070725	0.99375	-0.923025	3.1e-15	1.7e-08
NR_105012	LOC101929154	chr5	77139883	77140667	43	0.30693	0.98367	-0.676744	3.1e-15	1.7e-08
NM_001220	CAMK2B	chr7	44364630	44364987	55	0.2604	0.885	-0.6246	3.1e-15	1.7e-08
NR_111948	LOC286083	chr8	1135861	1137275	46	0.078978	0.57367	-0.494696	3.1e-15	1.7e-08
NM_001284280	PPP4R3A	chr14	92040306	92041114	50	0.08148	0.99708	-0.9156	3.2e-15	1.8e-08
NM_001466	FZD2	chr17	42635045	42635541	50	0.25394	0.8611	-0.60716	3.2e-15	1.8e-08
NM_182978	GNAL	chr18	11689629	11690009	55	0.085509	0.31453	-0.229018	3.2e-15	1.8e-08
NM_001004456	OR1M1	chr19	9174407	9176586	45	0.18667	0.99698	-0.810311	3.2e-15	1.8e-08
NM_001003665	C1orf95	chr1	226736920	226737366	48	0.095021	0.46898	-0.373958	3.3e-15	1.9e-08
NM_006237	POU4F1	chr13	79177760	79178606	48	0.050563	0.98083	-0.930271	3.3e-15	1.9e-08
NR_038368	LINC00273	chr16	33943816	33945489	58	0.27581	0.80245	-0.526638	3.3e-15	1.9e-08
NM_001146184	PEG3	chr19	57351964	57352948	46	0.56007	0.98359	-0.423522	3.3e-15	1.9e-08
NR_027012	LINC00293	chr8	47009368	47013830	89	0.035584	0.52462	-0.413967	3.3e-15	1.9e-08
NM_001308315	TSPAN2	chr1	115632222	115632978	44	0.12736	0.8233	-0.695932	3.4e-15	1.9e-08
NM_012242	DKK1	chr10	54123203	54126252	49	0.1579	0.90794	-0.750041	3.4e-15	1.9e-08
NM_001319661	TMEM263	chr12	107348530	107349307	48	0.16194	0.80419	-0.64225	3.4e-15	1.9e-08
NM_174959	SVOPL	chr7	138348881	138349405	44	0.20502	0.59366	-0.388636	3.4e-15	1.9e-08
NM_001271620	ZNF423	chr16	49891950	49892269	43	0.029512	0.28577	-0.256256	3.5e-15	2e-08
NM_001098722	GNG4	chr1	235812547	235813122	73	0.1091	0.63234	-0.465927	3.6e-15	2e-08
NM_001142853	HES6	chr2	239148027	239150728	243	0.088704	0.39007	-0.5355	3.6e-15	2e-08
NM_139057	ADAMTS17	chr15	100776225	100778721	41	0.156	0.92566	-0.769659	3.7e-15	2.1e-08
NR_027284	LINC00602	chr6	166376916	166380211	45	0.1468	0.96938	-0.822578	3.7e-15	2.1e-08
NR_027284	LINC00602	chr6	166384431	166387759	43	0.068047	0.93707	-0.869023	3.7e-15	2.1e-08
NM_001007139	IGF2	chr11	2175279	2176877	48	0.16571	0.92967	-0.763958	3.8e-15	2.1e-08
NR_037629	LOC728739	chr12	108237628	108238461	63	0.251	0.92786	-0.676857	3.8e-15	2.2e-08
NM_182509	ISM2	chr14	77965412	77965692	39	0.36285	0.86656	-0.503718	3.8e-15	2.2e-08
NM_003745	SOCS1	chr16	11349009	11349271	44	0.033341	0.52789	-0.494545	3.8e-15	2.1e-08
NM_001290193	MYADM	chr19	54359757	54363533	70	0.25769	0.91873	-0.661043	3.8e-15	2.1e-08
NM_032873	UBASH3B	chr11	122426964	122428034	44	0.34473	0.98927	-0.644545	3.9e-15	2.2e-08
NM_001013736	FAM47C	chrX	37004287	37004790	38	0.075921	0.90813	-0.832211	3.9e-15	2.2e-08
NM_002616	PER1	chr17	8054514	8055034	42	0.0080952	0.46262	-0.454524	4e-15	2.3e-08
NM_178829	C7orf34	chr7	142633151	142636274	58	0.22229	0.83064	-0.608345	4e-15	2.2e-08
NM_001282773	RGS7	chr1	241587049	241587562	39	0.039769	0.97436	-0.93459	4.1e-15	2.3e-08
NM_052874	STX1B	chr16	31021543	31022533	46	0.11472	0.93746	-0.822739	4.1e-15	2.3e-08
NR_029676	MIR133A2	chr20	61201991	61204583	70	0.20516	0.88703	-0.681871	4.2e-15	2.4e-08
NM_001290039	ROBO2	chr3	77087975	77089022	49	0.079184	0.85935	-0.780163	4.2e-15	2.4e-08
NM_173465	COL23A1	chr5	177862191	177864901	50	0.10958	0.8963	-0.78672	4.2e-15	2.4e-08
NM_001420	ELAVL3	chr19	11590778	11591190	56	0.096696	0.57566	-0.478964	4.3e-15	2.4e-08
NM_000685	AGTR1	chr3	148133720	148137804	59	0.088254	0.81234	-0.724085	4.3e-15	2.4e-08
NM_014243	ADAMTS3	chr4	73434877	73435320	44	0.037432	0.96316	-0.925727	4.3e-15	2.4e-08
NM_001080505	SHISA3	chr4	42399739	42400190	47	0.059936	0.69266	-0.632723	4.4e-15	2.5e-08
NM_003924	PHOX2B	chr4	41752824	41754125	71	0.19913	0.93677	-0.777444	4.5e-15	2.5e-08
NM_020737	LRFN2	chr6	40554595	40555140	42	0.35436	0.87795	-0.523595	4.5e-15	2.5e-08
NM_000242	MBL2	chr10	54698885	54701090	55	0.18809	0.98727	-0.799182	4.6e-15	2.6e-08
NM_005247	FGF3	chr11	69633624	69634254	47	0.37436	0.98764	-0.613277	4.6e-15	2.6e-08
NM_024721	ZFHX4	chr8	77590019	77590513	48	0.42717	0.94752	-0.520354	4.6e-15	2.6e-08
NM_001127325	MAD2L2	chr1	11750945	11751559	62	0.099919	0.50634	-0.406419	4.7e-15	2.6e-08
NR_102308	CACNG6	chr19	54488959	54491255	46	0.068717	0.88061	-0.811891	4.7e-15	2.7e-08
NM_130441	CLEC4C	chr12	7885650	7888857	57	0.19993	0.85851	-0.658579	4.8e-15	2.7e-08
NR_027238	LOC654342	chr2	91670451	91670757	47	0.080191	0.61111	-0.530915	4.8e-15	2.7e-08
NR_036537	RAB6C-AS1	chr2	130749834	130750586	53	0.4407	0.94258	-0.501887	4.8e-15	2.7e-08
NM_001278683	AMOTL2	chr3	134124507	134126175	75	0.18535	0.74653	-0.561187	4.8e-15	2.7e-08
NM_003188	MAP3K7	chr6	91320613	91321260	60	0.080333	0.94833	-0.868	4.8e-15	2.7e-08
NM_001286521	PARP11	chr12	3982139	3982816	40	0.077325	0.91958	-0.84225	5e-15	2.8e-08
NM_020309	SLC17A7	chr19	49939588	49940555	53	0.39687	0.88209	-0.485226	5e-15	2.8e-08
NM_005257	GATA6	chr18	19818295	19822910	51	0.16747	0.92584	-0.758373	5.1e-15	2.9e-08
NM_013357	PURG	chr8	30890169	30890661	39	0.13254	0.92315	-0.790615	5.1e-15	2.9e-08
NM_152310	ELOVL3	chr10	103985878	103986762	54	0.50904	0.98015	-0.599225	5.3e-15	3e-08
NM_000774	CYP2F1	chr19	41614074	41616600	45	0.25029	0.97871	-0.728422	5.3e-15	3e-08
NM_001278182	EOMES	chr3	27753929	27755495	80	0.42281	0.89981	-0.477	5.3e-15	3e-08
NR_029373	LEF1-AS1	chr4	109093643	109093986	40	0.17885	0.92205	-0.7432	5.3e-15	3e-08
NR_039962	MIR4799	chr4	148978422	148980939	40	0.091425	0.9909	-0.899475	5.3e-15	3e-08
NM_007156	ZXDA	chrX	58294265	58295761	53	0.24611	0.75321	-0.507094	5.3e-15	3e-08
NR_038268	LINC00840	chr10	44368996	44372538	53	0.10668	0.77306	-0.666377	5.4e-15	3.1e-08
NM_145657	GSX1	chr13	28426350	28428707	48	0.22767	0.9544	-0.726729	5.4e-15	3e-08
NM_003644	GAS7	chr17	9872762	9875325	55	0.051309	0.97705	-0.925745	5.4e-15	3.1e-08
NM_001187	BAGE	chr21	11168503	11169627	67	0.42082	0.84933	-0.428507	5.4e-15	3.1e-08
NM_004194	ADAM22	chr7	87563999	87564541	41	0.14737	0.84076	-0.69339	5.4e-15	3.1e-08
NM_001302622	ACHE	chr7	100494259	100494669	53	0.22358	0.48496	-0.261377	5.4e-15	3e-08
NM_015557	CHD5	chr1	6239546	6239900	49	0.1232	0.79522	-0.67202	5.5e-15	3.1e-08
NM_153347	TMEM86A	chr11	18727195	18728035	50	0.1696	0.92912	-0.75952	5.5e-15	3.1e-08
NM_178520	TMEM105	chr17	79316012	79317014	70	0.2796	0.72846	-0.448857	5.5e-15	3.1e-08
NM_001193582	NRCAM	chr7	108096553	108097205	72	0.153	0.58994	-0.52	5.5e-15	3.1e-08
NM_001290079	NKX1-1	chr4	1397816	1398383	51	0.55176	0.93682	-0.385059	5.6e-15	3.2e-08
NM_002181	IHH	chr2	219925764	219926348	50	0.27196	0.8959	-0.62394	5.7e-15	3.2e-08
NR_039696	MIR3689F	chr9	137746248	137748492	54	0.026926	0.57148	-0.544556	5.7e-15	3.2e-08
NM_021948	BCAN	chr1	156611424	156612236	39	0.14733	0.99818	-0.850846	5.8e-15	3.3e-08
NM_001198568	ADCY4	chr14	24803478	24804124	39	0.10544	0.99064	-0.885205	5.8e-15	3.3e-08
NM_018357	LARP6	chr15	71146327	71146647	54	0.073185	0.67144	-0.598259	5.8e-15	3.3e-08
NM_194324	TMSB15B	chrX	103216864	103217509	43	0.080465	0.87326	-0.792791	5.8e-15	3.3e-08
NM_001004431	METRNL	chr17	81056190	81057642	51	0.41247	0.96604	-0.553569	6.1e-15	3.4e-08
NM_001082	CYP4F2	chr19	16010499	16011122	42	0.39036	0.97929	-0.588929	6.2e-15	3.5e-08
NR_046575	MAGI1-AS1	chr3	65582413	65583545	40	0.0475	0.99545	-0.94795	6.2e-15	3.5e-08
NR_002837	UBE2MP1	chr16	34188373	34189897	58	0.042845	0.37341	-0.330569	6.4e-15	3.6e-08
NM_033200	LMF2	chr22	50944251	50945122	43	0.36642	0.97607	-0.609651	6.4e-15	3.6e-08
NM_001172557	GOLGA3	chr12	133412881	133413686	39	0.11685	0.99864	-0.881795	6.6e-15	3.7e-08
NM_206918	DEGS2	chr14	100625384	100625771	44	0.044818	0.549	-0.504182	6.6e-15	3.7e-08
NM_001004125	TUSC1	chr9	25670265	25673981	62	0.078306	0.69452	-0.61621	6.6e-15	3.7e-08
.	-1	chrUn_gl000225	79610	80504	54	0.51615	0.85722	-0.341074	6.7e-15	3.8e-08
NM_017955	CDCA4	chr14	105508494	105509722	41	0.56824	0.99205	-0.423805	6.8e-15	3.8e-08
NR_109916	LOC729296	chr20	58662204	58662720	44	0.54905	0.91764	-0.368591	6.8e-15	3.9e-08
NM_000720	CACNA1D	chr3	53529714	53530135	41	0.17485	0.89927	-0.724415	6.8e-15	3.8e-08
NM_000168	GLI3	chr7	42190712	42194994	62	0.041984	0.97774	-0.935758	6.9e-15	3.9e-08
NM_001040709	SYPL2	chr1	110009458	110009974	39	0.068231	0.82667	-0.758436	7e-15	4e-08
NM_001256758	RNF165	chr18	43913868	43914164	46	0.071674	0.337	-0.265326	7e-15	3.9e-08
NR_134584	LOC101929350	chr22	17228717	17229533	47	0.63779	0.99543	-0.357638	7e-15	4e-08
NR_105052	LOC101929696	chr5	139143722	139144275	45	0.13431	0.78893	-0.654622	7e-15	4e-08
NR_027484	FCGR1CP	chr1	149398863	149399559	41	0.16193	0.98741	-0.825488	7.1e-15	4e-08
NR_033370	LOC63930	chr20	61645897	61648676	84	0.27851	0.77467	-0.595432	7.2e-15	4.1e-08
NM_001083602	PTCH1	chr9	98277669	98278396	49	0.046469	0.93004	-0.883571	7.2e-15	4.1e-08
NM_001197109	SCHIP1	chr3	159557492	159558517	38	0.076053	0.99397	-0.917921	7.4e-15	4.2e-08
NM_003508	FZD9	chr7	72848268	72848640	51	0.31363	0.81106	-0.497431	7.4e-15	4.2e-08
NM_005101	ISG15	chr1	942294	943686	54	0.51352	0.98254	-0.469019	7.5e-15	4.2e-08
NR_103746	LINC01356	chr1	113392115	113392684	60	0.078317	0.68323	-0.604917	7.5e-15	4.2e-08
NM_001079520	DACT1	chr14	59104652	59104946	49	0.059837	0.51437	-0.454531	7.6e-15	4.3e-08
NM_012109	TMEM59L	chr19	18722183	18723158	54	0.10498	0.76024	-0.655259	7.6e-15	4.3e-08
NM_130445	COL18A1	chr21	46825792	46826228	52	0.30352	0.57623	-0.272712	7.6e-15	4.3e-08
NM_001167928	IL1RAP	chr3	190250089	190252674	43	0.038488	0.94956	-0.91107	7.8e-15	4.4e-08
NR_024424	LINC01018	chr5	6583257	6583634	46	0.35691	0.99117	-0.634261	7.8e-15	4.4e-08
NM_001099282	ZNF239	chr10	44069506	44069903	46	0.18074	0.73209	-0.551348	7.9e-15	4.5e-08
NM_000789	ACE	chr17	61553710	61554261	42	0.12224	0.98452	-0.862286	7.9e-15	4.5e-08
NM_001136201	ISOC2	chr19	55963436	55964124	49	0.11851	0.98369	-0.865184	7.9e-15	4.4e-08
NR_121602	LOC101929563	chr9	23681037	23685144	53	0.0074151	0.76123	-0.753811	7.9e-15	4.4e-08
NM_001135254	PAX7	chr1	19047901	19051448	69	0.31241	0.85609	-0.543681	8.2e-15	4.6e-08
NR_038836	CHEK2P2	chr15	20471212	20476264	71	0.075549	0.61828	-0.542732	8.2e-15	4.6e-08
NR_027115	LINC01622	chr6	1099494	1103717	62	0.14769	0.89919	-0.7515	8.2e-15	4.6e-08
NM_017420	SIX4	chr14	61187926	61188454	38	0.28116	0.98342	-0.702263	8.4e-15	4.8e-08
NR_003370	RRN3P1	chr16	21831259	21832123	55	0.23149	0.97227	-0.740782	8.5e-15	4.8e-08
NM_001128174	UGT8	chr4	115519651	115520196	42	0.086357	0.99179	-0.905429	8.5e-15	4.8e-08
NM_000168	GLI3	chr7	42235624	42240340	62	0.07221	0.98365	-0.911435	8.5e-15	4.8e-08
NR_121647	LINC01410	chr9	66457946	66458639	60	0.30525	0.77655	-0.4713	8.6e-15	4.8e-08
NR_039732	MIR4509-1	chr15	28699921	28700297	38	0.29489	0.95074	-0.655842	8.7e-15	4.9e-08
NR_106905	MIR6846	chr8	145103566	145104262	75	0.17335	0.53255	-0.306468	8.7e-15	4.9e-08
NM_019089	HES2	chr1	6478730	6479205	42	0.48471	0.97757	-0.492857	8.8e-15	5e-08
NM_024652	LRRK1	chr15	101485822	101489403	47	0.40957	0.98766	-0.578085	8.8e-15	4.9e-08
NR_037142	LOC100289473	chr20	1783304	1783978	38	0.13737	0.98616	-0.848789	8.8e-15	4.9e-08
NR_033981	FLJ27354	chr1	90097690	90098461	37	0.063351	0.87805	-0.814703	8.9e-15	5e-08
NM_001160130	KCNQ5	chr6	73332065	73332660	57	0.075456	0.83207	-0.756614	8.9e-15	5e-08
NM_001093725	MEX3A	chr1	156050233	156051496	40	0.059275	0.9752	-0.915925	9e-15	5.1e-08
NM_001037160	CYS1	chr2	10220711	10221185	38	0.20871	0.94237	-0.733658	9e-15	5.1e-08
NM_001033117	SRGAP3	chr3	9288961	9290407	37	0.070486	0.94819	-0.877703	9.1e-15	5.2e-08
NM_006547	IGF2BP3	chr7	23513038	23513787	50	0.02844	0.83484	-0.8064	9.1e-15	5.1e-08
NR_047469	LINC00506	chr3	87138121	87138825	41	0.2962	0.95307	-0.656878	9.3e-15	5.3e-08
NM_001189	NKX3-2	chr4	13545759	13546128	50	0.18556	0.8662	-0.68064	9.3e-15	5.2e-08
NM_001098414	ZNF621	chr3	40657052	40658154	40	0.090275	0.87662	-0.78635	9.4e-15	5.3e-08
NM_032298	SYT3	chr19	51137908	51140841	45	0.11527	0.89864	-0.783378	9.5e-15	5.4e-08
NR_002835	HAS2-AS1	chr8	122650667	122651945	41	0.062805	0.77439	-0.711585	9.5e-15	5.4e-08
NR_039768	MIR3972	chr1	17606441	17610703	60	0.18118	0.95825	-0.777067	9.6e-15	5.4e-08
NM_001098816	TENM4	chr11	79150943	79151260	38	0.018816	0.32358	-0.304763	9.6e-15	5.4e-08
NM_001313741	ATP8A2	chr13	26042832	26043460	44	0.064341	0.97009	-0.90575	9.7e-15	5.5e-08
NM_001195127	WI2-2373I1.2	chr7	305198	306603	43	0.33747	0.97844	-0.640977	9.8e-15	5.5e-08
NM_001270471	SOCS2	chr12	93966501	93966916	38	0.48058	0.99797	-0.517395	9.9e-15	5.6e-08
NM_153634	CPNE8	chr12	39190377	39192458	48	0.33115	0.92469	-0.593542	1e-14	5.8e-08
NR_038438	LOC146513	chr16	86330678	86332078	48	0.071208	0.68083	-0.609625	1e-14	5.9e-08
NM_012205	HAAO	chr2	43038149	43038670	37	0.21543	0.92727	-0.711838	1e-14	5.6e-08
NM_080826	ISM1	chr20	13200837	13201283	46	0.28207	0.71657	-0.4345	1e-14	5.7e-08
NM_002207	ITGA9	chr3	37493975	37494230	39	0.060718	0.86885	-0.808128	1e-14	5.8e-08
NM_001882	CRHBP	chr5	76249535	76249969	48	0.31965	0.96838	-0.648729	1e-14	5.9e-08
NM_001300780	SEMA6A	chr5	115909681	115910625	77	0.085208	0.72095	-0.709209	1e-14	5.7e-08
NM_133369	UNC5A	chr5	176236832	176237304	53	0.065925	0.84425	-0.778321	1e-14	5.6e-08
NM_020464	NHSL1	chr6	138890979	138893414	38	0.031842	0.95763	-0.925789	1e-14	5.7e-08
NR_033960	LOC442497	chr7	419815	421043	38	0.10424	0.88829	-0.784053	1e-14	5.7e-08
NR_036526	LOC100499484	chr9	100000383	100001024	44	0.052841	0.52034	-0.4675	1e-14	5.7e-08
NM_015038	KIAA0754	chr1	39875048	39875610	37	0.099649	0.8943	-0.794649	1.1e-14	6e-08
NR_120632	LOC101927964	chr10	4127425	4131151	55	0.3226	0.87791	-0.555309	1.1e-14	6.2e-08
NR_037437	MIR3664	chr11	70782486	70786041	55	0.38276	0.97035	-0.587582	1.1e-14	6.1e-08
NR_038368	LINC00273	chr16	33936454	33937660	54	0.30515	0.807	-0.501852	1.1e-14	6.2e-08
NM_021012	KCNJ12	chr17	21279980	21280423	39	0.13559	0.87526	-0.739667	1.1e-14	5.9e-08
NM_006160	NEUROD2	chr17	37761894	37762215	47	0.27994	0.8013	-0.521362	1.1e-14	5.9e-08
NM_052916	RNF157	chr17	74236391	74236603	41	0.10722	0.52244	-0.41522	1.1e-14	6.2e-08
NM_178449	PTH2	chr19	49925670	49926162	51	0.19504	0.89067	-0.695627	1.1e-14	6e-08
NM_012293	PXDN	chr2	1663364	1665988	54	0.66865	0.99261	-0.323963	1.1e-14	6.4e-08
NM_003222	TFAP2C	chr20	55399979	55402892	56	0.11411	0.97327	-0.859161	1.1e-14	6e-08
NM_001320352	TRPM2	chr21	45836127	45837624	50	0.36348	0.9177	-0.55422	1.1e-14	6.4e-08
NM_020226	PRDM8	chr4	81106202	81107050	41	0.075341	0.954	-0.878659	1.1e-14	6.3e-08
NM_001130690	PDE10A	chr6	166133153	166137236	55	0.13009	0.971	-0.840909	1.1e-14	6.3e-08
NM_006823	PKIA	chr8	79428433	79428781	47	0.043979	0.96866	-0.924681	1.1e-14	5.9e-08
NM_001098512	PRKG1	chr10	52751471	52751969	42	0.1175	0.86343	-0.745929	1.2e-14	6.6e-08
NM_001270949	TNFRSF11A	chr18	60052065	60052522	42	0.45043	0.95081	-0.500381	1.2e-14	6.5e-08
NM_001099289	SH3RF3	chr2	109744763	109745405	71	0.03238	0.41693	-0.344896	1.2e-14	6.6e-08
NM_152688	KHDRBS2	chr6	62995384	62996459	71	0.45779	0.92277	-0.464986	1.2e-14	6.8e-08
NM_001100600	MMD2	chr7	4998431	4998814	41	0.22632	0.98295	-0.756634	1.2e-14	6.7e-08
NR_037416	MIR3621	chr9	140051000	140051379	39	0.29559	0.8319	-0.536308	1.2e-14	6.5e-08
NM_000871	HTR6	chr1	19991019	19991457	47	0.16847	0.67491	-0.506447	1.3e-14	7.2e-08
NM_001130015	ANKRD33	chr12	52262899	52263239	36	0.30822	0.96606	-0.657833	1.3e-14	7.6e-08
NM_173482	CCDC105	chr19	15121879	15122181	41	0.60159	0.99185	-0.390268	1.3e-14	7.5e-08
NM_001040185	ZNF765	chr19	53892640	53893971	42	0.037262	0.98317	-0.945905	1.3e-14	7.3e-08
NM_001039753	EML6	chr2	54952051	54952348	37	0.25541	0.70914	-0.45373	1.3e-14	7.5e-08
NM_001768	CD8A	chr2	87017761	87018150	46	0.50963	0.9467	-0.437065	1.3e-14	7.6e-08
NM_000362	TIMP3	chr22	33197716	33198141	50	0.08428	0.64486	-0.56058	1.3e-14	7.5e-08
NM_003042	SLC6A1	chr3	11034641	11035187	48	0.29094	0.93504	-0.644104	1.3e-14	7.6e-08
NR_046439	MAFIP	chr4_gl000194_random	114582	115449	40	0.13163	0.60137	-0.46975	1.3e-14	7.3e-08
NR_110390	LOC101928201	chrX	4812085	4815773	63	0.25313	0.89375	-0.640619	1.3e-14	7.5e-08
NM_004983	KCNJ9	chr1	160053655	160053957	42	0.24602	0.64433	-0.39831	1.4e-14	7.6e-08
NR_026642	FAM99B	chr11	1711315	1713247	44	0.11857	0.7678	-0.649227	1.4e-14	7.6e-08
NM_181482	LDLRAD4	chr18	13217150	13217921	100	0.15652	0.48619	-0.378268	1.4e-14	7.9e-08
NM_001159293	ZNF737	chr19	20747778	20748690	41	0.020951	0.7449	-0.723951	1.4e-14	8.1e-08
NM_001202482	CRHR2	chr7	30721887	30722306	49	0.1281	0.98771	-0.859612	1.4e-14	8e-08
NM_001195272	TEX13C	chrX	124338400	124339380	41	0.0040732	0.4932	-0.489122	1.4e-14	8e-08
NM_020452	ATP8B2	chr1	154301293	154303076	47	0.026809	0.791	-0.764191	1.5e-14	8.7e-08
NR_131224	H19	chr11	2059034	2061438	58	0.20426	0.87459	-0.670328	1.5e-14	8.6e-08
NR_104333	CISTR	chr12	54145043	54145511	48	0.14281	0.64446	-0.501646	1.5e-14	8.7e-08
NM_002590	PCDH8	chr13	53422459	53424127	67	0.067597	0.88087	-0.927811	1.5e-14	8.3e-08
NM_001204424	RGS6	chr14	72399216	72399591	50	0.08078	0.88306	-0.80228	1.5e-14	8.4e-08
NR_110944	LOC101928880	chr16	88357626	88359503	40	0.6662	0.99845	-0.33225	1.5e-14	8.4e-08
NR_024004	DDX11L2	chr2	114361479	114362116	50	0.10084	0.53278	-0.43194	1.5e-14	8.7e-08
NM_003378	VGF	chr7	100807874	100808636	44	0.064727	0.78214	-0.717409	1.5e-14	8.2e-08
NM_012281	KCND2	chr7	119913707	119914368	42	0.040476	0.93883	-0.898357	1.5e-14	8.7e-08
NR_132966	SNORA110	chr1	44715497	44716540	40	0.23658	0.99097	-0.7544	1.6e-14	8.9e-08
NM_032829	FAM222A	chr12	110151552	110151798	43	0.017791	0.22509	-0.207302	1.6e-14	9.2e-08
NM_006931	SLC2A3	chr12	8081921	8085068	64	0.28805	0.91522	-0.627172	1.7e-14	9.4e-08
NM_001271854	GPR176	chr15	40212340	40213010	58	0.080793	0.4709	-0.390103	1.7e-14	9.7e-08
NM_001303249	SLC25A46	chr5	110074797	110075193	37	0.11805	0.90765	-0.789595	1.7e-14	9.8e-08
NM_001130690	PDE10A	chr6	166127631	166129077	41	0.071561	0.97805	-0.906488	1.7e-14	9.8e-08
NR_046608	HCFC1-AS1	chrX	153233588	153234989	37	0.13054	0.94478	-0.814243	1.7e-14	9.6e-08
NM_001136504	SYT2	chr1	202612560	202613246	46	0.12937	0.5165	-0.38713	1.8e-14	1e-07
NR_026670	LINC01257	chr12	131581761	131584175	59	0.26571	0.8129	-0.547186	1.8e-14	1e-07
NR_002837	UBE2MP1	chr16	34264584	34266556	46	0.18024	0.86985	-0.689609	1.8e-14	1e-07
NR_024561	HPN-AS1	chr19	35593362	35595765	51	0.3852	0.98398	-0.598784	1.8e-14	9.9e-08
NM_139284	LGI4	chr19	35620458	35622392	43	0.31119	0.96716	-0.655977	1.8e-14	1e-07
NM_003222	TFAP2C	chr20	55295673	55297880	42	0.12898	0.9751	-0.846119	1.8e-14	1e-07
NR_135245	LOC152274	chr3	14852292	14852557	37	0.1467	0.99554	-0.848838	1.8e-14	1e-07
NR_109841	LINC01205	chr3	109111574	109113264	44	0.2675	0.8532	-0.585705	1.8e-14	9.9e-08
NM_000865	HTR1E	chr6	87647146	87647566	39	0.25582	0.91492	-0.659103	1.8e-14	1e-07
NR_134324	LOC105375115	chr7	180801	182774	76	0.67161	0.91574	-0.333532	1.8e-14	1e-07
NM_000076	CDKN1C	chr11	2907419	2907819	37	0.35441	0.79846	-0.444054	1.9e-14	1.1e-07
NM_002234	KCNA5	chr12	5152930	5153426	39	0.436	0.81082	-0.374821	1.9e-14	1.1e-07
NM_001258024	SKOR1	chr15	68116009	68116519	38	0.073421	0.76966	-0.696237	1.9e-14	1.1e-07
NM_004530	MMP2	chr16	55513268	55513575	39	0.055077	0.91054	-0.855462	1.9e-14	1.1e-07
NR_026766	MYCNOS	chr2	16117114	16120227	54	0.20604	0.84381	-0.637778	1.9e-14	1e-07
NM_153038	CCDC140	chr2	223159868	223160486	42	0.17998	0.95619	-0.776214	1.9e-14	1.1e-07
NM_001174089	SLC4A11	chr20	3220471	3221015	45	0.33496	0.91764	-0.582689	1.9e-14	1.1e-07
NR_021485	EGFEM1P	chr3	167967386	167967792	48	0.030521	0.29873	-0.268208	1.9e-14	1.1e-07
NM_001014447	CPZ	chr4	8594318	8594656	37	0.24697	0.72568	-0.478703	1.9e-14	1.1e-07
NM_001272003	KCNT1	chr9	138606382	138606677	48	0.21331	0.97665	-0.763333	1.9e-14	1e-07
NM_017669	ERCC6L	chrX	71474568	71475637	41	0.068902	0.85856	-0.789659	1.9e-14	1.1e-07
NM_001291309	PCSK6	chr15	102076392	102077596	44	0.68291	0.99655	-0.313636	2e-14	1.1e-07
NM_000685	AGTR1	chr3	148415583	148416181	54	0.13615	0.54093	-0.404778	2e-14	1.1e-07
NM_001306082	STK32B	chr4	5053369	5053652	37	0.3537	0.98686	-0.633162	2e-14	1.1e-07
NM_172238	TFAP2D	chr6	50691804	50692473	37	0.12816	0.93927	-0.811108	2e-14	1.1e-07
NM_001013620	ALG10B	chr12	38556392	38557260	39	0.15623	0.97428	-0.818051	2.1e-14	1.2e-07
NR_038836	CHEK2P2	chr15	20433669	20437376	54	0.076685	0.93669	-0.86	2.1e-14	1.2e-07
NM_007335	DLEC1	chr3	38080628	38081017	36	0.10325	0.99883	-0.895583	2.1e-14	1.2e-07
NR_038393	LOC100506178	chr7	22589258	22589856	38	0.25047	0.93784	-0.687368	2.1e-14	1.2e-07
NM_000168	GLI3	chr7	42056949	42060345	47	0.14945	0.98953	-0.840085	2.1e-14	1.2e-07
NM_001004703	OR4C46	chr11	51591104	51593513	47	0.14668	0.82594	-0.679255	2.2e-14	1.2e-07
NM_003802	MYH13	chr17	10212785	10214135	37	0.093297	0.96441	-0.871108	2.2e-14	1.2e-07
NM_004386	NCAN	chr19	19322526	19322915	36	0.28136	0.92669	-0.645333	2.2e-14	1.3e-07
NM_001317073	LOX	chr5	121412739	121413277	45	0.022956	0.28264	-0.259689	2.2e-14	1.3e-07
NM_001496	GFRA3	chr5	137610007	137610459	50	0.38944	0.8303	-0.44086	2.2e-14	1.3e-07
NM_001008220	CPLX2	chr5	175299082	175299555	40	0.0817	0.5564	-0.4747	2.2e-14	1.3e-07
NR_015374	LOC401463	chr8	65488063	65489721	74	0.29915	0.62765	-0.32922	2.2e-14	1.2e-07
NM_017670	OTUB1	chr11	63803449	63803735	39	0.079487	0.78526	-0.705769	2.3e-14	1.3e-07
NM_012308	KDM2A	chr11	66885519	66885797	44	0.35157	0.73868	-0.387114	2.3e-14	1.3e-07
NM_001260497	KCNC2	chr12	75602890	75603504	46	0.078826	0.92641	-0.847587	2.3e-14	1.3e-07
NM_001100915	KCTD19	chr16	67360365	67361050	55	0.26513	0.93262	-0.667491	2.3e-14	1.3e-07
NM_153230	FBXO39	chr17	6679225	6679709	46	0.39811	0.98076	-0.582652	2.3e-14	1.3e-07
NM_172241	CTAGE1	chr18	19904761	19907977	52	0.21331	0.94302	-0.729712	2.3e-14	1.3e-07
NM_001111307	PDE4A	chr19	10531542	10531851	46	0.15057	0.87002	-0.719457	2.3e-14	1.3e-07
NM_014717	ZNF536	chr19	31210393	31210817	40	0.1258	0.97207	-0.846275	2.3e-14	1.3e-07
NR_109890	LOC101927740	chr5	158527634	158528280	40	0.076075	0.9498	-0.873725	2.3e-14	1.3e-07
NM_001452	FOXF2	chr6	1389946	1390247	51	0.11518	0.37918	-0.264	2.3e-14	1.3e-07
NR_134325	LOC102723672	chr7	40797	43654	53	0.17647	0.92902	-0.752547	2.3e-14	1.3e-07
NM_001080421	UNC13A	chr19	17798567	17799120	48	0.011396	0.86496	-0.853562	2.4e-14	1.4e-07
NM_004540	NCAM2	chr21	22370592	22370864	36	0.065278	0.58297	-0.517694	2.4e-14	1.4e-07
NM_198504	PAQR9	chr3	142682061	142682291	34	0.13635	0.69568	-0.559324	2.4e-14	1.3e-07
NM_022904	RASAL3	chr19	15568611	15569200	36	0.18169	0.94594	-0.76425	2.5e-14	1.4e-07
NR_027284	LINC00602	chr6	166248525	166250115	42	0.089238	0.98917	-0.899929	2.5e-14	1.4e-07
NM_022479	WBSCR17	chr7	70159187	70159438	39	0.02959	0.24695	-0.217359	2.5e-14	1.4e-07
NM_012182	FOXB1	chr15	60289235	60289892	38	0.070474	0.94542	-0.874947	2.6e-14	1.5e-07
NM_001270584	IQCA1	chr2	237415935	237416415	39	0.47972	0.99321	-0.513487	2.6e-14	1.5e-07
NM_001271948	PPP2R2B	chr5	146257523	146257971	37	0.036568	0.96714	-0.930568	2.6e-14	1.4e-07
NR_024481	FAM205BP	chr9	34809380	34809990	45	0.55136	0.94604	-0.394689	2.6e-14	1.5e-07
NM_177987	TUBB8	chr10	94952	95661	39	0.18721	0.96646	-0.779256	2.7e-14	1.5e-07
NM_001286389	TMEM179	chr14	105070536	105071012	46	0.29241	0.61061	-0.318196	2.7e-14	1.5e-07
NR_039753	MIR4527	chr18	45120473	45121667	39	0.10882	0.87692	-0.768103	2.7e-14	1.5e-07
NR_027012	LINC00293	chr8	47145577	47148065	74	0.18768	0.70669	-0.519014	2.7e-14	1.5e-07
NM_001080431	SLC45A4	chr8	142215633	142216089	44	0.24459	0.81577	-0.571182	2.8e-14	1.6e-07
NM_006808	SEC61B	chr9	102058578	102059241	39	0.15162	0.94377	-0.792154	2.8e-14	1.6e-07
NR_027278	FAM230C	chrUn_gl000212	69874	72782	42	0.095476	0.87755	-0.782071	2.8e-14	1.6e-07
NM_000828	GRIA3	chrX	122318752	122319370	36	0.21494	0.95878	-0.743833	2.8e-14	1.6e-07
NM_006361	HOXB13	chr17	46832289	46832779	36	0.47764	0.95158	-0.473944	2.9e-14	1.6e-07
NM_001130022	ZNF680	chr7	64022784	64023702	38	0.027605	0.52229	-0.494684	2.9e-14	1.6e-07
NM_001304533	NKAIN3	chr8	63306662	63307702	40	0.41463	0.98125	-0.566625	2.9e-14	1.6e-07
NM_001013742	DGKK	chrX	50213218	50213980	51	0.29173	0.96663	-0.674902	2.9e-14	1.6e-07
NM_207305	FOXD4	chr9	113868	114244	45	0.30362	0.91991	-0.616289	3e-14	1.7e-07
.	-1	chrUn_gl000225	64641	66397	67	0.53366	0.81657	-0.28291	3e-14	1.7e-07
NR_027107	LOC90768	chr4	183065577	183066493	44	0.10568	0.99432	-0.888636	3.1e-14	1.7e-07
NM_024337	IRX1	chr5	3590567	3591205	44	0.067182	0.94873	-0.881545	3.1e-14	1.7e-07
NM_001012455	ZSCAN23	chr6	28410847	28411614	36	0.052222	0.91786	-0.865639	3.1e-14	1.8e-07
NM_004370	COL12A1	chr6	75911579	75912184	45	0.25211	0.94067	-0.688556	3.1e-14	1.8e-07
NM_005604	POU3F2	chr6	99271965	99272813	49	0.35076	0.95131	-0.600551	3.1e-14	1.7e-07
[truncated: 2 more rows]
