# Supplementary material for: Cellular Heterogeneity–Adjusted cLonal Methylation (CHALM) improves prediction of gene expression
Source: Nat Commun. 2021 Jan 15;12:400. doi: 10.1038/s41467-020-20492-7 (PMC7811027; doi:10.1038/s41467-020-20492-7)
Supplement: Supplementary file 7 — Supplementary Data 4 [file 41467_2020_20492_MOESM7_ESM.xlsx]

## Sheet: Sheet1
List of datasets used in this study
Datasets	WGBS	RNA-seq	Histone modification
CD3 primary	GSM1186660	GSM1220574	Encode project
CD14 primary	GSM1186661	GSM1220575	Encode project
Lung tumor-normal pairs	GSE70091	GSE70091	NA
LUAD	GSE52271	TCGA-LUAD	NA
SCLC	GSE52271	GSE60052	NA
Human AD	GSE46644	NA	NA
Mouse aging	GSE47815	NA	NA
